# Supplementary material for: N‐terminomics reveals control of Arabidopsis seed storage proteins and proteases by the Arg/N‐end rule pathway
Source: New Phytol. 2017 Nov 23;218(3):1106–26. doi: 10.1111/nph.14909 (PMC5947142; doi:10.1111/nph.14909)
Supplement: Supplementary file 2 — Table S2 Identification of protein N‐termini with TMT‐TAILS [file NPH-218-1106-s002.xlsx]

## Sheet: Info
Supporting Information Table S2 Identification of protein N-termini with TMT™-TAILS
Peptide information including protein accession, description, modification, score and others was exported from ProteomeDiscoverer. Peptide start and end positions were exported from Mascot. NB. Fig 2B only includes peptides with position information.
Peptides identified Trypsin: Identification of peptides using Trypsin
Peptides identified GluC: Identification of peptides using GluC
Unique Nt peptides: 4337 unique N-terminal peptides (combined dataset identified using Trypsin and GluC)
Unique Free Nt Trypsin: 1343 unique free N-terminal peptides identified using Trypsin
Unique Acetyl Nt Trypsin: 1174 unique acetated N-terminal peptides identified using Trypsin
Unique internal Trypsin: 480 unique internal peptides identified using Trypsin
Unique Free Nt GluC: 1397 unique free N-terminal peptides identified using GluC
Unique Acetyl Nt GluC: 423 unique acetated N-terminal peptides identified using GluC
Unique internal GluC: 187 unique internal peptides identified using GluC

## Sheet: peptides identified Trypsin
Peptides information including protein accession, description, modification, score was exported from Proteome discoverer. Peptides start positions and end positions were exported from Mascot.
number	Sequence	pep_seq	pep_start	pep_end	pep_res_before	pep_res_after	# PSMs	# Proteins	# Protein Groups	Protein Group Accessions	Description	Modifications	ΔScore	ΔCn	Rank	Search Engine Rank	126/(126+127+128+129+130+131)	126/(126+127+128+129+130+131) Count	126/(126+127+128+129+130+131) Variability [%]	127/(126+127+128+129+130+131)	127/(126+127+128+129+130+131) Count	127/(126+127+128+129+130+131) Variability [%]	128/(126+127+128+129+130+131)	128/(126+127+128+129+130+131) Count	128/(126+127+128+129+130+131) Variability [%]	129/(126+127+128+129+130+131)	129/(126+127+128+129+130+131) Count	129/(126+127+128+129+130+131) Variability [%]	130/(126+127+128+129+130+131)	130/(126+127+128+129+130+131) Count	130/(126+127+128+129+130+131) Variability [%]	131/(126+127+128+129+130+131)	131/(126+127+128+129+130+131) Count	131/(126+127+128+129+130+131) Variability [%]	q-Value	PEP	IonScore	Exp Value	Charge	MH+ [Da]	ΔM [ppm]	m/z [Da]	RT [min]	# Missed Cleavages
1	mENDAGQVTELYIPR	MENDAGQVTELYIPR	1	15	-	K	6	1	1	AT3G53890.1	Ribosomal protein S21e	N-Term(Acetyl); M1(Oxidation)	1	0	1	1																			0	2.5e-06	127.62	1.72982e-11	2	1793.83	-3.85058	897.419	78.7733	0
2	DEEETGANEDEDTGAQVAPIVR	DEEETGANEDEDTGAQVAPIVR	14	35	R	L	4	1	1	AT2G30060.1	Pleckstrin homology (PH) domain superfamily protein		1	0	1	1																			0	5.158e-06	123.64	2.37018e-11	2	2345.04	1.34658	1173.02	56.8046	0
3	sLSVAADSAATESLGR	SLSVAADSAATESLGR	46	61	A	I	2	1	1	AT3G57610.1	adenylosuccinate synthase	N-Term(Acetyl)	1	0	1	1																			0	6.837e-06	123.06	7.73349e-11	2	1576.78	-1.37235	788.893	30.7649	0
4	aQkVEAGGGAGGASWDDGVHDGVR	AQKVEAGGGAGGASWDDGVHDGVR	2	25	M	K	20	1	1	AT3G16450.1	Mannose-binding lectin superfamily protein	N-Term(Acetyl); K3(TMT6plex)	1	0	1	1	0.154699	20	35.28	0.156281	20	36.0137	0.141455	18	30.5662	0.178555	20	24.4934	0.16113	19	34.7676	0.215224	20	25.0659	0	3.732e-12	122.91	7.29914e-11	3	2567.24	-2.56796	856.417	58.2474	0
5	mQNEEGQVTELYIPR	MQNEEGQVTELYIPR	1	15	-	K	6	1	1	AT5G27700.1	Ribosomal protein S21e	N-Term(Acetyl); M1(Oxidation)	1	0	1	1																			0	3.187e-05	120.23	1.05701e-10	2	1864.87	-1.54413	932.94	31.4233	0
6	tLGSGSSVVVPR	TLGSGSSVVVPR	2	13	M	N	1	1	1	AT2G36060.2	MMS ZWEI homologue 3	N-Term(Acetyl)	1	0	1	1																			0	0.0003679	119.85	1.53149e-10	2	1200.66	-0.986301	600.832	28.219	0
7	aAFATAEAcDSNAELISNGDLR	AAFATAEACDSNAELISNGDLR	2	23	M	A	4	1	1	AT5G56260.1	Ribonuclease E inhibitor RraA/Dimethylmenaquinone methyltransferase	N-Term(Acetyl); C9(Carbamidomethyl)	1	0	1	1																			0	4.297e-07	118.9	1.00226e-10	2	2338.06	-0.264127	1169.53	85.4909	0
8	aTTTLNDSVTTTLASEPQR	ATTTLNDSVTTTLASEPQR	2	20	M	T	3	1	1	AT2G16370.1	thymidylate synthase 1	N-Term(Acetyl)	1	0	1	1																			0	4.396e-05	116.28	4.04244e-10	2	2048.01	-1.11611	1024.51	30.1997	0
9	aEAGDENLYAAAR	AEAGDENLYAAAR	2	14	M	D	1	1	1	AT1G07000.1	exocyst subunit exo70 family protein B2	N-Term(Acetyl)	1	0	1	1																			0	0.0001439	116.24	2.39348e-10	2	1392.64	-1.30089	696.822	26.1644	0
10	sSVSSAVDSDSLVEDR	SSVSSAVDSDSLVEDR	68	83	A	D	2	1	1	AT3G10670.1	non-intrinsic ABC protein 7	N-Term(TMT6plex)	1	0	1	1	0.123293	2	55.8135	0.233949	2	90.7133	0.105241	2	77.0896	0.151626	2	7.52488	0.12544	2	84.605	0.188827	2	31.0671	0	1.903e-07	116.12	3.95469e-10	2	1881.92	-1.8032	941.464	24.9768	0
11	aTSDSEFNSDLLLAH	ATSDSEFNSDLLLAH	2	16	M	K	1	1	1	AT1G76150.1	enoyl-CoA hydratase 2	N-Term(Acetyl)	1	0	1	1																			0	5.812e-05	116.03	2.25636e-10	2	1661.76	-2.76605	831.384	88.2093	0
12	aSSAAGSTLmTNSSSPR	ASSAAGSTLMTNSSSPR	55	71	S	S	1	1	1	AT4G36910.1	Cystathionine beta-synthase (CBS) family protein	N-Term(Acetyl); M10(Oxidation)	1	0	1	1																			0	4.515e-05	114.05	3.55376e-10	2	1682.76	-2.69537	841.884	21.477	0
13	mESAGIQQLLAAER	MESAGIQQLLAAER	1	14	-	E	2	1	1	AT4G23710.1	vacuolar ATP synthase subunit G2	N-Term(Acetyl); M1(Oxidation)	1	0	1	1																			0	1.412e-05	113.55	6.96357e-10	2	1574.78	-5.05247	787.892	83.7659	0
14	DEEEAGANEDEDTGAQVAPIVR	DEEEAGANEDEDTGAQVAPIVR	12	33	R	L	6	1	1	AT1G07140.1	Pleckstrin homology (PH) domain superfamily protein		1	0	1	1																			0	5.774e-06	113.45	2.80377e-10	2	2315.03	2.55084	1158.02	57.3649	0
15	tVPGIITDVDGDTTSEVTSTSGGSR	TVPGIITDVDGDTTSEVTSTSGGSR	32	56	M	E	1	1	1	AT1G70290.1	trehalose-6-phosphatase synthase S8	N-Term(TMT6plex)	1	0	1	1	0.149271	1		0.181108	1		0.0909336	1		0.118972	1		0.145023	1		0.314693	1		0	1.086e-06	112.29	9.6793e-10	3	2681.32	-4.2855	894.445	75.0498	0
16	aASSATISTDSESVSLGHR	AASSATISTDSESVSLGHR	38	56	A	V	2	1	1	AT1G08490.1	chloroplastic NIFS-like cysteine desulfurase	N-Term(TMT6plex)	1	0	1	1	0.163709	2	80.4025	0.125601	2	64.9638	0.129363	2	173.765	0.132475	2	105.378	0.180332	2	4.459	0.163595	2	53.4323	0	1.707e-05	111.11	1.50439e-09	3	2105.06	-1.5022	702.36	22.2215	0
17	aLVGGVGDVPANQNSGEVESLAR	ALVGGVGDVPANQNSGEVESLAR	35	57	M	F	9	1	1	AT3G12490.2	cystatin B	N-Term(Acetyl)	1	0	1	1																			0	8.735e-07	111.11	1.42695e-09	2	2281.14	0.592618	1141.08	80.8824	0
18	aHATFTSEGQNMESFR	AHATFTSEGQNMESFR	2	17	M	L	2	1	1	AT5G01670.2	NAD(P)-linked oxidoreductase superfamily protein	N-Term(Acetyl)	1	0	1	1																			0	2.738e-05	109.41	5.49273e-10	2	1854.8	-1.42175	927.906	25.0191	0
19	aSPPTEEAVVATEPLTR	ASPPTEEAVVATEPLTR	75	91	A	E	9	1	1	AT4G23100.1	glutamate-cysteine ligase	N-Term(TMT6plex)	1	0	1	1	0.176582	9	21.0117	0.146801	9	33.0723	0.140743	9	23.4563	0.172212	8	14.2525	0.192276	9	16.4718	0.151521	9	28.2807	0	5.656e-07	108.52	3.00543e-09	2	1997.07	-1.82288	999.039	27.1185	0
20	sETQQQVQNSTGSIR	SETQQQVQNSTGSIR	2	16	M	S	1	1	1	AT2G32930.2	zinc finger nuclease 2	N-Term(Acetyl)	1	0	1	1																			0	9.448e-06	108.35	1.80944e-09	2	1704.81	-2.24401	852.909	21.3327	0
21	sLSVAADSAATESLGR	SLSVAADSAATESLGR	46	61	A	I	4	1	1	AT3G57610.1	adenylosuccinate synthase	N-Term(TMT6plex)	1	0	1	1	0.165348	4	8.77181	0.152805	4	13.3023	0.158109	4	15.807	0.143753	4	22.0047	0.169035	4	4.6174	0.204249	4	13.5275	0	4.366e-05	107.86	3.54616e-09	3	1763.93	-0.65932	588.649	26.5909	0
22	ASGSLDTDAQSVR	ASGSLDTDAQSVR	222	234	F	T	2	1	1	AT5G19550.1	aspartate aminotransferase 2		1	0	1	1																			0	0.001054	107.59	2.37234e-09	2	1306.62	-1.27015	653.815	18.0976	0
23	mNSSAQAGVGSGALSH	MNSSAQAGVGSGALSH	1	16	-	V	1	1	1	AT3G12010.1	FUNCTIONS IN: molecular_function unknown; INVOLVED IN: biological_process unknown; EXPRESSED IN: sperm cell, cultured cell; CONTAINS InterPro DOMAIN/s: Colon cancer-associated Mic1-like (InterPro:IPR009755); Has 30201 Blast hits to 17322 proteins in 780 species: Archae - 12; Bacteria - 1396; Metazoa - 17338; Fungi - 3422; Plants - 5037; Viruses - 0; Other Eukaryotes - 2996 (source: NCBI BLink).	N-Term(Acetyl); M1(Oxidation)	1	0	1	1																			0	0.0001251	107.11	1.32576e-09	2	1531.68	-1.45525	766.343	22.3736	0
24	PMEEGLAEAIDDGR	PMEEGLAEAIDDGR	593	606	R	I	2	1	1	AT1G56070.1	Ribosomal protein S5/Elongation factor G/III/V family protein		1	0	1	1																			0	9.639e-06	106.79	1.56011e-09	2	1502.68	-1.46522	751.842	26.7405	0
25	mEASAGLVAGSYR	MEASAGLVAGSYR	1	13	-	R	2	1	1	AT4G32410.1	cellulose synthase 1	N-Term(Acetyl); M1(Oxidation)	1	0	1	1																			0	0.0004402	106.48	2.36488e-09	2	1369.64	-2.80827	685.323	26.6481	0
26	aADNTGSkSSSAADSY	AADNTGSKSSSAADSY	2	17	M	V	1	1	1	AT1G26110.1	decapping 5	N-Term(Acetyl); K8(TMT6plex)	1	0	1	1																			0	4.939e-05	106.18	2.21832e-09	2	1802.82	-1.54179	901.914	22.482	0
27	mQNEEGQVTELYIPR	MQNEEGQVTELYIPR	1	15	-	K	8	1	1	AT5G27700.1	Ribosomal protein S21e	N-Term(Acetyl)	1	0	1	1																			0	1.062e-05	106.01	3.00733e-09	2	1848.87	-2.9213	924.941	83.3069	0
28	mDAIDSVVDPLR	MDAIDSVVDPLR	1	12	-	D	4	1	1	AT4G24920.1	secE/sec61-gamma protein transport protein	N-Term(Acetyl); M1(Oxidation)	1	0	1	1																			0	0.0002779	105.42	3.73058e-09	2	1388.67	-1.25679	694.839	35.0848	0
29	aVTNNSGTTEISDNETAPR	AVTNNSGTTEISDNETAPR	53	71	R	T	1	1	1	AT5G08740.1	NAD(P)H dehydrogenase C1	N-Term(TMT6plex)	1	0	1	1	0.128302	1		0.0954888	1		0.246156	1		0.204222	1		0.20336	1		0.122471	1		0	8.565e-05	103.71	6.69892e-09	3	2206.07	-1.63094	736.03	21.3784	0
30	sEAAADGGQDQILSR	SEAAADGGQDQILSR	40	54	T	V	2	1	1	AT5G47630.1	mitochondrial acyl carrier protein 3	N-Term(TMT6plex)	1	0	1	1	0.10508	2	20.6794	0.202416	2	1.94364	0.072263	2	43.9081	0.196033	2	17.6853	0.18549	2	13.7932	0.232597	2	1.60359	0	0.0001228	103.65	7.59042e-09	3	1746.88	-1.50246	582.965	22.4253	0
31	sSIGTGYDLSVTTFSPDGR	SSIGTGYDLSVTTFSPDGR	2	20	M	V	2	1	1	AT2G27020.1	20S proteasome alpha subunit G1	N-Term(Acetyl)	1	0	1	1																			0	0.0001013	103.48	5.05063e-09	2	2001.94	-1.74594	1001.47	34.878	0
32	dVVNAPGVTADVSHMDTGAVVR	DVVNAPGVTADVSHMDTGAVVR	75	96	Y	G	3	1	1	AT5G09660.4	peroxisomal NAD-malate dehydrogenase 2	N-Term(TMT6plex)	1	0	1	1	0.135865	3	6.51128	0.121952	3	27.2946	0.127374	3	1.47748	0.24844	3	7.00106	0.139051	3	32.3603	0.202423	3	1.75363	0	1.044e-06	103.4	9.37031e-09	3	2439.24	-2.08879	813.753	27.0688	0
33	aFAGSDSETTSSTSR	AFAGSDSETTSSTSR	47	61	A	V	1	1	1	AT2G35450.1	catalytics;hydrolases	N-Term(Acetyl)	1	0	1	1																			0	0.0002451	103.3	2.39948e-09	2	1545.66	-1.1632	773.336	23.0313	0
34	vASTTQVQDGVR	VASTTQVQDGVR	52	63	C	S	4	1	1	AT4G35630.1	phosphoserine aminotransferase	N-Term(Acetyl)	1	0	1	1																			0	0.0006582	103.28	7.76265e-09	2	1302.66	-1.05672	651.835	24.0414	0
35	LSQAALGDANADAIGR	LSQAALGDANADAIGR	417	432	Y	G	1	1	1	AT2G39730.1	rubisco activase		1	0	1	1																			0	7.843e-05	103.14	7.88109e-09	2	1542.78	-1.81616	771.896	23.2792	0
36	PmEEGLAEAIDDGR	PMEEGLAEAIDDGR	593	606	R	I	1	1	1	AT1G56070.1	Ribosomal protein S5/Elongation factor G/III/V family protein	M2(Oxidation)	1	0	1	1																			0	0.0002628	102.45	3.72599e-09	2	1518.67	-1.55779	759.84	24.7274	0
37	EDETEVNEDEDTGAQVAPIVR	EDETEVNEDEDTGAQVAPIVR	12	32	R	L	3	1	1	AT5G58590.1	RAN binding protein 1		1	0	1	1																			0	0.0003477	102.38	3.92816e-09	2	2316.04	-2.14298	1158.52	58.5337	0
38	mDEALTNASAIGDQR	MDEALTNASAIGDQR	1	15	-	Q	6	1	1	AT5G42970.1	Proteasome component (PCI) domain protein	N-Term(Acetyl); M1(Oxidation)	1	0	1	1																			0	9.037e-05	102.33	4.40932e-09	2	1649.74	-1.29028	825.374	26.6321	0
39	sEIEEEEEEGSASAITGSR	SEIEEEEEEGSASAITGSR	2	20	M	S	1	1	1	AT4G15545.1	unknown protein; BEST Arabidopsis thaliana protein match is: unknown protein (TAIR:AT1G16520.1); Has 30201 Blast hits to 17322 proteins in 780 species: Archae - 12; Bacteria - 1396; Metazoa - 17338; Fungi - 3422; Plants - 5037; Viruses - 0; Other Eukaryotes - 2996 (source: NCBI BLink).	N-Term(Acetyl)	1	0	1	1																			0	1.415e-05	101.73	2.87372e-09	2	2051.89	-0.299776	1026.45	65.7216	0
40	mEAAAAADSSIPR	MEAAAAADSSIPR	12	24	S	D	1	1	1	AT3G62970.1	zinc finger (C3HC4-type RING finger) family protein	N-Term(Acetyl); M1(Oxidation)	1	0	1	1																			0	0.0001064	101.7	6.57491e-09	2	1347.62	0.0207614	674.314	24.848	0
41	tSQGSNGGGESSASmNEAR	TSQGSNGGGESSASMNEAR	34	52	F	Q	1	1	1	AT5G53895.1	unknown protein; BEST Arabidopsis thaliana protein match is: unknown protein (TAIR:AT4G27530.1); Has 30201 Blast hits to 17322 proteins in 780 species: Archae - 12; Bacteria - 1396; Metazoa - 17338; Fungi - 3422; Plants - 5037; Viruses - 0; Other Eukaryotes - 2996 (source: NCBI BLink).	N-Term(TMT6plex); M15(Oxidation)	1	0	1	1																			0	2.532e-05	101.62	4.00107e-09	3	2071.91	-1.32958	691.309	14.8284	0
42	mENDAGQVTELYIPR	MENDAGQVTELYIPR	1	15	-	K	5	1	1	AT3G53890.1	Ribosomal protein S21e	N-Term(Acetyl)	1	0	1	1																			0	8.919e-06	101.3	8.8253e-09	2	1777.84	-2.14507	889.423	86.2354	0
43	mEAIDSAIDPLR	MEAIDSAIDPLR	1	12	-	D	2	1	1	AT3G48570.1	secE/sec61-gamma protein transport protein	N-Term(Acetyl); M1(Oxidation)	1	0	1	1																			0	0.0003456	101.26	9.70002e-09	2	1388.67	-1.4326	694.839	33.8509	0
44	aVTSATESSEPTATN	AVTSATESSEPTATN	44	58	R	K	2	1	1	AT2G14880.1	SWIB/MDM2 domain superfamily protein	N-Term(TMT6plex)	1	0	1	1	0.0963448	2	42.3364	0.0781255	2	188.101	0.0956483	2	66.5145	0.151594	2	205.215	0.204356	2	42.2987	0.251101	2	53.218	0	0.0002353	100.8	1.30587e-08	2	1694.82	-2.14225	847.916	22.1663	0
45	cAPPSQSADYAGEVR	CAPPSQSADYAGEVR	153	167	F	N	1	1	1	AT2G39080.1	NAD(P)-binding Rossmann-fold superfamily protein	C1(Carbamidomethyl)	1	0	1	1																			0	0.0008839	100.53	5.90372e-09	2	1607.71	-1.26194	804.359	25.235	0
46	tAATSSAVVAPER	TAATSSAVVAPER	68	80	Q	F	2	1	1	AT3G25920.1	ribosomal protein L15	N-Term(Acetyl)	1	0	1	1																			0	0.0002529	100.34	1.43837e-08	2	1301.67	-0.96318	651.338	23.6781	0
47	mDDVAGLQEAAGAR	MDDVAGLQEAAGAR	1	14	-	F	1	1	1	AT3G15220.1	Protein kinase superfamily protein	N-Term(Acetyl); M1(Oxidation)	1	0	1	1																			0	4.238e-05	99.92	7.85334e-09	2	1461.66	-2.2996	731.334	27.0214	0
48	sSTEEMSSVkNTTQVIGVDPSSTVR	SSTEEMSSVKNTTQVIGVDPSSTVR	2	26	M	V	1	1	1	AT3G44320.1	nitrilase 3	N-Term(Acetyl); K10(TMT6plex)	1	0	1	1	0.355909	1		0.119958	1		0.129093	1		0.129797	1		0.129577	1		0.135666	1		0	4.712e-07	98.62	2.52892e-08	3	2910.45	-1.95829	970.822	72.4314	0
49	aFVTTAEVcDANQELIR	AFVTTAEVCDANQELIR	2	18	M	S	3	1	1	AT5G16450.1	Ribonuclease E inhibitor RraA/Dimethylmenaquinone methyltransferase	N-Term(Acetyl); C9(Carbamidomethyl)	1	0	1	1																			0	1.111e-05	98.29	2.11778e-08	2	1978.95	0.342172	989.981	88.8988	0
50	tAAQGNSNETLFSSY	TAAQGNSNETLFSSY	2	16	M	K	3	1	1	AT2G06050.2	oxophytodienoate-reductase 3	N-Term(TMT6plex)	1	0	1	1	0.140782	3	17.4841	0.133225	3	21.1788	0.132053	3	44.9516	0.136945	3	4.83046	0.12679	3	68.3896	0.285092	3	24.0746	0	0.0003427	97.48	2.40015e-08	2	1818.87	-2.01789	909.937	30.947	0
51	LSGGQSEEEATR	LSGGQSEEEATR	265	276	F	N	2	2	2	AT2G36460.1;AT3G52930.1			1	0	1	1																			0	0.002487	96.65	2.18326e-08	2	1263.58	-1.05234	632.294	23.605	0
52	tSEAAADGGQDQILSR	TSEAAADGGQDQILSR	39	54	F	V	3	1	1	AT5G47630.1	mitochondrial acyl carrier protein 3	N-Term(TMT6plex)	1	0	1	1	0.143299	3	15.7948	0.176045	3	9.38516	0.0928062	3	0.656074	0.156687	3	14.7878	0.178448	3	2.46353	0.217549	3	15.6696	0	0.000177	96	4.46865e-08	3	1847.93	-0.832027	616.648	22.5841	0
53	mDEALTNASAIGDQR	MDEALTNASAIGDQR	1	15	-	Q	3	1	1	AT5G42970.1	Proteasome component (PCI) domain protein	N-Term(Acetyl)	1	0	1	1																			0	0.0002387	95.6	2.08633e-08	2	1633.74	-6.65696	817.373	76.3636	0
54	aETANTDLEGIDGVR	AETANTDLEGIDGVR	2	16	M	M	4	1	1	AT3G23660.2	Sec23/Sec24 protein transport family protein	N-Term(Acetyl)	1	0	1	1																			0	0.0002387	95.35	3.5403e-08	2	1602.76	-1.74462	801.883	28.6331	0
55	mDSSGTDSAkELH	MDSSGTDSAKELH	1	13	-	V	1	1	1	AT4G14570.1	acylaminoacyl-peptidase-related	N-Term(Acetyl); K10(TMT6plex)	1	0	1	1	0.183276	1		0.265832	1		0.118233	1		0.182523	1		0.0486006	1		0.201535	1		0	0.0001725	95.01	3.27332e-08	2	1648.77	-1.80481	824.886	22.8802	0
56	mDPTSSSSSALR	MDPTSSSSSALR	1	12	-	W	1	1	1	AT4G35987.1	S-adenosyl-L-methionine-dependent methyltransferases superfamily protein	N-Term(Acetyl); M1(Oxidation)	1	0	1	1																			0	0.0009754	94.87	2.42423e-08	2	1296.57	-1.52589	648.789	20.9672	0
57	mEEENAVEILQR	MEEENAVEILQR	1	12	-	Y	2	1	1	AT5G06970.1	Protein of unknown function (DUF810)	N-Term(Acetyl); M1(Oxidation)	1	0	1	1																			0	0.0002077	94.81	3.55478e-08	2	1518.71	-2.5948	759.857	30.5526	0
58	aESSSPSPTEEIVR	AESSSPSPTEEIVR	2	15	M	L	2	1	1	AT3G21865.1	peroxin 22	N-Term(Acetyl)	1	0	1	1																			0	0.000409	94.76	4.04376e-08	2	1530.73	-2.04547	765.866	25.7736	0
59	sEmASmDPEGIDGVR	SEMASMDPEGIDGVR	2	16	M	M	3	1	1	AT1G05520.1	Sec23/Sec24 protein transport family protein	N-Term(Acetyl); M3(Oxidation); M6(Oxidation)	1	0	1	1																			0	0.0005034	94.71	8.21498e-09	2	1667.69	-1.65112	834.347	24.6039	0
60	aQQEASPSPGAEVVGR	AQQEASPSPGAEVVGR	2	17	M	A	6	1	1	AT5G60980.2	Nuclear transport factor 2 (NTF2) family protein with RNA binding (RRM-RBD-RNP motifs) domain	N-Term(Acetyl)	1	0	1	1																			0	8.616e-05	94.41	5.51153e-08	2	1624.79	-1.26254	812.899	23.8008	0
61	aSATSNNPASSSMSPR	ASATSNNPASSSMSPR	2	17	M	R	1	1	1	AT4G35890.1	winged-helix DNA-binding transcription factor family protein	N-Term(Acetyl)	1	0	1	1																			0	0.0004596	94.02	2.41333e-08	2	1606.71	-3.31318	803.857	44.4229	0
62	aQTTAPAESTASVDADR	AQTTAPAESTASVDADR	29	45	A	L	5	1	1	AT2G15620.1	nitrite reductase 1	N-Term(TMT6plex)	1	0	1	1	0.126983	5	90.909	0.161955	5	48.1484	0.132093	5	20.2928	0.172356	5	13.9189	0.185607	5	27.752	0.194497	5	9.99833	0	0.0001269	93.95	6.7737e-08	3	1919.95	-1.50636	640.654	20.1449	0
63	sNDkDSmNmSDLSTALNEEDR	SNDKDSMNMSDLSTALNEEDR	2	22	M	A	3	1	1	AT2G19480.1	nucleosome assembly protein 1;2	N-Term(Acetyl); K4(TMT6plex); M7(Oxidation); M9(Oxidation)	1	0	1	1	0.132274	3	46.3164	0.145084	3	22.1492	0.124072	3	20.1646	0.167929	3	18.0804	0.17981	3	46.4593	0.181926	3	14.8729	0	1.592e-05	93.69	1.36393e-08	3	2675.15	-3.74264	892.389	24.6425	0
64	aGMASDGTQYDPR	AGMASDGTQYDPR	2	14	M	Q	4	1	1	AT1G72730.1	DEA(D/H)-box RNA helicase family protein	N-Term(Acetyl)	1	0	1	1																			0	0.0003059	93.56	1.79526e-08	2	1410.59	-1.62985	705.8	24.2363	0
65	mNDADASIQIQQMVR	MNDADASIQIQQMVR	1	15	-	F	2	1	1	AT1G64200.1	vacuolar H+-ATPase subunit E isoform 3	N-Term(Acetyl); M1(Oxidation)	1	0	1	1																			0	0.0001094	93.51	4.23373e-08	2	1777.82	-1.78126	889.412	30.8652	0
66	sVTAGVSESAIAVR	SVTAGVSESAIAVR	2	15	M	E	1	2	1	AT4G08580.1	microfibrillar-associated protein-related	N-Term(Acetyl)	1	0	1	1																			0	0.0001473	93.39	7.95563e-08	2	1388.74	-1.56175	694.872	28.8274	0
67	sSTkDMSTVQNATPF	SSTKDMSTVQNATPF	2	16	M	N	4	1	1	AT3G44310.1	nitrilase 1	N-Term(Acetyl); K4(TMT6plex)	1	0	1	1	0.186082	4	1.02095	0.158235	4	39.6531	0.135072	4	61.7772	0.185475	3	7.80418	0.171876	4	51.7884	0.214751	4	24.2505	0	0.001259	93.05	7.44662e-08	2	1884.92	-2.29859	942.962	75.1375	0
68	sGGGDVNMSGGDR	SGGGDVNMSGGDR	2	14	M	R	4	1	1	AT2G21060.1	glycine-rich protein 2B	N-Term(Acetyl)	1	0	1	1																			0	0.0002439	92.45	1.38231e-08	2	1250.5	-2.2827	625.756	37.1037	0
69	mESEAAATVQATR	MESEAAATVQATR	1	13	-	P	1	1	1	AT4G29730.1	nucleosome/chromatin assembly factor group C5	N-Term(Acetyl)	1	0	1	1																			0	0.0001128	91.95	7.19961e-08	2	1406.66	-1.53905	703.832	26.5193	0
70	aSSAAGSTLMTNSSSPR	ASSAAGSTLMTNSSSPR	55	71	S	S	1	1	1	AT4G36910.1	Cystathionine beta-synthase (CBS) family protein	N-Term(TMT6plex)	1	0	1	1	0.192853	1		0.174354	1		0.114653	1		0.166066	1		0.291578	1		0.0604961	1		0	6.515e-05	91.93	1.17277e-07	3	1853.92	-1.48894	618.645	21.6739	0
71	mEGGAALYNPR	MEGGAALYNPR	1	11	-	T	3	1	1	AT3G42790.1	alfin-like 3	N-Term(Acetyl); M1(Oxidation)	1	0	1	1																			0	0.0004199	91.75	6.62329e-08	2	1236.57	-1.69006	618.786	24.6638	0
72	vSEESQPSLSIGNGGSEER	VSEESQPSLSIGNGGSEER	76	94	C	V	2	1	1	AT1G09830.1	Glycinamide ribonucleotide (GAR) synthetase	N-Term(TMT6plex)	1	0	1	1	0.182203	2	42.1383	0.16877	2	1.41613	0.195189	2	8.42187	0.182754	2	7.66329	0.11732	2	31.3706	0.136722	2	50.5878	0	4.639e-05	91.73	1.01688e-07	3	2191.06	-1.60251	731.026	24.5365	0
73	aPSEGGEDGGAAQAEGGSGN	APSEGGEDGGAAQAEGGSGN	121	140	C	-	1	1	1	AT5G64130.3	cAMP-regulated phosphoprotein 19-related protein	N-Term(TMT6plex)	1	0	1	1																			0	5.618e-05	91.49	3.65787e-08	3	1946.85	-1.34759	649.622	19.9373	0
74	mEGIDHLADER	MEGIDHLADER	1	11	-	N	5	1	1	AT4G16760.1	acyl-CoA oxidase 1	N-Term(Acetyl)	1	0	1	1																			0	0.0003001	91.22	5.68962e-08	2	1327.59	-1.7411	664.3	27.606	0
75	aVSGNGLFTQTNPEVR	AVSGNGLFTQTNPEVR	50	65	S	R	1	1	1	AT5G13630.1	magnesium-chelatase subunit chlH, chloroplast, putative / Mg-protoporphyrin IX chelatase, putative (CHLH)	N-Term(Acetyl)	1	0	1	1																			0	0.0007137	91.2	1.293e-07	2	1731.86	-1.1866	866.436	74.5947	0
76	eATEVSSSSSVSTPGR	EATEVSSSSSVSTPGR	64	79	C	N	1	1	1	AT1G71500.1	Rieske (2Fe-2S) domain-containing protein	N-Term(Acetyl)	1	0	1	1																			0	0.0003038	90.99	7.6073e-08	2	1622.75	-1.68728	811.878	22.3039	0
77	vVDEDGFDDVDSIYASPEDFR	VVDEDGFDDVDSIYASPEDFR	55	75	Q	D	2	1	1	AT3G01520.1	Adenine nucleotide alpha hydrolases-like superfamily protein	N-Term(TMT6plex)	1	0	1	1	0.128728	2	18.34	0.155055	2	9.99799	0.0448378	2	232.219	0.244633	2	21.8547	0.11256	2	33.1625	0.287121	2	5.12243	0	1.653e-05	90.81	5.94588e-08	3	2619.19	-1.8893	873.734	33.8604	0
78	aSSSAESGIFLPH	ASSSAESGIFLPH	63	75	R	L	4	1	1	AT5G63310.1	nucleoside diphosphate kinase 2	N-Term(TMT6plex)	1	0	1	1	0.171162	4	11.1283	0.121348	4	35.0923	0.164788	4	10.8995	0.159191	4	14.1119	0.185358	4	20.3875	0.179525	4	10.7589	0	0.0006135	90.71	1.6334e-07	2	1531.79	-1.90315	766.4	28.3139	0
79	mETYVDAIGEDTAATTTTAETAANkN	METYVDAIGEDTAATTTTAETAANKN	1	26	-	K	1	1	1	AT3G58450.1	Adenine nucleotide alpha hydrolases-like superfamily protein	N-Term(Acetyl); K25(TMT6plex)	1	0	1	1	0.319025	1		0.0509687	1		0.156493	1		0.0556267	1		0.240227	1		0.177659	1		0	0.0001845	90.71	9.4811e-08	3	2960.39	1.51466	987.469	93.1854	0
80	aFATAEAcDSNAELISNGDLR	AFATAEACDSNAELISNGDLR	3	23	A	A	2	1	1	AT5G56260.1	Ribonuclease E inhibitor RraA/Dimethylmenaquinone methyltransferase	N-Term(Acetyl); C8(Carbamidomethyl)	1	0	1	1																			0	4.351e-05	90.61	6.32603e-08	2	2267.02	-0.91387	1134.01	33.313	0
81	mEGmLSSGDQQR	MEGMLSSGDQQR	1	12	-	L	1	1	1	AT1G14570.2	UBX domain-containing protein	N-Term(Acetyl); M1(Oxidation); M4(Oxidation)	1	0	1	1																			0	0.0005026	90.51	2.223e-08	2	1412.58	-1.78906	706.791	19.0184	0
82	mDDFTGLLAR	MDDFTGLLAR	1	10	-	D	2	2	1	AT4G12770.1	Chaperone DnaJ-domain superfamily protein	N-Term(Acetyl); M1(Oxidation)	1	0	1	1																			0	0.002806	90.45	1.01878e-07	2	1196.56	-1.10397	598.784	34.2404	0
83	akSVSTAASSLVQNLR	AKSVSTAASSLVQNLR	2	17	M	R	5	1	1	AT5G08060.1	unknown protein; FUNCTIONS IN: molecular_function unknown; INVOLVED IN: biological_process unknown; LOCATED IN: mitochondrion; EXPRESSED IN: 24 plant structures; EXPRESSED DURING: 16 growth stages; Has 42 Blast hits to 42 proteins in 17 species: Archae - 0; Bacteria - 0; Metazoa - 0; Fungi - 0; Plants - 41; Viruses - 0; Other Eukaryotes - 1 (source: NCBI BLink).	N-Term(Acetyl); K2(TMT6plex)	1	0	1	1	0.167452	5	13.4852	0.18213	5	27.4835	0.139166	5	8.85869	0.174136	5	39.8828	0.145491	5	15.335	0.198186	5	6.59064	0	8.874e-07	90.45	1.67873e-07	3	1903.08	-1.27733	635.031	79.3363	0
84	mELEGSSSGR	MELEGSSSGR	1	10	-	R	1	1	1	AT3G21090.1	ABC-2 type transporter family protein	N-Term(Acetyl)	1	0	1	1																			0	0.003062	90.3	6.86875e-08	2	1094.48	-1.12192	547.742	25.4251	0
85	gTNDLDIEEGTLEIGMEYR	GTNDLDIEEGTLEIGMEYR	2	20	M	T	7	1	1	AT1G76030.1	ATPase, V1 complex, subunit B protein	N-Term(TMT6plex)	1	0	1	1	0.190288	7	32.9997	0.149062	7	38.2421	0.123205	7	22.6312	0.178421	7	19.0295	0.152544	7	22.1817	0.205575	7	13.0941	0	2.922e-06	90.27	1.32219e-07	3	2384.15	-1.65242	795.387	33.0285	0
86	mEGIDHLADER	MEGIDHLADER	1	11	-	N	11	1	1	AT4G16760.1	acyl-CoA oxidase 1	N-Term(Acetyl); M1(Oxidation)	1	0	1	1																			0	0.0004763	90.22	5.99356e-08	2	1343.59	-1.47904	672.297	23.3888	0
87	LVNAQGEDVVAGIR	LVNAQGEDVVAGIR	363	376	F	T	1	1	1	AT4G15530.5	pyruvate orthophosphate dikinase		1	0	1	1																			0	0.001694	90.18	1.54272e-07	2	1440.78	-1.1265	720.893	24.417	0
88	mETYVDAIGEDTAATTTTAETAANkN	METYVDAIGEDTAATTTTAETAANKN	1	26	-	K	2	1	1	AT3G58450.1	Adenine nucleotide alpha hydrolases-like superfamily protein	N-Term(Acetyl); M1(Oxidation); K25(TMT6plex)	1	0	1	1	0.223882	1		0.115819	1		0.208884	1		0.123989	1		0.17697	1		0.150455	1		0	0.0001447	90.12	8.12244e-08	3	2976.37	-3.44965	992.796	31.8448	0
89	mEASAGLVAGSYR	MEASAGLVAGSYR	1	13	-	R	3	1	1	AT4G32410.1	cellulose synthase 1	N-Term(Acetyl)	1	0	1	1																			0	0.0001238	90	1.253e-07	2	1353.64	-4.88459	677.324	73.7207	0
90	sSTLSNEESGLGDSNR	SSTLSNEESGLGDSNR	2	17	M	S	2	1	1	AT3G51890.1	Clathrin light chain protein	N-Term(Acetyl)	1	0	1	1																			0	0.000658	90	6.525e-08	2	1694.75	0.684404	847.877	54.2803	0
91	gSTPTDLPGEDVADNR	GSTPTDLPGEDVADNR	2	17	M	S	7	1	1	AT5G11670.1	NADP-malic enzyme 2	N-Term(Acetyl)	1	0	1	1																			0	0.0003069	89.98	7.65015e-08	2	1685.76	-2.81589	843.382	62.2582	0
92	aFVTTAEVcDANQEMIR	AFVTTAEVCDANQEMIR	2	18	M	S	4	1	1	AT3G02770.1	Ribonuclease E inhibitor RraA/Dimethylmenaquinone methyltransferase	N-Term(Acetyl); C9(Carbamidomethyl)	1	0	1	1																			0	3.504e-05	89.77	7.28581e-08	2	1996.89	-8.22367	998.951	85.1202	0
93	sAFTSkFADELIANAAY	SAFTSKFADELIANAAY	2	18	M	I	1	1	1	AT3G52930.1	Aldolase superfamily protein	N-Term(Acetyl); K6(TMT6plex)	1	0	1	1	0.160089	1		0.116639	1		0.170416	1		0.182065	1		0.190329	1		0.180462	1		0	0.001545	89.73	1.97611e-07	2	2090.05	-8.72618	1045.53	95.2754	0
94	tDSGHDIEIR	TDSGHDIEIR	2	11	M	C	3	1	1	AT5G18250.1	unknown protein; FUNCTIONS IN: molecular_function unknown; INVOLVED IN: biological_process unknown; LOCATED IN: mitochondrion; EXPRESSED IN: 23 plant structures; EXPRESSED DURING: 13 growth stages; BEST Arabidopsis thaliana protein match is: unknown protein (TAIR:AT3G04040.1); Has 1807 Blast hits to 1807 proteins in 277 species: Archae - 0; Bacteria - 0; Metazoa - 736; Fungi - 347; Plants - 385; …	N-Term(Acetyl)	1	0	1	1																			0	0.004716	89.42	1.15259e-07	2	1184.55	-0.832419	592.78	21.126	0
95	mDSSSNLNPLR	MDSSSNLNPLR	1	11	-	E	1	1	1	AT4G10050.1	esterase/lipase/thioesterase family protein	N-Term(Acetyl); M1(Oxidation)	1	0	1	1																			0	0.001389	89.37	1.09773e-07	2	1291.59	-0.64388	646.301	26.5349	0
96	mDPNSTVSGDGQATAAIEHR	MDPNSTVSGDGQATAAIEHR	1	20	-	S	4	1	1	AT3G01640.1	glucuronokinase G	N-Term(Acetyl); M1(Oxidation)	1	0	1	1																			0	6.067e-05	89.29	6.28253e-08	3	2114.93	-4.24762	705.649	22.046	0
97	mEGSSSTIAR	MEGSSSTIAR	1	10	-	K	1	1	1	AT1G71230.1	COP9-signalosome 5B	N-Term(Acetyl)	1	0	1	1																			0	0.004228	89.1	1.4265e-07	2	1080.5	-0.890169	540.753	22.7922	0
98	mDDVAGLQEAAGTR	MDDVAGLQEAAGTR	1	14	-	F	1	1	1	AT1G53165.3	Protein kinase superfamily protein	N-Term(Acetyl); M1(Oxidation)	1	0	1	1																			0	0.0005612	88.93	1.04973e-07	2	1491.67	-1.72203	746.34	26.5834	0
99	mNDADASIQIQQMVR	MNDADASIQIQQMVR	1	15	-	F	2	1	1	AT1G64200.1	vacuolar H+-ATPase subunit E isoform 3	N-Term(Acetyl)	1	0	1	1																			0	5.101e-05	88.68	1.32266e-07	2	1761.81	-6.62369	881.411	83.3044	0
100	TALGNSNPSALR	TALGNSNPSALR	457	468	H	E	1	3	1	AT3G09840.1	cell division cycle 48		1	0	1	1																			0	0.00709	88.63	2.25579e-07	2	1200.63	-0.572542	600.82	19.6261	0
101	SVAADSAATESLGR	SVAADSAATESLGR	48	61	L	I	1	1	1	AT3G57610.1	adenylosuccinate synthase		1	0	1	1																			0	0.0009841	88.45	2.0919e-07	2	1334.65	-1.56281	667.83	20.0795	0
102	sDLSTALNEEDR	SDLSTALNEEDR	11	22	M	A	1	1	1	AT2G19480.1	nucleosome assembly protein 1;2	N-Term(Acetyl)	1	0	1	1																			0	0.007501	88.45	1.11954e-07	2	1391.63	-1.5564	696.317	28.2801	0
103	aEFVEADNAEAIIAR	AEFVEADNAEAIIAR	2	16	M	I	2	1	1	AT4G01710.1	ARP2/3 complex 16 kDa subunit (p16-Arc)	N-Term(Acetyl)	1	0	1	1																			0	0.0001865	87.88	2.39262e-07	2	1660.81	-3.0808	830.91	89.9232	0
104	sDLVATSPSPSSAPR	SDLVATSPSPSSAPR	2	16	M	S	1	1	1	AT4G24840.1	FUNCTIONS IN: molecular_function unknown; INVOLVED IN: protein transport, Golgi organization; LOCATED IN: vacuole; EXPRESSED IN: 23 plant structures; EXPRESSED DURING: 13 growth stages; CONTAINS InterPro DOMAIN/s: COG complex component, COG2 (InterPro:IPR009316); Has 30201 Blast hits to 17322 proteins in 780 species: Archae - 12; Bacteria - 1396; Metazoa - 17338; Fungi - 3422; Plants - 5037; Viru…	N-Term(Acetyl)	1	0	1	1																			0	0.0004428	87.62	2.62586e-07	2	1513.75	-1.23018	757.377	26.067	0
105	mESLDTNFPVR	MESLDTNFPVR	1	11	-	H	2	1	1	AT5G14710.1	CONTAINS InterPro DOMAIN/s: Proteasome assembly chaperone 3 (InterPro:IPR018788); Has 120 Blast hits to 120 proteins in 47 species: Archae - 0; Bacteria - 0; Metazoa - 62; Fungi - 2; Plants - 49; Viruses - 0; Other Eukaryotes - 7 (source: NCBI BLink).	N-Term(Acetyl); M1(Oxidation)	1	0	1	1																			0	0.001662	87.61	2.04849e-07	2	1366.63	-1.26983	683.818	30.3139	0
106	GGLSTDSDVVHR	GGLSTDSDVVHR	51	62	H	E	1	1	1	AT4G24190.1	Chaperone protein htpG family protein		1	0	1	1																			0	0.003632	87.53	2.12719e-07	3	1242.61	-0.53775	414.874	17.694	0
107	sDDEHHFEASESGASkTYPQ	SDDEHHFEASESGASKTYPQ	2	21	M	S	16	1	1	AT1G26630.1	Eukaryotic translation initiation factor 5A-1 (eIF-5A 1) protein	N-Term(Acetyl); K16(TMT6plex)	1	0	1	1	0.175623	16	50.8042	0.164444	15	57.7763	0.132491	16	27.6801	0.138778	16	30.1122	0.172662	16	36.0253	0.190457	15	36.3427	0	3.565e-06	87.52	8.61158e-08	3	2493.1	-1.88161	831.703	48.2855	0
108	aQkVEAQGGIGGDVWDDGAHDGVR	AQKVEAQGGIGGDVWDDGAHDGVR	2	25	M	K	3	1	1	AT3G16440.1	myrosinase-binding protein-like protein-300B	N-Term(Acetyl); K3(TMT6plex)	1	0	1	1	0.167645	3	43.4609	0.126124	3	9.37848	0.0586301	3	1.71672	0.176907	3	45.6263	0.235029	3	12.5879	0.209991	3	8.93486	0	8.938e-07	87.49	2.63614e-07	3	2708.31	-4.68801	903.442	65.6908	0
109	mEESkQNYDLTPL	MEESKQNYDLTPL	1	13	-	I	5	1	1	AT3G57290.1	eukaryotic translation initiation factor 3E	N-Term(Acetyl); K5(TMT6plex)	1	0	1	1	0.203341	5	28.3684	0.172597	5	4.85723	0.15223	5	23.1557	0.174255	5	13.0101	0.147833	5	29.3874	0.17036	5	8.80914	0	0.0009083	87.48	2.95306e-07	2	1838.9	-2.22532	919.954	85.169	0
110	sNQGSDLAELQPASEGSPLLVPR	SNQGSDLAELQPASEGSPLLVPR	50	72	N	Q	4	1	1	AT5G60600.1	4-hydroxy-3-methylbut-2-enyl diphosphate synthase	N-Term(TMT6plex)	1	0	1	1	0.166257	3	34.1511	0.1883	3	4.70749	0.172949	3	5.50226	0.130182	3	18.9484	0.189861	3	16.0861	0.137961	3	37.1745	0	2.083e-06	87.44	4.04237e-07	3	2594.36	-1.7812	865.457	30.9415	0
111	tDSNDAGMDAVQR	TDSNDAGMDAVQR	60	72	M	R	2	1	1	AT5G16440.1	isopentenyl diphosphate isomerase 1	N-Term(Acetyl)	1	0	1	1																			0	0.0007767	87.13	6.39019e-08	2	1421.59	-2.05191	711.3	46.5615	0
112	mEALPEDEEYSFR	MEALPEDEEYSFR	1	13	-	E	6	1	1	AT2G21620.2	Adenine nucleotide alpha hydrolases-like superfamily protein	N-Term(Acetyl); M1(Oxidation)	1	0	1	1																			0	0.0001788	87.07	5.64466e-08	2	1673.7	-1.47215	837.352	30.1934	0
113	MDGTSPIAEDIGR	MDGTSPIAEDIGR	454	466	H	Q	1	1	1	AT3G02090.2	Insulinase (Peptidase family M16) protein		1	0	1	1																			0	0.001388	86.98	2.15882e-07	2	1361.63	-1.43221	681.321	24.5549	0
114	AIETADEGLVR	AIETADEGLVR	211	221	L	T	1	1	1	AT1G23740.1	Oxidoreductase, zinc-binding dehydrogenase family protein		1	0	1	1																			0	0.008399	86.97	3.49482e-07	2	1173.62	7.86077	587.314	21.8935	0
115	mEDLDPTYIQAPEHR	MEDLDPTYIQAPEHR	1	15	-	S	2	1	1	AT3G19010.1	2-oxoglutarate (2OG) and Fe(II)-dependent oxygenase superfamily protein	N-Term(Acetyl)	1	0	1	1																			0	0.0001242	86.97	1.8554e-07	2	1856.85	-1.23832	928.927	30.264	0
116	cAETFQDSSEFQPR	CAETFQDSSEFQPR	112	125	G	F	3	1	1	AT5G44120.3	RmlC-like cupins superfamily protein	C1(Carbamidomethyl)	1	0	1	1																			0	0.003839	86.95	6.28721e-08	2	1701.71	-2.2605	851.36	29.8471	0
117	mDALIAQLQR	MDALIAQLQR	1	10	-	Q	3	1	1	AT3G29350.1	histidine-containing phosphotransmitter 2	N-Term(Acetyl); M1(Oxidation)	1	0	1	1																			0	0.002173	86.92	3.06683e-07	2	1216.63	-1.86991	608.82	32.537	0
118	qTAATSSAVVAPER	QTAATSSAVVAPER	67	80	S	F	4	1	1	AT3G25920.1	ribosomal protein L15	N-Term(TMT6plex)	1	0	1	1	0.153791	4	14.9709	0.13398	4	25.9174	0.144774	4	5.03838	0.164948	4	12.5793	0.213969	4	38.108	0.173589	4	11.6842	0	0.0001579	86.9	4.02222e-07	3	1616.88	0.00312426	539.632	20.621	0
119	sSSSPSGSGSDLTER	SSSSPSGSGSDLTER	2	16	M	R	2	1	1	AT5G49510.1	prefoldin 3	N-Term(Acetyl)	1	0	1	1																			0	0.001617	86.88	1.1066e-07	2	1495.65	-3.06258	748.327	39.2229	0
120	vDAIQVAELR	VDAIQVAELR	2	11	M	R	3	1	1	AT3G17880.1	tetraticopeptide domain-containing thioredoxin	N-Term(Acetyl)	1	0	1	1																			0	0.002635	86.82	3.28488e-07	2	1155.64	-1.04582	578.321	34.0476	0
121	sGmGDGYVGTAQDAVR	SGMGDGYVGTAQDAVR	2	17	M	I	2	1	1	AT2G21150.1	XAP5 family protein	N-Term(Acetyl); M3(Oxidation)	1	0	1	1																			0	0.0006587	86.37	1.30908e-07	2	1641.71	-1.90673	821.361	24.2068	0
122	LNDISDVSDEYR	LNDISDVSDEYR	103	114	N	T	2	1	1	AT1G62380.1	ACC oxidase 2		1	0	1	1																			0	0.003693	86.26	2.29613e-07	2	1425.65	0.725882	713.329	23.3902	0
123	ISFDDVTEIAR	ISFDDVTEIAR	105	115	N	I	2	2	1	AT2G37190.1	Ribosomal protein L11 family protein		1	0	1	1																			0	0.00386	86.19	4.26895e-07	2	1265.64	-1.26702	633.321	29.7173	0
124	aPIAVGDVVPDGTISFFDENDQLQTASVH	APIAVGDVVPDGTISFFDENDQLQTASVH	2	30	M	S	3	1	1	AT1G65980.1	thioredoxin-dependent peroxidase 1	N-Term(TMT6plex)	1	0	1	1	0.163628	3	42.6749	0.142086	3	10.6177	0.134729	3	17.105	0.162713	3	11.7566	0.184712	3	1.96137	0.206112	3	2.53974	0	6.969e-05	86.07	4.42439e-07	4	3271.63	-1.69814	818.662	95.3123	0
125	aSESDASSIATLScAR	ASESDASSIATLSCAR	2	17	M	C	1	1	1	AT2G45240.1	methionine aminopeptidase 1A	N-Term(Acetyl); C14(Carbamidomethyl)	1	0	1	1																			0	0.0008609	85.93	2.01919e-07	2	1667.75	-1.89245	834.379	27.6114	0
126	mWESESDGGVGVGGGGGR	MWESESDGGVGVGGGGGR	2	19	M	E	1	1	1	AT5G64330.1	Phototropic-responsive NPH3 family protein	N-Term(Acetyl)	1	0	1	1																			0	0.0001189	85.81	9.04043e-08	2	1735.73	-0.620184	868.37	73.1185	0
127	aSSVSSAVDSDSLVEDR	ASSVSSAVDSDSLVEDR	67	83	S	D	2	1	1	AT3G10670.1	non-intrinsic ABC protein 7	N-Term(Acetyl)	1	0	1	1																			0	0.0001071	85.79	2.80637e-07	2	1765.82	4.99835	883.412	69.4708	0
128	gGEGDSSQPQSGEGEAVAVNIR	GGEGDSSQPQSGEGEAVAVNIR	2	23	M	C	7	1	1	AT2G17200.1	ubiquitin family protein	N-Term(TMT6plex)	1	0	1	1	0.174409	5	22.0904	0.169536	5	18.1862	0.115083	5	18.0367	0.145673	5	53.8144	0.172156	5	17.6007	0.206279	5	13.7645	0	2.338e-05	85.71	4.00519e-07	3	2373.15	1.16247	791.722	54.4904	0
129	nVGDEGGFAPNVQDNR	NVGDEGGFAPNVQDNR	251	266	C	E	1	1	1	AT1G74030.1	enolase 1	N-Term(TMT6plex)	1	0	1	1	0.154856	1		0.179834	1		0.0565658	1		0.223971	1		0.168592	1		0.216182	1		0	0.0001216	85.69	3.89958e-07	3	1917.92	-1.49372	639.979	24.3122	0
130	sLVANEEFQHILR	SLVANEEFQHILR	2	14	M	V	4	1	1	AT1G22780.1	Ribosomal protein S13/S18 family	N-Term(Acetyl)	1	0	1	1																			0	0.0002558	85.33	5.53206e-07	2	1597.83	-3.61995	799.417	81.2396	0
131	mDGGAEGSQQPH	MDGGAEGSQQPH	1	12	-	L	2	1	1	AT4G24820.1	26S proteasome, regulatory subunit Rpn7;Proteasome component (PCI) domain	N-Term(Acetyl)	1	0	1	1																			0	0.003428	85.31	6.16856e-08	2	1255.5	-4.24159	628.251	38.096	0
132	sQTAATSSAVVAPER	SQTAATSSAVVAPER	66	80	V	F	4	1	1	AT3G25920.1	ribosomal protein L15	N-Term(TMT6plex)	1	0	1	1	0.172349	4	7.20449	0.155056	4	8.49256	0.168218	4	5.76425	0.1521	4	12.0774	0.169742	4	11.8886	0.188528	4	4.56836	0	1.159e-06	85.25	5.84538e-07	2	1703.91	-2.34541	852.458	20.5708	0
133	aAATTEPLTVLVTGAGGR	AAATTEPLTVLVTGAGGR	70	87	S	T	4	1	1	AT2G37660.1	NAD(P)-binding Rossmann-fold superfamily protein	N-Term(TMT6plex)	1	0	1	1	0.132722	4	47.0862	0.157518	4	31.394	0.13774	4	18.7206	0.167324	4	7.37124	0.193031	4	9.14706	0.205004	4	8.06006	0	8.762e-06	85.12	5.04172e-07	2	1914.08	-1.46174	957.545	31.8672	0
134	vADANGSSSSSF	VADANGSSSSSF	2	13	M	N	2	1	1	AT1G63000.1	nucleotide-rhamnose synthase/epimerase-reductase	N-Term(TMT6plex)	1	0	1	1	0.146228	2	2.50576	0.167726	2	19.283	0.111763	2	14.5323	0.217369	2	0.595746	0.134192	2	11.5987	0.21918	2	15.5087	0	0.003483	84.82	3.76579e-07	2	1357.64	-1.52496	679.324	25.4918	0
135	mLNDGEVTPSR	MLNDGEVTPSR	1	11	-	H	1	1	1	AT1G59520.3	CW7	N-Term(Acetyl); M1(Oxidation)	1	0	1	1																			0	0.002159	84.65	3.17232e-07	2	1276.58	-0.918154	638.795	23.5116	0
136	mEGAEEAGAEIAVDSkDLQQQ	MEGAEEAGAEIAVDSKDLQQQ	1	21	-	S	2	1	1	AT3G06610.1	DNA-binding enhancer protein-related	N-Term(Acetyl); M1(Oxidation); K16(TMT6plex)	1	0	1	1	0.173771	1		0.164444	1		0.162997	1		0.163886	1		0.163607	1		0.171296	1		0	3.867e-06	84.57	4.10414e-07	2	2506.18	0.0634688	1253.59	30.821	0
137	aDkLTDDQITEYR	ADKLTDDQITEYR	2	14	M	E	3	1	1	AT2G41100.1	Calcium-binding EF hand family protein	N-Term(Acetyl); K3(TMT6plex)	1	0	1	1	0.113301	3	24.7535	0.180391	3	4.2158	0.12733	3	36.9949	0.20009	3	8.17067	0.204387	3	3.98032	0.190286	3	43.6215	0	9.913e-05	84.56	6.61221e-07	3	1838.93	-0.638526	613.649	65.5401	0
138	gSENADGFEETNLNAQR	GSENADGFEETNLNAQR	3	19	M	D	1	1	1	AT5G58440.1	sorting nexin 2A	N-Term(TMT6plex)	1	0	1	1																			0	0.0003626	84.41	4.02633e-07	3	2080.97	-1.80428	694.328	23.3343	0
139	iGLGGGSGSGAGAGSGSGSGSR	IGLGGGSGSGAGAGSGSGSGSR	48	69	G	S	1	1	1	AT4G30450.1	glycine-rich protein	N-Term(TMT6plex)	1	0	1	1	0.196737	1		0.138837	1		0.149458	1		0.153589	1		0.188579	1		0.1728	1		0	0.0003187	84.33	6.50876e-07	3	1921.95	-2.00769	641.321	21.9657	0
140	mQNEEGQVTELYIPR	MQNEEGQVTELYIPR	1	15	-	K	4	1	1	AT5G27700.1	Ribosomal protein S21e	N-Term(TMT6plex)	1	0	1	1	0.119981	4	28.9342	0.142121	4	45.3097	0.131506	4	31.891	0.18147	4	10.2365	0.196277	4	26.356	0.175572	4	17.6819	0	2.18e-05	84.26	7.32322e-07	3	2036.03	-0.272593	679.349	72.5346	0
141	SNHYDALLAAEAR	SNHYDALLAAEAR	529	541	R	A	4	2	2	AT5G61780.1;AT5G07350.2			1	0	1	1																			0	0.0001789	84.21	5.17196e-07	2	1430.7	-1.62335	715.854	22.3788	0
142	aIISEVEEESSSSR	AIISEVEEESSSSR	2	15	M	P	2	1	1	AT5G53400.1	HSP20-like chaperones superfamily protein	N-Term(Acetyl)	1	0	1	1																			0	0.001711	84.03	4.67126e-07	2	1564.73	-0.978421	782.87	33.5961	0
143	mDNSAPDSLSR	MDNSAPDSLSR	1	11	-	S	1	1	1	AT5G24520.1	Transducin/WD40 repeat-like superfamily protein	N-Term(Acetyl); M1(Oxidation)	1	0	1	1																			0	0.002563	83.86	1.90773e-07	2	1250.53	-1.00447	625.769	21.265	0
144	aTTNEVVSNSTPm	ATTNEVVSNSTPM	54	66	R	T	2	1	1	AT5G15530.1	biotin carboxyl carrier protein 2	N-Term(TMT6plex); M13(Oxidation)	1	0	1	1	0.163493	2	20.776	0.144998	2	4.63841	0.154533	2	6.8629	0.199172	2	6.49763	0.13662	2	4.00919	0.196801	2	23.0991	0	0.001432	83.75	6.62064e-07	2	1595.78	-2.05807	798.391	23.084	0
145	sALSAASSAcDHIR	SALSAASSACDHIR	243	256	S	D	1	2	1	AT1G04410.1	Lactate/malate dehydrogenase family protein	N-Term(TMT6plex); C10(Carbamidomethyl)	1	0	1	1	0.1253	1		0.247277	1		0.0889759	1		0.122428	1		0.136784	1		0.279236	1		0	0.00159	83.68	7.64959e-07	3	1674.84	-1.2961	558.952	21.2279	0
146	mDESFANLQSSH	MDESFANLQSSH	1	12	-	L	1	1	1	AT2G39805.2	Integral membrane Yip1 family protein	N-Term(Acetyl); M1(Oxidation)	1	0	1	1																			0	0.000912	83.58	1.17745e-07	2	1423.58	-1.69807	712.292	27.5222	0
147	mEGSSSAIAR	MEGSSSAIAR	1	10	-	K	4	1	1	AT1G22920.1	COP9 signalosome 5A	N-Term(Acetyl); M1(Oxidation)	1	0	1	1																			0	0.004528	83.48	4.35059e-07	2	1066.48	0.261492	533.745	19.1247	0
148	sGVYDSQADIYLDAR	SGVYDSQADIYLDAR	2	16	M	P	1	1	1	AT4G22530.1	S-adenosyl-L-methionine-dependent methyltransferases superfamily protein	N-Term(Acetyl)	1	0	1	1																			0	0.001294	83.33	4.33393e-07	2	1714.79	-1.6423	857.898	31.7089	0
149	tSDGATSTSAAAAAAAAAAAR	TSDGATSTSAAAAAAAAAAAR	2	22	M	R	1	1	1	AT1G75080.1	Brassinosteroid signalling positive regulator (BZR1) family protein	N-Term(TMT6plex)	1	0	1	1	0.214051	1		0.122515	1		0.0772324	1		0.258073	1		0.199211	1		0.128918	1		0	0.0001398	83.06	9.67366e-07	3	1993.01	-1.63194	665.009	24.9373	0
150	aQSSLVAAAGR	AQSSLVAAAGR	2	12	M	S	1	1	1	AT3G53930.2	Protein kinase superfamily protein	N-Term(Acetyl)	1	0	1	1																			0	0.001854	83.03	7.02058e-07	2	1072.57	0.138293	536.791	25.3998	0
151	tATSSSTIEEQR	TATSSSTIEEQR	53	64	C	K	2	1	1	AT5G26570.1	catalytics;carbohydrate kinases;phosphoglucan, water dikinases	N-Term(TMT6plex)	1	0	1	1	0.152339	2	0.220747	0.166158	2	7.47596	0.148375	2	3.60785	0.1732	2	15.838	0.203929	2	18.2972	0.152135	2	17.9864	0	0.002804	82.79	9.51565e-07	3	1538.79	-0.521774	513.6	18.3168	0
152	sTGEAIPR	STGEAIPR	2	9	M	V	2	1	1	AT1G68760.1	nudix hydrolase 1	N-Term(Acetyl)	1	0	1	1																			0	0.02946	82.72	6.65265e-07	2	872.447	-0.505885	436.727	21.5096	0
153	mQNEEGQVTELYIPR	MQNEEGQVTELYIPR	1	15	-	K	2	1	1	AT5G27700.1	Ribosomal protein S21e	N-Term(TMT6plex); M1(Oxidation)	1	0	1	1	0.213242	2	21.5226	0.196541	2	22.1628	0.0954874	2	15.4497	0.174574	2	5.29021	0.126114	2	29.5298	0.185644	2	15.6322	0	0.0002259	82.66	9.9132e-07	3	2052.02	-1.5699	684.679	27.6134	0
154	sTTSGTGGVSYR	STTSGTGGVSYR	2	13	M	N	1	1	1	AT1G12430.2	armadillo repeat kinesin 3	N-Term(Acetyl)	1	0	1	1																			0	0.01396	82.65	5.3157e-07	2	1214.56	-0.352099	607.786	20.4033	0
155	aASSATISTDSESVSLGHR	AASSATISTDSESVSLGHR	38	56	A	V	1	1	1	AT1G08490.1	chloroplastic NIFS-like cysteine desulfurase	N-Term(Acetyl)	1	0	1	1																			0	0.001088	82.62	7.34642e-07	3	1917.91	-1.31843	639.976	24.144	0
156	gSSFETIDIATSAR	GSSFETIDIATSAR	2	15	M	R	1	1	1	AT1G48790.1	associated molecule with the SH3 domain of STAM 1	N-Term(Acetyl)	1	0	1	1																			0	0.0003763	82.34	8.36077e-07	2	1496.72	-3.24256	748.863	32.3118	0
157	aSLSVAADSAATESLGR	ASLSVAADSAATESLGR	45	61	S	I	2	1	1	AT3G57610.1	adenylosuccinate synthase	N-Term(TMT6plex)	1	0	1	1	0.173501	2	10.2414	0.143618	2	5.47137	0.152109	2	30.7739	0.170825	2	16.0834	0.182278	2	3.72756	0.171311	2	20.8143	0	8.479e-05	82.06	1.34946e-06	3	1834.97	-1.27157	612.328	27.0798	0
158	sTGEEGHMAMADR	STGEEGHMAMADR	2	14	M	G	1	1	1	AT5G48240.3	unknown protein; FUNCTIONS IN: molecular_function unknown; INVOLVED IN: biological_process unknown; CONTAINS InterPro DOMAIN/s: Protein of unknown function DUF1665 (InterPro:IPR012459); Has 286 Blast hits to 283 proteins in 145 species: Archae - 0; Bacteria - 2; Metazoa - 103; Fungi - 97; Plants - 41; Viruses - 1; Other Eukaryotes - 42 (source: NCBI BLink).	N-Term(Acetyl)	1	0	1	1																			0	0.001383	82.02	1.48536e-07	2	1433.58	1.32086	717.294	38.4438	0
159	mESTESYAAGSPEELAkR	MESTESYAAGSPEELAKR	1	18	-	S	6	1	1	AT5G04430.2	binding to TOMV RNA 1L (long form)	N-Term(Acetyl); K17(TMT6plex)	1	0	1	1	0.172535	5	8.80064	0.147067	5	3.82261	0.153903	5	9.89658	0.177634	5	8.60315	0.192074	5	5.71226	0.152481	5	5.92562	0	9.919e-05	81.91	9.26315e-07	3	2227.07	-0.868418	743.029	65.277	0
160	mEEENAVEILQR	MEEENAVEILQR	1	12	-	Y	2	1	1	AT5G06970.1	Protein of unknown function (DUF810)	N-Term(Acetyl)	1	0	1	1																			0	0.0004924	81.88	7.6474e-07	2	1502.71	-1.45723	751.86	33.0911	0
161	aTNNGDVLmLEATPEAAR	ATNNGDVLMLEATPEAAR	2	19	M	P	2	1	1	AT3G18165.1	modifier of snc1,4	N-Term(Acetyl); M9(Oxidation)	1	0	1	1																			0	0.004563	81.78	8.40631e-07	2	1930.92	0.0936902	965.963	30.8366	0
162	mEGGAALYNPR	MEGGAALYNPR	1	11	-	T	2	1	1	AT3G42790.1	alfin-like 3	N-Term(Acetyl)	1	0	1	1																			0	0.0008061	81.63	7.95969e-07	2	1220.57	-0.77774	610.79	28.482	0
163	mFGSTLDSSR	MFGSTLDSSR	1	10	-	G	2	1	1	AT1G09020.1	homolog of yeast sucrose nonfermenting 4	N-Term(Acetyl); M1(Oxidation)	1	0	1	1																			0	0.01167	81.58	3.85391e-07	2	1158.51	-0.466546	579.758	26.5892	0
164	mQPTETSQPAPSDQGR	MQPTETSQPAPSDQGR	1	16	-	R	3	1	1	AT5G03660.1	Family of unknown function (DUF662)	N-Term(Acetyl); M1(Oxidation)	1	0	1	1																			0	0.0007192	81.57	3.76178e-07	2	1787.78	-1.70962	894.395	18.983	0
165	aSNTSNDNFQHR	ASNTSNDNFQHR	2	13	M	P	2	1	1	AT2G33845.1	Nucleic acid-binding, OB-fold-like protein	N-Term(Acetyl)	1	0	1	1																			0	0.00202	81.56	3.27471e-07	2	1432.62	-2.55176	716.812	30.0139	0
166	aSSAAGSTLmTNSSSPR	ASSAAGSTLMTNSSSPR	55	71	S	S	1	1	1	AT4G36910.1	Cystathionine beta-synthase (CBS) family protein	N-Term(TMT6plex); M10(Oxidation)	1	0	1	1	0.270289	1		0.0773659	1		0.0832414	1		0.190597	1		0.181292	1		0.197214	1		0	0.001877	81.55	1.13304e-06	3	1869.91	-1.82505	623.976	19.1253	0
167	dLTTPVVSGASQGSGEYFSR	DLTTPVVSGASQGSGEYFSR	146	165	E	I	5	1	1	AT3G18490.1	Eukaryotic aspartyl protease family protein	N-Term(TMT6plex)	1	0	1	1	0.170056	5	6.38466	0.148404	5	35.0884	0.110356	5	19.468	0.17637	5	40.9617	0.157753	5	15.582	0.199982	5	9.47138	0	3.388e-05	81.49	1.3223e-06	3	2287.14	-1.72466	763.05	70.644	0
168	tSSSSAASSSSSSFGSR	TSSSSAASSSSSSFGSR	52	68	M	M	1	1	1	AT4G28730.1	Glutaredoxin family protein	N-Term(TMT6plex)	1	0	1	1	0.10188	1		0.170024	1		0.0726863	1		0.111231	1		0.390564	1		0.153615	1		0	0.0008723	81.32	8.22025e-07	3	1808.84	-1.44587	603.619	18.2746	0
169	gYTEDDVVSTDFVGDNR	GYTEDDVVSTDFVGDNR	279	295	L	S	1	2	1	AT1G13440.1	glyceraldehyde-3-phosphate dehydrogenase C2	N-Term(TMT6plex)	1	0	1	1	0.086598	1		0.19986	1		0.0453797	1		0.223051	1		0.221945	1		0.223167	1		0	8.106e-05	81.29	7.24072e-07	3	2117.98	-1.45799	706.665	28.2793	0
170	dAAAAIDDDYLGAIR	DAAAAIDDDYLGAIR	58	72	C	K	3	1	1	AT5G55610.1	unknown protein; LOCATED IN: mitochondrion, chloroplast, plastid, membrane; EXPRESSED IN: 25 plant structures; EXPRESSED DURING: 13 growth stages; Has 1807 Blast hits to 1807 proteins in 277 species: Archae - 0; Bacteria - 0; Metazoa - 736; Fungi - 347; Plants - 385; Viruses - 0; Other Eukaryotes - 339 (source: NCBI BLink).	N-Term(TMT6plex)	1	0	1	1	0.176495	3	8.09039	0.154442	3	6.18446	0.143398	3	0.199302	0.165674	3	6.95063	0.166177	3	10.988	0.185872	3	7.55752	0	0.00071	81.19	1.46933e-06	3	1778.91	-0.324366	593.642	30.8433	0
171	VVETFSEYPPLGR	VVETFSEYPPLGR	399	411	M	F	4	1	1	AT1G07920.1	GTP binding Elongation factor Tu family protein		1	0	1	1																			0	0.001284	81.03	1.47241e-06	2	1493.76	-0.527787	747.385	66.8314	0
172	mQPTETSQPAPSDQGR	MQPTETSQPAPSDQGR	1	16	-	R	4	1	1	AT5G03660.1	Family of unknown function (DUF662)	N-Term(Acetyl)	1	0	1	1																			0	0.0004918	81.02	5.43987e-07	2	1771.79	-1.42579	886.398	22.2834	0
173	VGTITDDLR	VGTITDDLR	82	90	L	V	1	2	1	AT3G05590.1	ribosomal protein L18		1	0	1	1																			0	0.02295	80.99	1.46772e-06	2	989.527	0.658666	495.267	22.312	0
174	mDSSSNLNPLR	MDSSSNLNPLR	1	11	-	E	2	1	1	AT4G10050.1	esterase/lipase/thioesterase family protein	N-Term(Acetyl)	1	0	1	1																			0	0.005802	80.96	7.8805e-07	2	1275.6	-1.38464	638.303	29.9684	0
175	tTEPLTVLVTGAGGR	TTEPLTVLVTGAGGR	73	87	A	T	2	1	1	AT2G37660.1	NAD(P)-binding Rossmann-fold superfamily protein	N-Term(TMT6plex)	1	0	1	1	0.140261	2	27.8425	0.145514	2	18.3075	0.134789	2	15.4127	0.226349	2	45.5227	0.199116	2	13.7033	0.136368	2	30.6303	0	0.0002666	80.92	1.21931e-06	3	1700.97	-0.414036	567.663	31.2322	0
176	sTPAAAVNATVTVTDAGR	STPAAAVNATVTVTDAGR	51	68	M	G	2	1	1	AT4G25840.1	glycerol-3-phosphatase 1	N-Term(Acetyl)	1	0	1	1																			0	0.0004317	80.89	1.41066e-06	2	1743.88	-2.45093	872.445	29.7449	0
177	mNDADASIQIQQmVR	MNDADASIQIQQMVR	1	15	-	F	1	1	1	AT1G64200.1	vacuolar H+-ATPase subunit E isoform 3	N-Term(Acetyl); M1(Oxidation); M13(Oxidation)	1	0	1	1																			0	0.0004656	80.7	7.19212e-07	2	1793.81	-1.99291	897.41	26.1421	0
178	mEGMLSSGDQQR	MEGMLSSGDQQR	1	12	-	L	2	1	1	AT1G14570.2	UBX domain-containing protein	N-Term(Acetyl); M1(Oxidation)	1	0	1	1																			0	0.0009716	80.67	3.05534e-07	2	1396.58	0.493063	698.796	23.4057	0
179	nNDNGDVAVDFFHR	NNDNGDVAVDFFHR	81	94	C	Y	4	1	1	AT3G09260.1	Glycosyl hydrolase superfamily protein	N-Term(TMT6plex)	1	0	1	1	0.132508	4	7.41683	0.170157	4	2.19981	0.112801	4	6.35075	0.185474	4	11.0092	0.179166	4	31.2265	0.193564	4	12.2918	0	0.0001825	80.65	1.07538e-06	3	1848.88	-0.984256	616.965	27.055	0
180	aSSTPQIVAEVDGSSHEPR	ASSTPQIVAEVDGSSHEPR	58	76	A	R	1	1	1	AT1G31220.1	Formyl transferase	N-Term(TMT6plex)	1	0	1	1	0.070547	1		0.244997	1		0.177616	1		0.16498	1		0.144796	1		0.197064	1		0	3.41e-05	80.55	1.61496e-06	3	2196.1	-2.17834	732.706	24.2361	0
181	lASINVENVETNR	LASINVENVETNR	40	52	R	R	1	1	1	AT3G52930.1	Aldolase superfamily protein	N-Term(Acetyl)	1	0	1	1																			0	0.002832	80.52	1.4607e-06	2	1500.76	-1.64004	750.885	27.5917	0
182	mESAGIQQLLAAER	MESAGIQQLLAAER	1	14	-	E	1	1	1	AT4G23710.1	vacuolar ATP synthase subunit G2	N-Term(Acetyl)	1	0	1	1																			0	0.0001304	80.44	1.52446e-06	2	1558.79	-1.39676	779.897	93.4068	0
183	sEMASMDPEGIDGVR	SEMASMDPEGIDGVR	2	16	M	M	1	1	1	AT1G05520.1	Sec23/Sec24 protein transport family protein	N-Term(Acetyl)	1	0	1	1																			0	0.000419	80.33	3.49415e-07	2	1635.7	-1.856	818.352	31.3474	0
184	DLADSQDGASIDR	DLADSQDGASIDR	281	293	H	A	1	1	1	AT3G09260.1	Glycosyl hydrolase superfamily protein		1	0	1	1																			0	0.001082	80.09	7.22864e-07	2	1362.61	-2.45149	681.809	42.4547	0
185	aLESNAPVVDPN	ALESNAPVVDPN	2	13	M	T	1	1	1	AT1G13730.1	Nuclear transport factor 2 (NTF2) family protein with RNA binding (RRM-RBD-RNP motifs) domain	N-Term(TMT6plex)	1	0	1	1	0.182722	1		0.155996	1		0.164159	1		0.179342	1		0.169842	1		0.147939	1		0	0.003023	80.03	1.69972e-06	2	1454.77	-1.96904	727.887	27.6714	0
186	sEmASMDPEGIDGVR	SEMASMDPEGIDGVR	2	16	M	M	2	1	1	AT1G05520.1	Sec23/Sec24 protein transport family protein	N-Term(Acetyl); M3(Oxidation)	1	0	1	1																			0	0.001165	79.93	3.15545e-07	2	1651.69	-2.08514	826.349	27.7739	0
187	dVANAPGVTADISHmDTSAVVR	DVANAPGVTADISHMDTSAVVR	75	96	Y	G	3	1	1	AT2G22780.1	peroxisomal NAD-malate dehydrogenase 1	N-Term(TMT6plex); M15(Oxidation)	1	0	1	1	0.164753	3	28.6554	0.14233	3	4.67879	0.115431	3	5.6651	0.227628	3	8.8296	0.131728	3	17.3423	0.189223	3	19.1648	0	3.316e-05	79.93	1.87447e-06	3	2471.23	-3.55088	824.415	24.7791	0
188	gTNDLDIEEGTLEIGmEYR	GTNDLDIEEGTLEIGMEYR	2	20	M	T	4	1	1	AT1G76030.1	ATPase, V1 complex, subunit B protein	N-Term(TMT6plex); M16(Oxidation)	1	0	1	1	0.129353	4	31.2049	0.141665	4	17.2206	0.160619	4	54.1574	0.157674	4	47.1122	0.182359	4	28.0152	0.180817	4	14.2446	0	0.0003136	79.88	1.30198e-06	3	2400.14	-2.52351	800.717	31.2549	0
189	yTEDDVVSTDFVGDNR	YTEDDVVSTDFVGDNR	280	295	G	S	3	2	1	AT1G13440.1	glyceraldehyde-3-phosphate dehydrogenase C2	N-Term(TMT6plex)	1	0	1	1	0.101221	3	29.8985	0.159707	3	10.6333	0.139812	3	14.3379	0.209083	3	28.5839	0.231565	3	1.3387	0.209637	3	17.7748	0	0.0002505	79.86	1.10557e-06	3	2060.96	-1.56453	687.657	28.5124	0
190	aTLkVSDSVPAPSDDAEQLR	ATLKVSDSVPAPSDDAEQLR	2	21	M	T	10	1	1	AT1G35720.1	annexin 1	N-Term(Acetyl); K4(TMT6plex)	1	0	1	1	0.117763	10	71.1199	0.154559	10	54.8498	0.0840035	9	52.5405	0.21772	10	50.5107	0.191716	9	3.85126	0.195168	10	12.9456	0	3.67e-05	79.77	2.24743e-06	2	2370.24	2.90378	1185.62	69.7894	0
191	AWATNDEDLQR	AWATNDEDLQR	14	24	L	T	2	1	1	AT4G39260.1	cold, circadian rhythm, and RNA binding 1		1	0	1	1																			0	0.01255	79.73	8.40141e-07	2	1318.6	-0.509025	659.804	21.1323	0
192	tVEEVSDGSVW	TVEEVSDGSVW	2	12	M	S	1	1	1	AT5G08520.1	Duplicated homeodomain-like superfamily protein	N-Term(TMT6plex)	1	0	1	1	0.16208	1		0.154977	1		0.14063	1		0.205717	1		0.133045	1		0.20355	1		0	0.003936	79.65	1.72128e-06	2	1436.71	-2.35978	718.857	32.4478	0
193	mELEGSSSGR	MELEGSSSGR	1	10	-	R	1	1	1	AT3G21090.1	ABC-2 type transporter family protein	N-Term(Acetyl); M1(Oxidation)	1	0	1	1																			0	0.007543	79.55	6.13374e-07	2	1110.47	-0.264131	555.74	20.0081	0
194	TVETFDQLQQR	TVETFDQLQQR	175	185	M	I	1	1	1	AT1G78630.1	Ribosomal protein L13 family protein		1	0	1	1																			0	0.001758	79.55	1.79076e-06	2	1364.68	-2.00731	682.843	23.2181	0
195	vETSIDMEEGTLEIGMEYR	VETSIDMEEGTLEIGMEYR	2	20	M	T	2	1	1	AT1G20260.1	ATPase, V1 complex, subunit B protein	N-Term(TMT6plex)	1	0	1	1	0.152735	2	14.7857	0.191993	2	61.7061	0.135041	2	5.94756	0.135112	2	5.48111	0.12207	2	2.36674	0.227183	2	69.4257	0	4.881e-06	79.49	1.31691e-06	3	2431.15	-4.11099	811.054	94.9424	0
196	aEFGELEAQDGVR	AEFGELEAQDGVR	2	14	M	M	1	1	1	AT2G21630.1	Sec23/Sec24 protein transport family protein	N-Term(Acetyl)	1	0	1	1																			0	0.0009693	79.3	1.19605e-06	2	1462.68	-1.57918	731.843	31.6529	0
197	tSSNITPR	TSSNITPR	55	62	M	A	1	1	1	AT5G36790.1	Haloacid dehalogenase-like hydrolase (HAD) superfamily protein	N-Term(Acetyl)	1	0	1	1																			0	0.05747	79.26	1.49881e-06	2	917.468	-0.244016	459.238	20.0299	0
198	NIAIGGVQEEVYHPN	NIAIGGVQEEVYHPN	5	19	R	A	1	1	1	AT3G26520.1	tonoplast intrinsic protein 2		1	0	1	1																			0	0.000756	79.19	1.87865e-06	2	1639.8	-2.59241	820.405	26.1697	0
199	dVVNAPGVTADVSHmDTGAVVR	DVVNAPGVTADVSHMDTGAVVR	75	96	Y	G	2	1	1	AT5G09660.4	peroxisomal NAD-malate dehydrogenase 2	N-Term(TMT6plex); M15(Oxidation)	1	0	1	1	0.1176	2	60.6933	0.159006	2	60.7488	0.0831837	2	41.2439	0.206903	2	7.20291	0.179509	2	19.7074	0.228906	2	4.67884	0	0.0001413	79.08	2.41504e-06	3	2455.24	-2.56459	819.084	24.7503	0
200	sAVTmTDSNDAGmDAVQR	SAVTMTDSNDAGMDAVQR	55	72	F	R	1	1	1	AT5G16440.1	isopentenyl diphosphate isomerase 1	N-Term(TMT6plex); M5(Oxidation); M13(Oxidation)	1	0	1	1	0.122606	1		0.260468	1		0.0963247	1		0.0773358	1		0.303059	1		0.140207	1		0	0.01308	78.98	9.50449e-07	3	2129.96	-1.50315	710.659	19.6647	0
201	aDQQAGTIVGGVR	ADQQAGTIVGGVR	2	14	M	D	9	1	1	AT5G12140.1	cystatin-1	N-Term(Acetyl)	1	0	1	1																			0	0.001847	78.96	1.83407e-06	2	1313.68	-1.51916	657.343	25.5021	0
202	mDDELLELQR	MDDELLELQR	1	10	-	Q	2	1	1	AT3G46220.2	unknown protein; INVOLVED IN: biological_process unknown; EXPRESSED IN: 24 plant structures; EXPRESSED DURING: 13 growth stages; CONTAINS InterPro DOMAIN/s: Protein of unknown function DUF2042 (InterPro:IPR018611).	N-Term(Acetyl); M1(Oxidation)	1	0	1	1																			0	0.004858	78.87	1.42884e-06	2	1319.61	-1.23106	660.31	31.5807	0
203	aETFQDSSEFQPR	AETFQDSSEFQPR	113	125	C	F	7	1	1	AT5G44120.3	RmlC-like cupins superfamily protein	N-Term(TMT6plex)	1	0	1	1	0.365456	7	23.0252	0.0563971	7	223.41	0.230749	7	45.6662	0.0904339	7	170.462	0.171815	7	7.77199	0.095623	7	81.0952	0	0.00128	78.83	1.76347e-06	3	1770.85	-0.671678	590.954	25.1242	0
204	LDISGSSINPSER	LDISGSSINPSER	123	135	Y	T	2	3	2	AT1G76030.1;AT1G20260.1			1	0	1	1																			0	0.002705	78.79	1.97996e-06	2	1374.68	-1.99039	687.845	52.6111	0
205	mLGGVHDLR	MLGGVHDLR	34	42	M	G	1	1	1	AT2G40880.1	cystatin A	N-Term(Acetyl)	1	0	1	1																			0	0.01876	78.72	1.78118e-06	2	1039.54	-0.0580845	520.271	26.669	0
206	mDPQLTEVSQQFER	MDPQLTEVSQQFER	1	14	-	F	3	1	1	AT1G64520.1	regulatory particle non-ATPase 12A	N-Term(Acetyl); M1(Oxidation)	1	0	1	1																			0	0.0002421	78.59	1.19263e-06	2	1765.8	-2.15513	883.405	30.8205	0
207	aFVTTAEVcDANQEmIR	AFVTTAEVCDANQEMIR	2	18	M	S	5	1	1	AT3G02770.1	Ribonuclease E inhibitor RraA/Dimethylmenaquinone methyltransferase	N-Term(Acetyl); C9(Carbamidomethyl); M15(Oxidation)	1	0	1	1																			0	0.001943	78.37	1.03338e-06	3	2012.9	-1.09045	671.639	31.8847	0
208	eAEPTTTTSLVPANQR	EAEPTTTTSLVPANQR	58	73	C	W	11	1	1	AT1G78630.1	Ribosomal protein L13 family protein	N-Term(TMT6plex)	1	0	1	1	0.165883	10	33.6954	0.163452	10	11.8456	0.15366	9	15.922	0.157296	10	15.6666	0.180652	10	34.4718	0.197819	10	21.3419	0	0.0002514	78.3	2.97079e-06	3	1944.02	-1.14548	648.679	23.2575	0
209	aEEVGLDLEELR	AEEVGLDLEELR	2	13	M	Q	1	1	1	AT1G30070.2	SGS domain-containing protein	N-Term(Acetyl)	1	0	1	1																			0	0.0008811	78.28	2.12117e-06	2	1414.7	-2.75695	707.855	92.2565	0
210	sSGSGYGGGGGSGAGSGNR	SSGSGYGGGGGSGAGSGNR	187	205	G	V	1	1	1	AT2G37220.1	RNA-binding (RRM/RBD/RNP motifs) family protein	N-Term(TMT6plex)	1	0	1	1	0.141367	1		0.260336	1		0.115642	1		0.0262602	1		0.133241	1		0.323153	1		0	0.0008591	78.09	1.34049e-06	3	1757.8	-0.676976	586.604	15.3287	0
211	tTIVPTSEEDPYLAIVR	TTIVPTSEEDPYLAIVR	2	18	M	F	2	1	1	AT5G15610.1	Proteasome component (PCI) domain protein	N-Term(Acetyl)	1	0	1	1																			0	0.0006687	78.08	3.05514e-06	2	1946.01	-1.57333	973.508	95.0243	0
212	aSSVSSLAGR	ASSVSSLAGR	2	11	M	V	1	1	1	AT5G18210.1	NAD(P)-binding Rossmann-fold superfamily protein	N-Term(Acetyl)	1	0	1	1																			0	0.005232	77.98	2.64864e-06	2	976.505	-0.937925	488.756	24.8102	0
213	sDVNDGDDLVIR	SDVNDGDDLVIR	23	34	S	Q	6	1	1	AT4G39090.1	Papain family cysteine protease	N-Term(TMT6plex)	1	0	1	1	0.155401	6	29.8888	0.180257	6	9.50153	0.128054	6	14.0663	0.199921	6	10.5101	0.14646	6	10.9216	0.187508	6	11.7926	0	0.0001483	77.88	2.93518e-06	2	1546.79	-1.99887	773.898	25.8357	0
214	sGGGGSQSSLR	SGGGGSQSSLR	2	12	M	R	1	1	1	AT5G35200.1	ENTH/ANTH/VHS superfamily protein	N-Term(Acetyl)	1	0	1	1																			0	0.0111	77.76	2.1121e-06	2	1034.49	-0.161227	517.747	16.5308	0
215	sGSGGVSIAR	SGSGGVSIAR	2	11	M	T	1	1	1	AT5G49220.1	Protein of unknown function (DUF789)	N-Term(Acetyl)	1	0	1	1																			0	0.006041	77.55	3.03506e-06	2	932.48	-0.0380476	466.743	21.6607	0
216	GEAPAQIPTSFGHELR	GEAPAQIPTSFGHELR	2	17	M	A	3	1	1	AT5G08565.1	Transcription initiation Spt4-like protein		1	0	1	1																			0	0.0002514	77.28	3.41306e-06	2	1709.86	-1.42667	855.433	27.5405	0
217	sLYDQINLIDNVPEDQLR	SLYDQINLIDNVPEDQLR	38	55	F	F	2	2	1	AT2G44525.1	Protein of unknown function (DUF498/DUF598)	N-Term(TMT6plex)	1	0	1	1	0.0907093	2	18.3748	0.208386	2	5.29474	0.0814767	2	29.5954	0.198739	2	21.0879	0.197749	2	8.70444	0.217493	2	12.4278	0	2.207e-05	77.27	4.11936e-06	3	2374.24	-0.685624	792.086	33.8927	0
218	aQQEASPSPGAEVVGR	AQQEASPSPGAEVVGR	2	17	M	A	1	1	1	AT5G60980.2	Nuclear transport factor 2 (NTF2) family protein with RNA binding (RRM-RBD-RNP motifs) domain	N-Term(TMT6plex)	1	0	1	1	0.0819975	1		0.187612	1		0.10515	1		0.218189	1		0.194079	1		0.212973	1		0	8.729e-05	77.23	3.81875e-06	3	1811.94	-0.882904	604.653	21.2693	0
219	mDSVFSNVAR	MDSVFSNVAR	1	10	-	A	4	1	1	AT5G19550.1	aspartate aminotransferase 2	N-Term(Acetyl); M1(Oxidation)	1	0	1	1																			0	0.005617	77.22	1.69281e-06	2	1183.54	-0.683059	592.274	28.5559	0
220	mDSQAQLQR	MDSQAQLQR	1	9	-	T	1	1	1	AT4G25580.1	CAP160 protein	N-Term(Acetyl); M1(Oxidation)	1	0	1	1																			0	0.008272	77.2	1.89784e-06	2	1134.52	-1.33677	567.763	18.9271	0
221	aATAAQGSVSSGGR	AATAAQGSVSSGGR	29	42	Y	S	2	1	1	AT4G02380.1	senescence-associated gene 21	N-Term(TMT6plex)	1	0	1	1	0.141596	2	5.57364	0.17334	2	21.1955	0.131945	2	55.1868	0.215968	2	13.6424	0.174476	2	6.29481	0.150958	2	14.9289	0	0.003615	77.18	3.95198e-06	3	1448.77	1.16842	483.594	17.2681	0
222	tDSNDAGmDAVQR	TDSNDAGMDAVQR	60	72	M	R	2	1	1	AT5G16440.1	isopentenyl diphosphate isomerase 1	N-Term(Acetyl); M8(Oxidation)	1	0	1	1																			0	0.01988	77.07	5.51704e-07	2	1437.59	-1.6337	719.298	18.542	0
223	tTGIVLDSGDGVSH	TTGIVLDSGDGVSH	150	163	R	T	1	8	3	AT1G49240.1;AT3G18780.2;AT5G09810.1		N-Term(TMT6plex)	1	0	1	1																			0	0.004994	76.91	3.73288e-06	2	1586.82	-3.66607	793.912	26.474	0
224	tVPGIISELDGGYSDGSSDVNSSNSSR	TVPGIISELDGGYSDGSSDVNSSNSSR	32	58	M	E	1	1	1	AT1G23870.1	trehalose-phosphatase/synthase 9	N-Term(TMT6plex)	1	0	1	1	0.249596	1		0.0662918	1		0.318913	1		0.0645055	1		0.223486	1		0.077208	1		0	0.0001013	76.83	2.3986e-06	3	2929.38	-1.0837	977.133	33.1341	0
225	aGEAEALATTAPLAPVTSQR	AGEAEALATTAPLAPVTSQR	2	21	M	K	3	1	1	AT2G33380.1	Caleosin-related family protein	N-Term(Acetyl)	1	0	1	1																			0	4.32e-05	76.82	4.19891e-06	2	1996.04	0.697403	998.522	84.9569	0
226	gGGYQGGGGNYQGGGGNYQGGGGNYQGGGGR	GGGYQGGGGNYQGGGGNYQGGGGNYQGGGGR	54	84	N	Y	2	1	1	AT2G05520.1	glycine-rich protein 3	N-Term(TMT6plex)	1	0	1	1	0.173771	1		0.164444	1		0.162997	1		0.163886	1		0.163607	1		0.171296	1		0	0.0003009	76.79	6.82681e-07	3	2994.31	-0.335092	998.773	42.32	0
227	ImENGYGEELGASDSVAVGTADHNR	IMENGYGEELGASDSVAVGTADHNR	416	440	M	K	1	1	1	AT3G09260.1	Glycosyl hydrolase superfamily protein	M2(Oxidation)	1	0	1	1																			0	2.133e-05	76.72	1.06301e-06	3	2608.15	-1.96999	870.056	22.9582	0
228	sGVTSEPIAmDATR	SGVTSEPIAMDATR	2	15	M	F	2	1	1	AT2G41760.1	unknown protein; CONTAINS InterPro DOMAIN/s: Protein of unknown function WDYHV (InterPro:IPR019161); Has 201 Blast hits to 201 proteins in 90 species: Archae - 0; Bacteria - 2; Metazoa - 132; Fungi - 10; Plants - 30; Viruses - 0; Other Eukaryotes - 27 (source: NCBI BLink).	N-Term(Acetyl); M10(Oxidation)	1	0	1	1																			0	0.01435	76.63	2.38128e-06	2	1492.69	-1.7237	746.85	24.7156	0
229	sGGGDVNmSGGDR	SGGGDVNMSGGDR	2	14	M	R	16	1	1	AT2G21060.1	glycine-rich protein 2B	N-Term(Acetyl); M8(Oxidation)	1	0	1	1																			0	0.003282	76.6	4.27707e-07	2	1266.5	-1.51592	633.753	25.4674	0
230	aAAASSATISTDSESVSLGHR	AAAASSATISTDSESVSLGHR	36	56	S	V	1	1	1	AT1G08490.1	chloroplastic NIFS-like cysteine desulfurase	N-Term(Acetyl)	1	0	1	1																			0	3.1e-05	76.44	3.12901e-06	3	2059.98	-2.27483	687.333	25.0858	0
231	aVGGGTGSGLGSLLLER	AVGGGTGSGLGSLLLER	140	156	N	L	2	4	1	AT1G04820.1	tubulin alpha-4 chain	N-Term(TMT6plex)	1	0	1	1	0.154231	2	21.7815	0.163693	2	14.9279	0.126018	2	27.9486	0.190418	2	2.89553	0.162163	2	21.8697	0.188696	2	46.3212	0	9.814e-05	76.4	3.87042e-06	3	1773.01	-0.793578	591.673	79.8074	0
232	vLSEVSDQTR	VLSEVSDQTR	61	70	A	Y	1	1	1	AT1G31190.1	myo-inositol monophosphatase like 1	N-Term(Acetyl)	1	0	1	1																			0	0.009368	76.27	3.74962e-06	2	1175.59	0.166215	588.299	29.4215	0
233	mEGSPVTSVR	MEGSPVTSVR	1	10	-	L	3	1	1	AT4G24510.1	HXXXD-type acyl-transferase family protein	N-Term(Acetyl); M1(Oxidation)	1	0	1	1																			0	0.007824	76.24	2.89261e-06	2	1120.53	-0.798512	560.768	22.8682	0
234	mQAVSVDETkNTVVLR	MQAVSVDETKNTVVLR	1	16	-	A	3	1	1	AT3G10020.1	unknown protein; FUNCTIONS IN: molecular_function unknown; INVOLVED IN: response to oxidative stress, anaerobic respiration; LOCATED IN: cellular_component unknown; EXPRESSED IN: 23 plant structures; EXPRESSED DURING: 13 growth stages; Has 47 Blast hits to 47 proteins in 12 species: Archae - 0; Bacteria - 0; Metazoa - 1; Fungi - 0; Plants - 46; Viruses - 0; Other Eukaryotes - 0 (source: NCBI BLin…	N-Term(Acetyl); M1(Oxidation); K10(TMT6plex)	1	0	1	1	0.157496	3	17.2491	0.175618	3	6.9081	0.140178	3	8.02511	0.178229	3	3.89539	0.134988	3	0.444478	0.229676	3	2.26417	0	0.0008324	76.22	5.34392e-06	2	2077.11	-1.012	1039.06	26.6022	0
235	aASVDPLVVGR	AASVDPLVVGR	2	12	M	V	3	1	1	AT1G18100.1	PEBP (phosphatidylethanolamine-binding protein) family protein	N-Term(Acetyl)	1	0	1	1																			0	0.004124	76.05	3.83644e-06	2	1125.63	-0.584874	563.316	32.0461	0
236	dVVESENGVVAADDAR	DVVESENGVVAADDAR	74	89	S	C	1	1	1	AT4G29210.1	gamma-glutamyl transpeptidase 4	N-Term(TMT6plex)	1	0	1	1	0.147597	1		0.139674	1		0.138445	1		0.139029	1		0.134396	1		0.300859	1		0	0.001064	76.04	4.05559e-06	3	1874.92	-2.70024	625.646	23.7329	0
237	sLVANEEFQH	SLVANEEFQH	2	11	M	I	23	1	1	AT1G22780.1	Ribosomal protein S13/S18 family	N-Term(Acetyl)	1	0	1	1																			0	0.0104	76.01	2.07882e-06	2	1215.56	-1.66753	608.285	68.3984	0
238	mLNDGEVTPSR	MLNDGEVTPSR	1	11	-	H	1	1	1	AT1G59520.3	CW7	N-Term(Acetyl)	1	0	1	1																			0	0.002746	75.94	2.43604e-06	2	1260.59	-1.18703	630.797	27.7713	0
239	sISAQNPDISGDR	SISAQNPDISGDR	2	14	M	Q	4	1	1	AT3G20050.1	T-complex protein 1 alpha subunit	N-Term(Acetyl)	1	0	1	1																			0	0.004416	75.89	2.75666e-06	2	1401.66	-1.18804	701.333	24.5422	0
240	QELYQWDTVADSAR	QELYQWDTVADSAR	629	642	R	N	2	1	1	AT1G68560.1	alpha-xylosidase 1		1	0	1	1																			0	0.006817	75.87	2.82374e-06	2	1681.78	-2.19981	841.393	33.7956	0
241	aSFFDADLTGADLSEADLR	ASFFDADLTGADLSEADLR	131	149	G	G	1	1	1	AT2G44920.2	Tetratricopeptide repeat (TPR)-like superfamily protein	N-Term(TMT6plex)	1	0	1	1	0.0225586	1		0.232832	1		0.0425091	1		0.290298	1		0.106643	1		0.305159	1		0	0.0007457	75.78	4.26485e-06	3	2243.1	-2.08262	748.371	34.7755	0
242	gIGSGGTVSGVGR	GIGSGGTVSGVGR	223	235	M	Y	1	1	1	AT3G61440.1	cysteine synthase C1	N-Term(TMT6plex)	1	0	1	1	0.0685787	1		0.170859	1		0.0713185	1		0.278198	1		0.188995	1		0.22205	1		0	6.102e-05	75.7	5.54322e-06	2	1332.74	-1.30449	666.874	21.5109	0
243	mDSQAQLQR	MDSQAQLQR	1	9	-	T	1	1	1	AT4G25580.1	CAP160 protein	N-Term(Acetyl)	1	0	1	1																			0	0.00893	75.67	3.00425e-06	2	1118.53	-0.336162	559.766	22.958	0
244	TNPTTSNPEVSIR	TNPTTSNPEVSIR	3	15	R	E	1	1	1	ATCG00480.1	ATP synthase subunit beta		1	0	1	1																			0	0.008893	75.64	4.16169e-06	2	1415.71	-1.53743	708.359	20.2877	0
245	aLADGGVAAGLPR	ALADGGVAAGLPR	192	204	E	E	3	1	1	AT5G14800.1	pyrroline-5- carboxylate (P5C) reductase	N-Term(TMT6plex)	1	0	1	1	0.116249	3	1.72684	0.172306	3	13.8198	0.0836881	3	7.38155	0.257644	3	4.32456	0.134618	3	7.43678	0.229994	3	2.84123	0	7.679e-05	75.6	3.1591e-06	2	1396.81	2.28612	698.911	26.6838	0
246	gVGDVPANQNSGEVESLAR	GVGDVPANQNSGEVESLAR	39	57	G	F	2	1	1	AT3G12490.2	cystatin B	N-Term(TMT6plex)	1	0	1	1	0.118101	2	12.5061	0.175429	2	16.3212	0.122087	2	5.8798	0.17367	2	2.38357	0.170786	2	14.8904	0.235041	2	21.623	0	0.0005468	75.53	5.47201e-06	3	2128.08	-1.06457	710.032	24.8098	0
247	mDPQTQNTSLQR	MDPQTQNTSLQR	1	12	-	L	1	1	1	AT3G01435.1	Expressed protein	N-Term(Acetyl); M1(Oxidation)	1	0	1	1																			0	0.005406	75.52	2.38322e-06	2	1476.67	-1.77735	738.84	20.0117	0
248	nFDETAPPHELR	NFDETAPPHELR	239	250	D	D	1	1	1	AT4G05150.1	Octicosapeptide/Phox/Bem1p family protein	N-Term(TMT6plex)	1	0	1	1	0.171522	1		0.143881	1		0.0602012	1		0.271334	1		0.147724	1		0.205338	1		0	0.0006909	75.32	5.25692e-06	3	1654.84	-0.882207	552.284	22.0946	0
249	VVQGEAGAVIR	VVQGEAGAVIR	74	84	M	G	1	1	1	AT4G29350.1	profilin 2		1	0	1	1																			0	0.01001	75.31	3.20059e-06	2	1098.63	-0.793063	549.817	19.6817	0
250	sGEEEATVR	SGEEEATVR	2	10	M	E	2	1	1	AT1G76860.1	Small nuclear ribonucleoprotein family protein	N-Term(Acetyl)	1	0	1	1																			0	0.0182	75.24	2.37287e-06	2	1019.46	-4.37978	510.233	34.3406	0
251	mEGIQHPIPR	MEGIQHPIPR	1	10	-	T	4	1	1	AT1G14510.1	alfin-like 7	N-Term(Acetyl)	1	0	1	1																			0	0.003726	75.23	5.44498e-06	2	1219.62	-1.28029	610.315	24.2491	0
252	vSGVGGSGGGR	VSGVGGSGGGR	2	12	M	G	1	1	1	AT2G18790.1	phytochrome B	N-Term(TMT6plex)	1	0	1	1	0.170088	1		0.175925	1		0.110329	1		0.186014	1		0.161967	1		0.195676	1		0	0.001212	75.21	5.58762e-06	2	1118.61	0.00586832	559.809	17.9928	0
253	eGVSTAVSH	EGVSTAVSH	166	174	R	G	1	2	1	AT5G15650.1	reversibly glycosylated polypeptide 2	N-Term(TMT6plex)	1	0	1	1	0.149014	1		0.152635	1		0.103243	1		0.186244	1		0.150179	1		0.258686	1		0	0.0121	75.19	4.64783e-06	2	1115.59	-0.373295	558.298	19.4385	0
254	aVVSADQGSVVQGL	AVVSADQGSVVQGL	52	65	R	A	1	1	1	AT3G25110.1	fatA acyl-ACP thioesterase	N-Term(TMT6plex)	1	0	1	1	0.175653	1		0.118206	1		0.0417836	1		0.259461	1		0.177471	1		0.227424	1		0	0.003919	75.11	5.74552e-06	2	1558.86	-1.60218	779.934	31.4657	0
255	sESVIQGSNPDR	SESVIQGSNPDR	2	13	M	V	1	1	1	AT5G21010.1	BTB-POZ and MATH domain 5	N-Term(Acetyl)	1	0	1	1																			0	0.003578	75.1	3.19073e-06	2	1330.62	-1.06	665.815	22.9658	0
256	aGLDLGTAFR	AGLDLGTAFR	2	11	M	Y	1	1	1	AT4G17800.1	Predicted AT-hook DNA-binding family protein	N-Term(Acetyl)	1	0	1	1																			0	0.01265	75.06	6.13018e-06	2	1062.56	0.701184	531.783	85.1432	0
257	sGMGDGYVGTAQDAVR	SGMGDGYVGTAQDAVR	2	17	M	I	2	1	1	AT2G21150.1	XAP5 family protein	N-Term(Acetyl)	1	0	1	1																			0	0.0004993	75.01	2.39307e-06	2	1625.72	1.47923	813.366	63.0804	0
258	vETSIDmEEGTLEIGmEYR	VETSIDMEEGTLEIGMEYR	2	20	M	T	3	1	1	AT1G20260.1	ATPase, V1 complex, subunit B protein	N-Term(TMT6plex); M7(Oxidation); M16(Oxidation)	1	0	1	1	0.0827905	3	11.3194	0.261949	3	3.14634	0.0748322	3	86.1804	0.217075	3	14.4342	0.238936	3	3.32233	0.248028	3	21.327	0	0.001454	75.01	3.0919e-06	3	2463.14	-0.944671	821.72	29.5503	0
259	mEWATVQHLDLR	MEWATVQHLDLR	1	12	-	H	1	1	1	AT3G50590.1	Transducin/WD40 repeat-like superfamily protein	N-Term(Acetyl); M1(Oxidation)	1	0	1	1																			0	0.003535	74.98	4.47145e-06	2	1556.75	-0.894811	778.879	30.1109	0
260	sSSPSLEILVR	SSSPSLEILVR	2	12	M	E	2	1	1	AT1G73180.1	Eukaryotic translation initiation factor eIF2A family protein	N-Term(Acetyl)	1	0	1	1																			0	0.01101	74.97	5.16795e-06	2	1229.67	-1.50103	615.34	33.6759	0
261	vMDIDFNEY	VMDIDFNEY	2	10	M	K	1	1	1	AT3G18860.1	transducin family protein / WD-40 repeat family protein	N-Term(TMT6plex)	1	0	1	1	0.155772	1		0.239621	1		0.12008	1		0.157328	1		0.138947	1		0.188252	1		0	0.01162	74.92	3.18725e-06	2	1374.64	-1.67867	687.825	93.4918	0
262	vETSIDmEEGTLEIGMEYR	VETSIDMEEGTLEIGMEYR	2	20	M	T	3	1	1	AT1G20260.1	ATPase, V1 complex, subunit B protein	N-Term(TMT6plex); M7(Oxidation)	1	0	1	1	0.135215	3	39.1414	0.163463	3	24.4726	0.133255	3	55.7294	0.189008	3	7.08938	0.124181	3	47.9385	0.283395	3	2.93897	0	0.001188	74.68	3.76491e-06	3	2447.15	-1.657	816.388	31.6264	0
263	aTSSSTIEEQR	ATSSSTIEEQR	54	64	T	K	2	1	1	AT5G26570.1	catalytics;carbohydrate kinases;phosphoglucan, water dikinases	N-Term(TMT6plex)	1	0	1	1	0.212481	2	75.0354	0.144751	2	30.6875	0.121969	2	51.5682	0.147521	2	10.872	0.179417	2	7.96457	0.161456	2	7.79047	0	0.01055	74.62	6.1936e-06	3	1437.74	-1.1872	479.917	18.0621	0
264	aIISEVEEESSSSR	AIISEVEEESSSSR	2	15	M	P	4	1	1	AT5G53400.1	HSP20-like chaperones superfamily protein	N-Term(TMT6plex)	1	0	1	1	0.143873	4	17.3261	0.146819	4	14.5563	0.132817	4	29.3719	0.213206	4	29.5725	0.162636	4	7.09114	0.198998	4	9.81759	0	0.0007792	74.46	6.73937e-06	3	1751.88	-0.650966	584.633	27.5463	0
265	iLSADHGNSSVR	ILSADHGNSSVR	46	57	A	V	2	1	1	AT4G13050.1	Acyl-ACP thioesterase	N-Term(Acetyl)	1	0	1	1																			0	0.005383	74.45	5.28871e-06	2	1297.65	-1.38992	649.328	23.1471	0
266	aTTEVGEAPA	ATTEVGEAPA	64	73	R	T	1	1	1	AT2G46820.1	photosystem I P subunit	N-Term(TMT6plex)	1	0	1	1	0.13996	1		0.142675	1		0.33409	1		0.147385	1		0.105473	1		0.130417	1		0	0.009973	74.42	6.20179e-06	2	1174.62	0.147124	587.811	23.1626	0
267	mDESGGDSGSVATPVQQR	MDESGGDSGSVATPVQQR	1	18	-	A	1	1	1	AT4G39220.1	Rer1 family protein	N-Term(Acetyl); M1(Oxidation)	1	0	1	1																			0	0.0005044	74.38	1.65051e-06	2	1878.81	-0.772819	939.91	21.8264	0
268	AETFQDSSEFQPR	AETFQDSSEFQPR	113	125	C	F	1	1	1	AT5G44120.3	RmlC-like cupins superfamily protein		1	0	1	1																			0	0.004443	74.35	2.57098e-06	2	1541.68	-2.2483	771.345	22.9222	0
269	aNYmSEAAQLR	ANYMSEAAQLR	2	12	M	R	2	1	1	AT4G37010.2	centrin 2	N-Term(Acetyl); M4(Oxidation)	1	0	1	1																			0	0.00629	74.27	3.4175e-06	2	1311.6	-2.6458	656.302	25.2156	0
270	YAELNEVLTR	YAELNEVLTR	18	27	F	E	1	3	1	AT5G35530.1	Ribosomal protein S3 family protein		1	0	1	1																			0	0.01051	74.2	7.34716e-06	2	1207.63	0.295104	604.32	25.7613	0
271	tADSTVALVH	TADSTVALVH	2	11	M	S	4	1	1	AT4G21660.2	proline-rich spliceosome-associated (PSP) family protein	N-Term(TMT6plex)	1	0	1	1	0.150529	4	23.6846	0.154314	4	5.10513	0.121306	4	10.1824	0.162946	4	14.7129	0.190724	4	7.86521	0.208748	4	15.6828	0	0.002991	74.19	4.9348e-06	2	1242.69	-1.11175	621.848	24.2611	0
272	tLGSGSSVVVPR	TLGSGSSVVVPR	2	13	M	N	4	1	1	AT2G36060.2	MMS ZWEI homologue 3	N-Term(TMT6plex)	1	0	1	1	0.176337	4	8.85408	0.160069	4	17.8834	0.1294	4	24.6725	0.158155	4	9.48566	0.189032	4	9.25393	0.183992	4	3.47583	0	0.006319	74.19	5.73885e-06	3	1387.81	-0.066115	463.275	24.6284	0
273	TSDQILFTDQR	TSDQILFTDQR	268	278	F	S	1	1	1	AT4G30170.1	Peroxidase family protein		1	0	1	1																			0	0.003316	74.14	6.3257e-06	2	1323.65	-1.56252	662.33	24.9666	0
274	mEELAHPYVPR	MEELAHPYVPR	1	11	-	D	1	1	1	AT1G20050.1	C-8,7 sterol isomerase	N-Term(Acetyl); M1(Oxidation)	1	0	1	1																			0	0.001676	74.13	4.82959e-06	2	1399.66	-1.91387	700.336	24.4456	0
275	dSQDGASIDR	DSQDGASIDR	284	293	A	A	1	1	1	AT3G09260.1	Glycosyl hydrolase superfamily protein	N-Term(TMT6plex)	1	0	1	1	0.216171	1		0.170793	1		0.242469	1		0.0854973	1		0.0840191	1		0.20105	1		0	0.001011	74.1	6.01853e-06	2	1292.63	-1.27874	646.817	17.9049	0
276	dTIANPNLTNcENR	DTIANPNLTNCENR	75	88	A	I	3	1	1	AT1G74070.1	Cyclophilin-like peptidyl-prolyl cis-trans isomerase family protein	N-Term(TMT6plex); C11(Carbamidomethyl)	1	0	1	1	0.117308	3	3.9612	0.175357	3	3.98784	0.117589	3	8.94661	0.181739	3	33.0153	0.191077	3	4.64328	0.186686	3	15.6248	0	0.001753	74.08	6.07953e-06	3	1860.9	-1.54563	620.973	23.0781	0
277	aTQPATESVQcFGR	ATQPATESVQCFGR	2	15	M	K	7	2	1	AT2G09990.1	Ribosomal protein S5 domain 2-like superfamily protein	N-Term(Acetyl); C11(Carbamidomethyl)	1	0	1	1																			0	0.001921	74.04	4.06094e-06	2	1593.74	3.02688	797.372	61.746	0
278	aGSAPEGTQFDAR	AGSAPEGTQFDAR	2	14	M	Q	9	1	1	AT3G13920.2	eukaryotic translation initiation factor 4A1	N-Term(Acetyl)	1	0	1	1																			0	0.003297	74.03	3.21038e-06	2	1348.61	-2.63662	674.808	51.9531	0
279	aTDIDDEWGQDGVER	ATDIDDEWGQDGVER	56	70	R	V	3	1	1	AT4G04020.1	fibrillin	N-Term(TMT6plex)	1	0	1	1	0.224796	3	3.30453	0.156496	3	1.54079	0.126955	3	6.25942	0.118573	3	59.3328	0.184037	3	17.0358	0.174041	3	5.40053	0	5.56e-06	74.02	3.77851e-06	2	1934.89	-0.6471	967.95	26.716	0
280	qFQSMEDHDDHLR	QFQSMEDHDDHLR	37	49	A	R	1	1	1	AT4G37000.1	accelerated cell death 2 (ACD2)	N-Term(Acetyl)	1	0	1	1																			0	0.001317	73.92	1.28749e-06	3	1699.71	-0.245767	567.242	22.017	0
281	mELETSVYRPN	MELETSVYRPN	1	11	-	V	6	1	1	AT5G03860.1	malate synthase	N-Term(Acetyl)	1	0	1	1																			0	0.002526	73.88	5.038e-06	2	1380.65	-0.910516	690.826	31.8293	0
282	mDHIAAAEEQIVSER	MDHIAAAEEQIVSER	1	15	-	L	3	1	1	AT2G31725.1	Eukaryotic protein of unknown function (DUF842)	N-Term(Acetyl); M1(Oxidation)	1	0	1	1																			0	0.00182	73.83	4.41531e-06	3	1756.82	-0.949138	586.277	26.6314	0
283	sLTELDDGLVR	SLTELDDGLVR	2	12	M	R	3	1	1	AT5G14530.1	Transducin/WD40 repeat-like superfamily protein	N-Term(Acetyl)	1	0	1	1																			0	0.006608	73.75	6.76612e-06	2	1259.65	-0.938562	630.327	34.27	0
284	mEALVVDAGSkF	MEALVVDAGSKF	1	12	-	L	1	1	1	AT3G60830.1	actin-related protein 7	N-Term(Acetyl); M1(Oxidation); K11(TMT6plex)	1	0	1	1	0.17533	1		0.166359	1		0.156097	1		0.173929	1		0.156573	1		0.171712	1		0	0.003035	73.65	8.50093e-06	2	1553.8	-2.71498	777.406	34.4095	0
285	eIGQSLEEFLAQATPDkGLR	EIGQSLEEFLAQATPDKGLR	75	94	C	T	4	1	1	AT3G55800.1	sedoheptulose-bisphosphatase	N-Term(TMT6plex); K17(TMT6plex)	1	0	1	1	0.131491	4	55.1513	0.241843	4	12.136	0.0939533	4	40.4912	0.170863	4	34.1594	0.171944	4	35.7934	0.168616	4	14.832	0	0.0001427	73.61	8.77774e-06	4	2660.46	-0.589016	665.872	34.725	0
286	QTAATSSAVVAPER	QTAATSSAVVAPER	67	80	S	F	1	1	1	AT3G25920.1	ribosomal protein L15		1	0	1	1																			0	0.01262	73.6	7.13267e-06	2	1387.72	-0.8453	694.362	23.2266	0
287	mEASLAALER	MEASLAALER	1	10	-	P	1	1	1	AT5G19390.1	Rho GTPase activation protein (RhoGAP) with PH domain	N-Term(Acetyl); M1(Oxidation)	1	0	1	1																			0	0.01748	73.48	6.66163e-06	2	1148.56	-0.724982	574.784	29.2368	0
288	akDLDVNESGPPAAR	AKDLDVNESGPPAAR	2	16	M	D	6	1	1	AT5G60660.1	plasma membrane intrinsic protein 2;4	N-Term(Acetyl); K2(TMT6plex)	1	0	1	1	0.136326	6	4.86278	0.205438	6	14.136	0.13848	6	10.6056	0.181369	6	8.89554	0.123202	6	11.1056	0.207768	6	14.3352	0	4.829e-05	73.48	9.01081e-06	3	1810.95	-1.6554	604.32	55.1537	0
289	TFATTLEQEYR	TFATTLEQEYR	297	307	F	S	1	1	1	AT3G58610.1	ketol-acid reductoisomerase		1	0	1	1																			0	0.009431	73.39	5.18388e-06	2	1358.65	-8.06583	679.828	25.8656	0
290	mEADESGISLPSGPDGR	MEADESGISLPSGPDGR	1	17	-	K	2	1	1	AT5G63110.1	histone deacetylase 6	N-Term(Acetyl); M1(Oxidation)	1	0	1	1																			0	0.0007161	73.38	2.27992e-06	2	1775.77	-1.66397	888.39	28.5694	0
291	DISNLTcADFLR	DISNLTCADFLR	80	91	H	A	1	2	2	AT1G20620.1;AT4G35090.1		C7(Carbamidomethyl)	1	0	1	1																			0	0.004847	73.37	6.41137e-06	2	1424.68	-1.64187	712.844	31.9545	0
292	mDTSTDSSGFR	MDTSTDSSGFR	74	84	P	R	1	1	1	AT4G38600.1	HEAT repeat ;HECT-domain (ubiquitin-transferase)	N-Term(Acetyl)	1	0	1	1																			0	0.006652	73.31	1.12232e-06	2	1245.5	-1.05375	623.256	25.709	0
293	sENQSEEVQQIEkLY	SENQSEEVQQIEKLY	2	16	M	E	5	1	1	AT2G34040.1	Apoptosis inhibitory protein 5 (API5)	N-Term(Acetyl); K13(TMT6plex)	1	0	1	1	0.117256	5	36.6905	0.127535	5	49.5288	0.135113	5	48.415	0.143865	5	35.5082	0.193282	5	7.85238	0.186021	5	10.6471	0	0.0001345	73.27	8.3363e-06	2	2095.04	-0.215911	1048.02	84.3369	0
294	IGLSEASASTIR	IGLSEASASTIR	157	168	Y	R	1	5	1	AT1G60750.1	NAD(P)-linked oxidoreductase superfamily protein		1	0	1	1																			0	0.01168	73.18	9.83316e-06	2	1204.65	-1.62585	602.829	22.9191	0
295	sAAAAETDVSLR	SAAAAETDVSLR	2	13	M	R	1	1	1	AT3G15820.1	phosphatidic acid phosphatase-related / PAP2-related	N-Term(Acetyl)	1	0	1	1																			0	0.007883	73.13	7.11857e-06	2	1232.61	-1.2244	616.809	26.0296	0
296	aAQTTAPAESTASVDADR	AAQTTAPAESTASVDADR	28	45	A	L	8	1	1	AT2G15620.1	nitrite reductase 1	N-Term(TMT6plex)	1	0	1	1	0.124909	8	83.6672	0.135728	8	60.6679	0.145794	8	20.353	0.194743	8	32.8504	0.213606	8	63.4854	0.175361	8	19.4824	0	3.054e-05	73.13	8.43673e-06	3	1990.98	-2.22435	664.333	43.685	0
297	aNAASGMAVHDDckL	ANAASGMAVHDDCKL	2	16	M	R	5	3	1	AT3G46000.1	actin depolymerizing factor 2	N-Term(Acetyl); C13(Carbamidomethyl); K14(TMT6plex)	1	0	1	1	0.194331	5	2.9182	0.1524	5	9.12731	0.141039	5	11.0826	0.149383	5	6.85348	0.171989	5	1.19546	0.191136	5	6.81302	0	0.0002333	73.12	6.03804e-06	2	1830.86	-1.97231	915.936	25.4309	0
298	aEEYkNNVPEHETPTVATEESPATTTEVTDR	AEEYKNNVPEHETPTVATEESPATTTEVTDR	2	32	M	G	11	1	1	AT1G20440.1	cold-regulated 47	N-Term(Acetyl); K5(TMT6plex)	1	0	1	1	0.18503	10	77.5561	0.102675	10	126.763	0.169661	10	67.522	0.260691	9	29.4353	0.0965294	10	166.627	0.105496	10	116.542	0	1.701e-07	73.09	5.16435e-06	3	3716.76	0.048832	1239.59	24.2297	0
299	eATEVSSSSSVSTPGR	EATEVSSSSSVSTPGR	64	79	C	N	5	1	1	AT1G71500.1	Rieske (2Fe-2S) domain-containing protein	N-Term(TMT6plex)	1	0	1	1	0.187101	5	11.6513	0.147381	5	20.9401	0.113435	5	51.5072	0.165723	5	48.9805	0.18064	5	40.7423	0.191814	5	30.5985	0	0.001043	72.94	8.99188e-06	3	1809.9	-2.00521	603.971	42.6552	0
300	aTGQLFSR	ATGQLFSR	2	9	M	N	2	2	1	AT3G06650.1	ATP-citrate lyase B-1	N-Term(Acetyl)	1	0	1	1																			0	0.0599	72.69	8.14671e-06	2	921.477	-1.88489	461.242	28.2451	0
301	gAGGDDDDEDDEE	GAGGDDDDEDDEE	289	301	N	-	2	2	1	AT3G25520.1	ribosomal protein L5	N-Term(TMT6plex)	1	0	1	1	0.115776	2	8.90782	0.109561	2	8.90782	0.105667	2	9.81293	0.281349	2	7.46749	0.17529	2	85.4927	0.168884	2	82.0087	0	0.00194	72.69	2.28765e-07	2	1567.58	2.34997	784.291	34.6099	0
302	cSGGVVLASR	CSGGVVLASR	186	195	H	D	1	1	1	AT4G11150.1	vacuolar ATP synthase subunit E1	C1(Carbamidomethyl)	1	0	1	1																			0	0.01556	72.66	9.46334e-06	2	1005.51	-0.738648	503.261	19.0209	0
303	mELETSVYRPN	MELETSVYRPN	1	11	-	V	4	1	1	AT5G03860.1	malate synthase	N-Term(Acetyl); M1(Oxidation)	1	0	1	1																			0	0.007396	72.62	5.04349e-06	2	1396.64	-2.15377	698.823	27.4177	0
304	AGELLQNAEELIR	AGELLQNAEELIR	108	120	F	M	1	1	1	AT3G03960.1	TCP-1/cpn60 chaperonin family protein		1	0	1	1																			0	0.01048	72.41	1.007e-05	2	1455.78	-1.80372	728.392	31.2491	0
305	SFHSMAADEENVY	SFHSMAADEENVY	270	282	R	V	3	3	2	AT3G16400.1;AT3G16410.1			1	0	1	1																			0	0.004584	72.41	1.33769e-06	2	1499.61	-2.13373	750.307	23.4574	0
306	aAVEEVDDVGR	AAVEEVDDVGR	2	12	M	T	1	1	1	AT1G09290.1	unknown protein; Has 73 Blast hits to 71 proteins in 26 species: Archae - 0; Bacteria - 0; Metazoa - 5; Fungi - 11; Plants - 54; Viruses - 0; Other Eukaryotes - 3 (source: NCBI BLink).	N-Term(Acetyl)	1	0	1	1																			0	0.009495	72.4	5.48682e-06	2	1201.57	-2.81848	601.287	62.7304	0
307	sSVTDEASSEELQVR	SSVTDEASSEELQVR	60	74	C	T	1	1	1	AT5G19850.1	alpha/beta-Hydrolases superfamily protein	N-Term(TMT6plex)	1	0	1	1	0.150569	1		0.142487	1		0.141233	1		0.141852	1		0.137713	1		0.286147	1		0	0.0004087	72.32	1.00347e-05	3	1865.93	-1.44088	622.647	23.8429	0
308	aSSNEYEEGPGER	ASSNEYEEGPGER	2	14	M	E	2	1	1	AT5G25754.1	RNA polymerase I-associated factor PAF67	N-Term(Acetyl)	1	0	1	1																			0	0.002824	72.23	1.49902e-06	2	1466.6	-2.65758	733.803	42.0995	0
309	sDALSAIPAAVHR	SDALSAIPAAVHR	2	14	M	N	2	1	1	AT2G01690.2	ARM repeat superfamily protein	N-Term(Acetyl)	1	0	1	1																			0	0.00199	72.2	1.19578e-05	2	1349.72	-1.39042	675.361	28.4024	0
310	PNPGYGSESGYGR	PNPGYGSESGYGR	106	118	R	K	2	1	1	AT5G39570.1	FUNCTIONS IN: molecular_function unknown; INVOLVED IN: biological_process unknown; LOCATED IN: cytosol, nucleus; EXPRESSED IN: 25 plant structures; EXPRESSED DURING: 14 growth stages; BEST Arabidopsis thaliana protein match is: glycine-rich protein (TAIR:AT3G29075.1); Has 30201 Blast hits to 17322 proteins in 780 species: Archae - 12; Bacteria - 1396; Metazoa - 17338; Fungi - 3422; Plants - 5037;…		1	0	1	1																			0	0.004086	72.19	3.61765e-06	2	1340.58	-1.28663	670.796	17.737	0
311	aLQNIGASNR	ALQNIGASNR	2	11	M	D	4	2	1	AT1G77840.1	Translation initiation factor IF2/IF5	N-Term(Acetyl)	1	0	1	1																			0	0.004571	72.17	7.5205e-06	2	1085.57	0.0235061	543.289	25.4855	0
312	gQQGQPWEGQGQQGQQGFR	GQQGQPWEGQGQQGQQGFR	172	190	Q	D	3	1	1	AT4G28520.1	cruciferin 3	N-Term(TMT6plex)	1	0	1	1	0.355176	3	11.721	0.0337303	3	83.8792	0.120096	3	99.2385	0.137267	3	50.3021	0.12704	3	5.16417	0.208193	3	23.954	0	9.34e-06	72.13	8.62802e-06	3	2330.12	-0.677878	777.378	51.2927	0
313	gILGYTEDDVVSTDFVGDNR	GILGYTEDDVVSTDFVGDNR	276	295	K	S	2	2	1	AT1G13440.1	glyceraldehyde-3-phosphate dehydrogenase C2	N-Term(TMT6plex)	1	0	1	1	0.0759758	2	86.3109	0.115441	2	40.0853	0.0667299	2	112.359	0.188219	2	30.5861	0.263488	2	28.5997	0.212474	2	116.015	0	2.107e-05	72.03	9.54646e-06	3	2401.17	-2.03768	801.061	85.9683	0
314	tATEAPPAVHR	TATEAPPAVHR	68	78	A	S	2	1	1	AT1G16300.1	glyceraldehyde-3-phosphate dehydrogenase of plastid 2	N-Term(Acetyl)	1	0	1	1																			0	0.005808	72.01	1.19386e-05	2	1191.61	-1.0029	596.309	19.1457	0
315	mEWATVQHLDLR	MEWATVQHLDLR	1	12	-	H	2	1	1	AT3G50590.1	Transducin/WD40 repeat-like superfamily protein	N-Term(Acetyl)	1	0	1	1																			0	0.005868	71.99	9.4008e-06	2	1540.75	-2.06529	770.881	33.1055	0
316	sGTTEISDNETAPR	SGTTEISDNETAPR	58	71	N	T	3	1	1	AT5G08740.1	NAD(P)H dehydrogenase C1	N-Term(TMT6plex)	1	0	1	1	0.087463	3	8.91645	0.167707	3	11.6446	0.152328	3	16.0108	0.182676	3	20.7135	0.149895	3	38.266	0.25057	3	51.9025	0	0.000151	71.97	1.02606e-05	3	1706.84	0.0406755	569.618	19.9581	0
317	kIDLQTAQQLQNQDDNR	KIDLQTAQQLQNQDDNR	229	245	L	G	1	1	1	AT5G44120.3	RmlC-like cupins superfamily protein	K1(TMT6plex)	1	0	1	1	0.354642	1		0.0414612	1		0.358058	1		0.01	1		0.216342	1		0.0216378	1		0	0.0004802	71.93	1.35391e-05	3	2257.17	-2.26575	753.061	22.5962	0
318	MVDLPLGATEDR	MVDLPLGATEDR	180	191	N	V	1	2	1	AT4G18480.1	P-loop containing nucleoside triphosphate hydrolases superfamily protein		1	0	1	1																			0	0.01053	71.89	8.73643e-06	2	1316.65	-1.6874	658.828	27.5534	0
319	aEkLSDGSSIISVHPR	AEKLSDGSSIISVHPR	2	17	M	P	4	1	1	AT3G63520.1	carotenoid cleavage dioxygenase 1	N-Term(Acetyl); K3(TMT6plex)	1	0	1	1	0.163952	4	29.3516	0.186858	4	25.2194	0.151145	4	28.2111	0.173195	4	23.5888	0.113291	4	51.1326	0.212554	4	21.7197	0	1.772e-06	71.86	1.29185e-05	3	1967.07	-1.38376	656.363	63.9686	0
320	sSDTGLMDGGGSDIIGAQTR	SSDTGLMDGGGSDIIGAQTR	42	61	F	I	3	1	1	AT3G17465.1	ribosomal protein L3 plastid	N-Term(TMT6plex)	1	0	1	1	0.140255	3	17.5032	0.186854	3	5.48025	0.157436	3	6.45061	0.171989	3	12.0138	0.115983	3	6.41137	0.245671	3	5.74923	0	3.57e-05	71.78	9.59109e-06	3	2167.04	-3.06649	723.019	66.4775	0
321	tLNLcVLTPNR	TLNLCVLTPNR	2	12	M	I	3	1	1	ATCG00470.1	ATP synthase epsilon chain	N-Term(Acetyl); C5(Carbamidomethyl)	1	0	1	1																			0	0.01234	71.75	1.04897e-05	2	1342.71	-1.56863	671.86	34.8225	0
322	qTTAPAESTASVDADR	QTTAPAESTASVDADR	30	45	A	L	1	1	1	AT2G15620.1	nitrite reductase 1	N-Term(TMT6plex)	1	0	1	1	0.107243	1		0.101487	1		0.100416	1		0.0962858	1		0.271997	1		0.322571	1		0	0.0002505	71.74	1.1311e-05	3	1848.91	0.455204	616.976	19.8694	0
323	mDPQLTEVSQQFER	MDPQLTEVSQQFER	1	14	-	F	2	1	1	AT1G64520.1	regulatory particle non-ATPase 12A	N-Term(Acetyl)	1	0	1	1																			0	0.0003422	71.55	6.85495e-06	2	1749.81	-2.42991	875.407	85.3928	0
324	fQADGTLNEAAIPNVTR	FQADGTLNEAAIPNVTR	97	113	F	A	1	1	1	AT5G14910.1	Heavy metal transport/detoxification superfamily protein	N-Term(TMT6plex)	1	0	1	1	0.190004	1		0.217855	1		0.0810536	1		0.0880032	1		0.176806	1		0.246278	1		0	0.0003396	71.54	1.44956e-05	3	2046.08	-2.23827	682.697	29.505	0
325	mDSVFSNVAR	MDSVFSNVAR	1	10	-	A	6	1	1	AT5G19550.1	aspartate aminotransferase 2	N-Term(Acetyl)	1	0	1	1																			0	0.009284	71.53	8.10291e-06	2	1167.55	-0.761037	584.276	33.6746	0
326	mEGFLTDQQR	MEGFLTDQQR	1	10	-	E	1	1	1	AT4G24800.1	MA3 domain-containing protein	N-Term(Acetyl); M1(Oxidation)	1	0	1	1																			0	0.006866	71.51	5.42099e-06	2	1282.57	-1.33365	641.789	27.5563	0
327	aGSAPEGTQFDTR	AGSAPEGTQFDTR	2	14	M	Q	6	1	1	AT1G54270.1	eif4a-2	N-Term(Acetyl)	1	0	1	1																			0	0.002314	71.49	5.71565e-06	2	1378.62	-2.35853	689.814	51.6953	0
328	VFHLAGNNQQGGFG	VFHLAGNNQQGGFG	244	257	R	G	4	1	1	AT4G28520.1	cruciferin 3		1	0	1	1																			0	0.01238	71.46	8.46321e-06	2	1445.69	-1.79885	723.348	24.6612	0
329	aATSTEALR	AATSTEALR	53	61	A	K	2	1	1	AT1G64970.1	gamma-tocopherol methyltransferase	N-Term(Acetyl)	1	0	1	1																			0	0.02406	71.45	1.19524e-05	2	961.495	-0.21712	481.251	22.2786	0
330	mFGSTLDSSR	MFGSTLDSSR	1	10	-	G	2	1	1	AT1G09020.1	homolog of yeast sucrose nonfermenting 4	N-Term(Acetyl)	1	0	1	1																			0	0.006846	71.37	5.42352e-06	2	1142.51	-0.436358	571.761	32.3247	0
331	vDYSVVDNSGDSTGGR	VDYSVVDNSGDSTGGR	22	37	A	R	2	1	1	AT2G15220.1	Plant basic secretory protein (BSP) family protein	N-Term(TMT6plex)	1	0	1	1	0.138518	2	54.204	0.231306	2	5.97671	0.0856918	2	26.4085	0.204463	2	28.4518	0.101209	2	52.44	0.218968	2	13.2523	0	0.001194	71.36	9.42073e-06	3	1856.88	-1.09218	619.632	24.6974	0
332	gSYDSGSGLESLAR	GSYDSGSGLESLAR	24	37	A	G	2	1	1	AT3G02875.1	Peptidase M20/M25/M40 family protein	N-Term(TMT6plex)	1	0	1	1	0.161688	2	10.2628	0.165281	2	7.55241	0.144039	2	9.25942	0.167251	2	1.80944	0.166325	2	10.878	0.194079	2	0.353836	0	0.002089	71.22	1.25081e-05	3	1627.81	0.438179	543.276	25.7182	0
333	mETEYDQVLR	METEYDQVLR	1	10	-	S	1	1	1	AT1G48170.1	unknown protein; Has 78 Blast hits to 78 proteins in 34 species: Archae - 0; Bacteria - 0; Metazoa - 30; Fungi - 0; Plants - 48; Viruses - 0; Other Eukaryotes - 0 (source: NCBI BLink).	N-Term(Acetyl); M1(Oxidation)	1	0	1	1																			0	0.006724	71.18	5.99756e-06	2	1341.6	0.460453	671.304	27.7957	0
334	sGGLDmSLDDIIkSNR	SGGLDMSLDDIIKSNR	2	17	M	K	1	1	1	AT5G02530.1	RNA-binding (RRM/RBD/RNP motifs) family protein	N-Term(Acetyl); M6(Oxidation); K13(TMT6plex)	1	0	1	1	0.139257	1		0.171145	1		0.129097	1		0.182021	1		0.176986	1		0.201493	1		0	0.001175	71.18	1.4891e-05	2	2008.02	-1.05094	1004.51	32.1188	0
335	AGIDDVFTSSR	AGIDDVFTSSR	210	220	F	G	1	4	2	AT1G58380.1;AT2G41840.1			1	0	1	1																			0	0.01859	71.15	1.04016e-05	2	1167.56	-0.389759	584.285	26.4338	0
336	DASLLLETAR	DASLLLETAR	78	87	C	G	1	1	1	AT2G37130.1	Peroxidase superfamily protein		1	0	1	1																			0	0.01511	71.14	1.41712e-05	2	1088.59	-0.241917	544.801	28.0315	0
337	DLAVEGNEIIR	DLAVEGNEIIR	436	446	R	E	2	1	1	ATCG00490.1	ribulose-bisphosphate carboxylases		1	0	1	1																			0	0.009815	71.1	1.14691e-05	2	1228.65	-1.00611	614.83	26.7113	0
338	mETGAGIGLYPLHR	METGAGIGLYPLHR	1	14	-	C	1	1	1	AT5G64460.2	Phosphoglycerate mutase family protein	N-Term(Acetyl)	1	0	1	1																			0	0.002086	71.1	1.34756e-05	2	1556.79	-1.44884	778.897	31.3436	0
339	yPIFAQQNYENPR	YPIFAQQNYENPR	36	48	A	E	1	1	1	ATCG00540.1	photosynthetic electron transfer A	N-Term(TMT6plex)	1	0	1	1	0.188162	1		0.15631	1		0.0683476	1		0.175825	1		0.23711	1		0.174246	1		0	0.0048	71.1	1.47409e-05	3	1868.95	-1.39858	623.654	28.4504	0
340	aSEDESIEQkAAAR	ASEDESIEQKAAAR	2	15	M	K	3	1	1	AT3G05070.1	CONTAINS InterPro DOMAIN/s: mRNA splicing factor, Cwf18 (InterPro:IPR013169); Has 292 Blast hits to 292 proteins in 153 species: Archae - 0; Bacteria - 0; Metazoa - 118; Fungi - 83; Plants - 38; Viruses - 11; Other Eukaryotes - 42 (source: NCBI BLink).	N-Term(Acetyl); K10(TMT6plex)	1	0	1	1	0.148939	3	9.58321	0.180351	3	5.42683	0.108129	3	10.8811	0.20461	3	3.22003	0.186943	3	16.067	0.178658	3	7.13341	0	0.0002052	71.07	1.37019e-05	2	1775.89	-1.63947	888.451	23.0531	0
341	aSSSDSWmR	ASSSDSWMR	2	10	M	A	1	1	1	AT1G16240.1	syntaxin of plants 51	N-Term(Acetyl); M8(Oxidation)	1	0	1	1																			0	0.02872	71.05	2.27326e-06	2	1084.44	-0.227284	542.722	21.951	0
342	vLSGDGTALTTDSkEAGLR	VLSGDGTALTTDSKEAGLR	75	93	A	G	5	1	1	AT4G24830.1	arginosuccinate synthase family	N-Term(Acetyl); K14(TMT6plex)	1	0	1	1	0.184847	5	13.7197	0.163641	5	11.6234	0.1571	5	16.675	0.14825	5	15.7302	0.155216	5	23.5731	0.1837	5	0.827243	0	2.163e-05	71.04	1.71458e-05	3	2162.15	-1.92216	721.387	72.6892	0
343	EASPVTIGDR	EASPVTIGDR	352	361	L	Q	1	1	1	AT5G60980.2	Nuclear transport factor 2 (NTF2) family protein with RNA binding (RRM-RBD-RNP motifs) domain		1	0	1	1																			0	0.04364	71.02	1.14688e-05	2	1044.53	1.24601	522.77	20.2582	0
344	gQVEELIEEAR	GQVEELIEEAR	84	94	C	D	2	1	1	AT5G52840.1	NADH-ubiquinone oxidoreductase-related	N-Term(TMT6plex)	1	0	1	1	0.156386	2	9.38407	0.196054	2	12.5194	0.0940188	2	18.1597	0.194891	2	4.90945	0.0910024	2	28.0528	0.262713	2	16.2239	0	8.921e-05	71.01	1.43126e-05	2	1501.8	-1.83316	751.405	29.2082	0
345	sIIDmDADVITIENSR	SIIDMDADVITIENSR	659	674	H	S	1	3	1	AT5G17920.1	Cobalamin-independent synthase family protein	N-Term(TMT6plex); M5(Oxidation)	1	0	1	1	0.0699501	1		0.16343	1		0.143034	1		0.225168	1		0.192437	1		0.205981	1		0	0.0009923	70.99	1.60108e-05	3	2037.04	-0.860428	679.683	30.6739	0
346	mDEFGVLTER	MDEFGVLTER	1	10	-	Y	1	1	1	AT1G21660.1	Chaperone DnaJ-domain superfamily protein	N-Term(Acetyl); M1(Oxidation)	1	0	1	1																			0	0.01462	70.85	7.83597e-06	2	1254.57	-0.750532	627.787	31.9719	0
347	ATQVQGDYLPIVR	ATQVQGDYLPIVR	145	157	N	E	1	1	1	AT3G49010.1	breast basic conserved 1		1	0	1	1																			0	0.002484	70.84	1.54485e-05	2	1459.79	-1.22585	730.398	27.2451	0
348	aTDDFFSLQR	ATDDFFSLQR	2	11	M	E	1	1	1	AT1G23960.1	Protein of unknown function (DUF626)	N-Term(Acetyl)	1	0	1	1																			0	0.01188	70.82	8.267e-06	2	1241.58	-1.85741	621.292	34.7072	0
349	aQkLEAkGGEMGDVWDDGVYENVR	AQKLEAKGGEMGDVWDDGVYENVR	2	25	M	K	7	1	1	AT3G16400.1	nitrile specifier protein 1	N-Term(Acetyl); K3(TMT6plex); K7(TMT6plex)	1	0	1	1	0.153213	7	11.944	0.170179	7	9.98174	0.123246	7	9.11712	0.188226	7	16.7491	0.166907	7	10.1954	0.209651	7	8.38811	0	9.384e-06	70.8	1.56122e-05	4	3166.58	-1.78809	792.401	79.3351	0
350	dLPVQNLSELIQSH	DLPVQNLSELIQSH	2528	2541	R	Q	2	1	1	AT5G40450.1	unknown protein; FUNCTIONS IN: molecular_function unknown; INVOLVED IN: biological_process unknown; LOCATED IN: chloroplast, plasma membrane; EXPRESSED IN: 24 plant structures; EXPRESSED DURING: 13 growth stages; Has 30201 Blast hits to 17322 proteins in 780 species: Archae - 12; Bacteria - 1396; Metazoa - 17338; Fungi - 3422; Plants - 5037; Viruses - 0; Other Eukaryotes - 2996 (source: NCBI BLin…	N-Term(TMT6plex)	1	0	1	1	0.16012	2	10.7167	0.170617	2	28.8544	0.138885	2	0.918365	0.0881315	2	78.067	0.167317	2	31.5284	0.255553	2	20.9977	0	0.0001471	70.79	1.79158e-05	3	1821.99	-2.8669	608	91.0294	0
351	mETGAGIGLYPLHR	METGAGIGLYPLHR	1	14	-	C	1	1	1	AT5G64460.2	Phosphoglycerate mutase family protein	N-Term(Acetyl); M1(Oxidation)	1	0	1	1																			0	0.006049	70.77	1.30655e-05	2	1572.78	-1.92647	786.894	28.6334	0
352	sAEAVEAADPATTR	SAEAVEAADPATTR	66	79	L	V	2	1	1	AT4G30490.1	AFG1-like ATPase family protein	N-Term(TMT6plex)	1	0	1	1	0.1137	2	69.6504	0.107597	2	69.6504	0.102968	2	76.8113	0.242351	2	63.2402	0.150878	2	12.0519	0.22389	2	41.3155	0	9.825e-05	70.74	1.53107e-05	3	1617.83	-0.15283	539.948	21.7001	0
353	mDESGGDSGSVATPVQQR	MDESGGDSGSVATPVQQR	1	18	-	A	3	1	1	AT4G39220.1	Rer1 family protein	N-Term(Acetyl)	1	0	1	1																			0	0.0005904	70.71	5.57487e-06	2	1862.83	6.25473	931.919	54.9067	0
354	qIGNGGVIIDSGTSVTR	QIGNGGVIIDSGTSVTR	356	372	D	L	2	1	1	AT1G01300.1	Eukaryotic aspartyl protease family protein	N-Term(TMT6plex)	1	0	1	1	0.137374	2	6.35108	0.160308	2	17.5337	0.067648	2	2.2635	0.224385	2	15.9476	0.159169	2	7.40486	0.248207	2	5.78754	0	0.0001329	70.69	1.71175e-05	3	1903.04	-1.98398	635.018	26.4678	0
355	mEADESGISLPSGPDGR	MEADESGISLPSGPDGR	1	17	-	K	1	1	1	AT5G63110.1	histone deacetylase 6	N-Term(Acetyl)	1	0	1	1																			0	0.0008712	70.66	5.38601e-06	2	1759.78	-1.51652	880.393	31.5179	0
356	aDVNLPPSDSVDNR	ADVNLPPSDSVDNR	2	15	M	L	4	1	1	AT2G27100.1	C2H2 zinc-finger protein SERRATE (SE)	N-Term(Acetyl)	1	0	1	1																			0	0.000971	70.62	9.89637e-06	2	1540.72	-2.65599	770.864	27.1445	0
357	lITAQGDQTEVEVEDVR	LITAQGDQTEVEVEDVR	381	397	Q	K	1	1	1	AT3G49140.1	Pentatricopeptide repeat (PPR) superfamily protein	N-Term(TMT6plex)	1	0	1	1	0.152863	1		0.20543	1		0.109124	1		0.131245	1		0.153795	1		0.247543	1		0	0.002873	70.61	1.75964e-05	3	2131.1	-1.96486	711.039	28.1368	0
358	sGkGEGPAIGIDLGTTYSc	SGKGEGPAIGIDLGTTYSC	2	20	M	V	4	1	1	AT5G02500.1	heat shock cognate protein 70-1	N-Term(Acetyl); K3(TMT6plex); C19(Carbamidomethyl)	1	0	1	1	0.143936	4	20.709	0.162707	4	21.6458	0.150961	4	6.11405	0.196865	4	7.06097	0.169935	4	10.4104	0.170493	4	7.25998	0	0.0007272	70.54	1.46944e-05	2	2154.06	-0.708335	1077.53	33.846	0
359	sSSPSSVVETDNDDDNDLTFSGcR	SSSPSSVVETDNDDDNDLTFSGCR	49	72	L	A	1	1	1	AT5G42070.1	unknown protein; FUNCTIONS IN: molecular_function unknown; INVOLVED IN: biological_process unknown; LOCATED IN: chloroplast thylakoid membrane, chloroplast; EXPRESSED IN: 21 plant structures; EXPRESSED DURING: 13 growth stages; Has 30201 Blast hits to 17322 proteins in 780 species: Archae - 12; Bacteria - 1396; Metazoa - 17338; Fungi - 3422; Plants - 5037; Viruses - 0; Other Eukaryotes - 2996 (so…	N-Term(TMT6plex); C23(Carbamidomethyl)	1	0	1	1	0.0932204	1		0.0882166	1		0.0838822	1		0.310008	1		0.0729686	1		0.351704	1		0	0.0002342	70.54	2.6669e-06	3	2833.22	-1.51734	945.079	26.5011	0
360	mEASLAALER	MEASLAALER	1	10	-	P	2	1	1	AT5G19390.1	Rho GTPase activation protein (RhoGAP) with PH domain	N-Term(Acetyl)	1	0	1	1																			0	0.01082	70.48	1.30992e-05	2	1132.57	-0.698178	566.787	84.8585	0
361	sSLSAASAEAER	SSLSAASAEAER	27	38	Y	T	2	1	1	AT2G43360.1	Radical SAM superfamily protein	N-Term(TMT6plex)	1	0	1	1	0.147124	2	29.0362	0.177141	2	11.5598	0.127649	2	30.578	0.176748	2	22.3513	0.184661	2	0.65722	0.178229	2	12.4624	0	0.0004248	70.48	1.75268e-05	2	1407.73	-1.94648	704.366	20.6848	0
362	mESEAAATVQATR	MESEAAATVQATR	1	13	-	P	2	1	1	AT4G29730.1	nucleosome/chromatin assembly factor group C5	N-Term(Acetyl); M1(Oxidation)	1	0	1	1																			0	0.003405	70.48	8.61789e-06	2	1422.65	-3.43895	711.828	22.176	0
363	PADEMAVEEPTEIIGA	PADEMAVEEPTEIIGA	247	262	R	-	1	1	1	AT3G04840.1	Ribosomal protein S3Ae		1	0	1	1																			0	0.006792	70.46	9.4897e-06	2	1671.78	-1.3475	836.392	33.1601	0
364	sGGLDMSLDDIIkSNR	SGGLDMSLDDIIKSNR	2	17	M	K	4	1	1	AT5G02530.1	RNA-binding (RRM/RBD/RNP motifs) family protein	N-Term(Acetyl); K13(TMT6plex)	1	0	1	1	0.183462	4	24.3567	0.17297	4	17.7265	0.146933	4	6.62216	0.199177	4	4.42836	0.143639	4	10.3443	0.171551	4	14.0023	0	0.0007196	70.36	1.89382e-05	3	1992.02	-1.44339	664.68	87.3459	0
365	aPPSQSADYAGEVR	APPSQSADYAGEVR	154	167	C	N	3	1	1	AT2G39080.1	NAD(P)-binding Rossmann-fold superfamily protein	N-Term(TMT6plex)	1	0	1	1	0.162238	3	1.62767	0.155363	3	34.2013	0.158078	3	9.34234	0.15175	3	50.2656	0.188133	3	19.1905	0.189825	3	25.0574	0	0.001913	70.34	1.67833e-05	3	1676.84	-0.899178	559.619	21.5747	0
366	sSSSSVPAYLGDEDLTQETR	SSSSSVPAYLGDEDLTQETR	2	21	M	A	3	1	1	AT2G03760.1	sulphotransferase 12	N-Term(Acetyl)	1	0	1	1																			0	0.001077	70.32	7.36206e-06	2	2183.99	-3.24741	1092.5	75.9851	0
367	mEVVDIDAR	MEVVDIDAR	1	9	-	A	2	1	1	AT5G27640.2	translation initiation factor 3B1	N-Term(Acetyl); M1(Oxidation)	1	0	1	1																			0	0.01806	70.25	9.88904e-06	2	1105.52	-0.233973	553.263	27.5502	0
368	aSFTkTVLIPIAH	ASFTKTVLIPIAH	2	14	M	G	4	1	1	AT3G14990.1	Class I glutamine amidotransferase-like superfamily protein	N-Term(Acetyl); K5(TMT6plex)	1	0	1	1	0.140411	4	24.7085	0.172947	4	19.0959	0.133525	4	5.46668	0.178954	4	6.85772	0.15073	4	20.4012	0.196169	4	43.5438	0	0.004256	70.18	1.10571e-05	2	1668.99	-2.10504	834.996	34.4413	0
369	sIEEENVPTTVDSGAADTTVk	SIEEENVPTTVDSGAADTTVK	2	22	M	S	1	1	1	AT2G30620.1	winged-helix DNA-binding transcription factor family protein	N-Term(Acetyl); K21(TMT6plex)	1	0	1	1																			0	0.001923	70.15	1.65001e-05	3	2434.2	-0.753426	812.072	29.5092	0
370	mDTLIAQLQR	MDTLIAQLQR	1	10	-	R	1	1	1	AT5G39340.1	histidine-containing phosphotransmitter 3	N-Term(Acetyl); M1(Oxidation)	1	0	1	1																			0	0.006204	70.1	1.70186e-05	2	1246.65	-0.503719	623.826	32.6328	0
371	nVPEHETPTVATEESPATTTEVTDR	NVPEHETPTVATEESPATTTEVTDR	8	32	N	G	3	1	1	AT1G20440.1	cold-regulated 47	N-Term(TMT6plex)	1	0	1	1	0.13866	1		0.131217	1		0.126666	1		0.34306	1		0.123714	1		0.136684	1		0	0.0001423	70.08	1.44906e-05	4	2940.42	-1.87377	735.861	22.4317	0
372	aNTQLkSDAIMDm	ANTQLKSDAIMDM	2	14	M	M	4	1	1	AT5G42890.1	sterol carrier protein 2	N-Term(Acetyl); K6(TMT6plex); M13(Oxidation)	1	0	1	1	0.157209	4	30.7606	0.139125	4	2.84121	0.122471	4	14.115	0.178999	4	35.2859	0.132769	4	51.4535	0.236848	4	11.0175	0	0.0002974	70.07	1.50062e-05	2	1724.83	-3.79504	862.92	70.7733	0
373	sAAAIDGVAALR	SAAAIDGVAALR	17	28	M	S	3	1	1	AT1G11930.1	Predicted pyridoxal phosphate-dependent enzyme, YBL036C type	N-Term(Acetyl)	1	0	1	1																			0	0.00494	70.03	1.35213e-05	2	1156.63	-0.851772	578.819	31.7304	0
374	lTTPVVSGASQGSGEYFSR	LTTPVVSGASQGSGEYFSR	147	165	D	I	1	1	1	AT3G18490.1	Eukaryotic aspartyl protease family protein	N-Term(TMT6plex)	1	0	1	1	0.208946	1		0.0908605	1		0.042887	1		0.255295	1		0.185749	1		0.216263	1		0	0.001592	69.88	2.05038e-05	3	2172.11	-1.77247	724.708	28.1262	0
375	aDEINEIR	ADEINEIR	2	9	M	E	5	1	1	AT5G20920.1	eukaryotic translation initiation factor 2 beta subunit	N-Term(Acetyl)	1	0	1	1																			0	0.04528	69.87	1.14115e-05	2	1001.49	-0.255333	501.248	26.5368	0
376	sESSAAIDDSNDQEEDDEDGTTNEFLSR	SESSAAIDDSNDQEEDDEDGTTNEFLSR	76	103	L	F	2	1	1	AT1G19520.1	pentatricopeptide (PPR) repeat-containing protein	N-Term(TMT6plex)	1	0	1	1																			0	0.0001808	69.87	1.44254e-06	3	3305.39	0.0968036	1102.47	26.6964	0
377	vVAADNVGSTQLQNIR	VVAADNVGSTQLQNIR	30	45	L	K	1	3	1	AT2G40010.1	Ribosomal protein L10 family protein	N-Term(TMT6plex)	1	0	1	1	0.146299	1		0.152147	1		0.175194	1		0.135792	1		0.262981	1		0.127587	1		0	0.0006484	69.84	1.90698e-05	3	1914.06	-1.77538	638.691	26.352	0
378	aVAGTAVSDQTEGGGDVLLNPEEEkR	AVAGTAVSDQTEGGGDVLLNPEEEKR	51	76	S	V	2	1	1	AT2G24820.1	translocon at the inner envelope membrane of chloroplasts 55-II	N-Term(Acetyl); K25(TMT6plex)	1	0	1	1	0.323917	2	28.2317	0.0898248	2	5.60153	0.148545	2	64.0466	0.098499	2	2.70125	0.0968756	2	5.46823	0.190344	2	107.892	0	0.0001309	69.83	1.92957e-05	3	2913.46	-2.53999	971.824	29.2383	0
379	aVFGDSSALAPGGVR	AVFGDSSALAPGGVR	375	389	N	I	1	1	1	AT4G13930.1	serine hydroxymethyltransferase 4	N-Term(TMT6plex)	1	0	1	1	0.122159	1		0.320987	1		0.0838247	1		0.126264	1		0.187142	1		0.159624	1		0	0.003401	69.61	2.13595e-05	3	1632.89	0.677666	544.969	28.2772	0
380	aIISEVEEESSSSRPm	AIISEVEEESSSSRPM	2	17	M	I	1	1	1	AT5G53400.1	HSP20-like chaperones superfamily protein	N-Term(TMT6plex); M16(Oxidation)	1	0	1	1	0.0944686	1		0.17788	1		0.113145	1		0.184096	1		0.115607	1		0.314804	1		0	0.00122	69.6	1.64581e-05	3	1995.97	-1.20811	665.995	28.0982	0
381	aAVGVEAR	AAVGVEAR	2	9	M	P	2	1	1	AT5G20000.1	AAA-type ATPase family protein	N-Term(Acetyl)	1	0	1	1																			0	0.04411	69.59	1.18967e-05	2	814.441	-0.79518	407.724	22.6179	0
382	iATSTPSVTkSSLDR	IATSTPSVTKSSLDR	72	86	A	K	4	1	1	AT5G54190.1	protochlorophyllide oxidoreductase A	N-Term(Acetyl); K10(TMT6plex)	1	0	1	1	0.101637	4	2.01761	0.213906	4	6.01389	0.102797	4	7.46469	0.202254	4	9.21757	0.129652	4	4.65097	0.241759	4	5.25939	0	0.0007717	69.54	2.25737e-05	2	1834.01	-2.25092	917.508	26.1307	0
383	aDDLANLcR	ADDLANLCR	2	10	M	F	1	1	1	AT3G02260.1	auxin transport protein (BIG)	N-Term(Acetyl); C8(Carbamidomethyl)	1	0	1	1																			0	0.01196	69.49	9.78406e-06	2	1089.5	-0.180995	545.253	28.897	0
384	mDPAGASVASAIGGEGEkF	MDPAGASVASAIGGEGEKF	1	19	-	A	4	1	1	AT1G24050.1	RNA-processing, Lsm domain	N-Term(Acetyl); M1(Oxidation); K18(TMT6plex)	1	0	1	1	0.15793	4	37.0992	0.166863	4	16.1413	0.111274	4	28.4535	0.184231	4	12.0174	0.172727	4	8.1158	0.209893	4	0.520427	0	0.001869	69.43	1.66533e-05	3	2081	-1.53415	694.339	33.2345	0
385	mESTEQPR	MESTEQPR	1	8	-	N	1	1	1	AT5G06140.1	sorting nexin 1	N-Term(Acetyl); M1(Oxidation)	1	0	1	1																			0	0.04753	69.41	5.56147e-06	2	1035.44	0.59758	518.225	15.9104	0
386	mEFSTADFER	MEFSTADFER	1	10	-	L	2	1	1	AT1G27390.1	translocase outer membrane 20-2	N-Term(Acetyl); M1(Oxidation)	1	0	1	1																			0	0.004995	69.4	3.16316e-06	2	1290.53	-0.908686	645.768	29.683	0
387	mELNISESR	MELNISESR	1	9	-	S	1	1	1	AT1G26640.1	Amino acid kinase family protein	N-Term(Acetyl)	1	0	1	1																			0	0.01838	69.32	1.43731e-05	2	1120.53	-0.46723	560.769	30.6026	0
388	eGTAAGVDADLR	EGTAAGVDADLR	411	422	C	Y	2	1	1	AT5G37510.2	NADH-ubiquinone dehydrogenase, mitochondrial, putative	N-Term(TMT6plex)	1	0	1	1	0.145614	2	35.3097	0.209135	2	15.2386	0.132578	2	42.1533	0.160527	2	1.63887	0.110589	2	60.4427	0.223605	2	3.1721	0	0.001802	69.32	2.21562e-05	3	1403.73	-0.159694	468.582	22.685	0
389	aGLINkIGDALH	AGLINKIGDALH	2	13	M	I	9	1	1	AT1G54410.1	dehydrin family protein	N-Term(Acetyl); K6(TMT6plex)	1	0	1	1	0.131513	9	27.7265	0.169242	9	19.1307	0.104684	9	19.356	0.190188	9	7.23953	0.188173	9	14.3944	0.214818	9	9.61219	0	0.001574	69.32	1.65952e-05	2	1492.87	1.64849	746.939	82.5289	0
390	QLAEADAAVEAR	QLAEADAAVEAR	263	274	R	K	1	1	1	AT4G21450.3	PapD-like superfamily protein		1	0	1	1																			0	0.02094	69.3	1.65073e-05	2	1243.63	0.648375	622.318	27.5128	0
391	aAATSTEALR	AAATSTEALR	52	61	A	K	2	1	1	AT1G64970.1	gamma-tocopherol methyltransferase	N-Term(Acetyl)	1	0	1	1																			0	0.02338	69.29	1.87416e-05	2	1032.53	2.80224	516.771	47.725	0
392	nQAEDNLLQGLNSYR	NQAEDNLLQGLNSYR	29	43	S	T	6	1	1	AT1G54860.1	Glycoprotein membrane precursor GPI-anchored	N-Term(TMT6plex)	1	0	1	1	0.192509	6	21.3657	0.111967	6	47.4748	0.203053	6	25.024	0.120431	6	28.197	0.20956	6	11.2065	0.157252	6	43.2158	0	0.0006742	69.28	2.37776e-05	3	1964	-1.41381	655.338	29.1321	0
393	mDSVIAFDR	MDSVIAFDR	1	9	-	S	2	1	1	AT2G03550.1	alpha/beta-Hydrolases superfamily protein	N-Term(Acetyl)	1	0	1	1																			0	0.01573	69.21	1.31345e-05	2	1095.51	-0.132135	548.261	35.0199	0
394	aQEDVTAVATN	AQEDVTAVATN	2	12	M	G	1	1	1	AT5G48480.1	Lactoylglutathione lyase / glyoxalase I family protein	N-Term(TMT6plex)	1	0	1	1	0.145055	1		0.149322	1		0.13683	1		0.151016	1		0.161153	1		0.256624	1		0	0.008507	69.2	2.29633e-05	2	1347.69	-0.296367	674.351	24.2912	0
395	GVTTLDVVR	GVTTLDVVR	173	181	F	A	1	3	3	AT3G47520.1;AT1G53240.1;AT3G15020.1			1	0	1	1																			0	0.04455	69.19	2.16183e-05	2	959.552	-0.0862728	480.28	23.4928	0
396	FQVDEIGR	FQVDEIGR	295	302	N	V	1	2	1	ATMG01190.1	ATP synthase subunit 1		1	0	1	1																			0	0.03013	69.17	2.06225e-05	2	963.49	0.144565	482.248	23.6286	0
397	aVSDFAASPSTSISR	AVSDFAASPSTSISR	29	43	R	R	3	1	1	AT3G52155.1	Phosphoglycerate mutase family protein	N-Term(TMT6plex)	1	0	1	1	0.144915	3	8.34529	0.158738	3	11.9738	0.119832	3	18.9817	0.211405	3	5.02821	0.197186	3	6.8036	0.187154	3	0.920382	0	0.0006562	69.13	2.50958e-05	3	1724.9	-0.463935	575.638	25.8152	0
398	pGITLGDTVPNLEVETTH	PGITLGDTVPNLEVETTH	2	19	M	D	4	1	1	AT1G48130.1	1-cysteine peroxiredoxin 1	N-Term(TMT6plex)	1	0	1	1	0.21666	4	6.10489	0.122282	4	14.3838	0.202375	4	13.4257	0.127344	4	22.7693	0.178159	4	10.0878	0.159469	4	12.7068	0	0.001419	69.1	2.58356e-05	2	2122.14	7.40111	1061.57	83.8483	0
399	aTNANEDPNQNR	ATNANEDPNQNR	29	40	L	S	2	1	1	AT1G07210.1	Ribosomal protein S18	N-Term(TMT6plex)	1	0	1	1	0.203855	2	59.1624	0.106128	2	207.826	0.121561	2	17.4817	0.154754	2	31.5384	0.141542	2	50.236	0.192964	2	52.1678	0	0.0007455	69.07	1.55964e-05	3	1572.76	0.0836837	524.924	15.5457	0
400	sFSSGSSGSSASR	SFSSGSSGSSASR	82	94	A	E	2	1	1	AT5G19370.1	rhodanese-like domain-containing protein / PPIC-type PPIASE domain-containing protein	N-Term(Acetyl)	1	0	1	1																			0	0.02658	69.06	5.07836e-06	2	1245.52	-9.32596	623.265	35.2048	0
401	tLGSGGSSVVVPR	TLGSGGSSVVVPR	2	14	M	N	6	1	1	AT3G52560.4	ubiquitin E2 variant 1D-4	N-Term(TMT6plex)	1	0	1	1	0.156115	6	26.0952	0.156621	6	23.9973	0.123388	6	12.5672	0.167746	6	18.1479	0.184668	6	6.87678	0.198608	6	20.1484	0	0.0003109	69.05	2.14181e-05	3	1444.83	0.727953	482.283	56.1265	0
402	mEGSPVTSVR	MEGSPVTSVR	1	10	-	L	3	1	1	AT4G24510.1	HXXXD-type acyl-transferase family protein	N-Term(Acetyl)	1	0	1	1																			0	0.01191	69.04	1.48189e-05	2	1104.54	-0.219505	552.771	26.0754	0
403	sSAAGSTLmTNSSSPR	SSAAGSTLMTNSSSPR	56	71	A	S	1	1	1	AT4G36910.1	Cystathionine beta-synthase (CBS) family protein	N-Term(Acetyl); M9(Oxidation)	1	0	1	1																			0	0.02255	69.02	1.04073e-05	2	1611.73	-1.59575	806.366	20.753	0
404	sISGAAVGSGR	SISGAAVGSGR	2	12	M	N	5	1	1	AT5G20060.2	alpha/beta-Hydrolases superfamily protein	N-Term(Acetyl)	1	0	1	1																			0	0.01028	68.96	2.10471e-05	2	1003.52	-0.289227	502.262	22.6227	0
405	EDAAAITEEDLLQIPR	EDAAAITEEDLLQIPR	411	426	R	G	1	1	1	AT5G03860.1	malate synthase		1	0	1	1																			0	0.001441	68.96	2.3512e-05	2	1783.91	-1.26375	892.456	32.8052	0
406	pGITLGDTVPN	PGITLGDTVPN	2	12	M	L	2	1	1	AT1G48130.1	1-cysteine peroxiredoxin 1	N-Term(TMT6plex)	1	0	1	1	0.256704	2	15.9402	0.125913	2	44.1964	0.183283	2	37.4048	0.0991551	2	44.3193	0.167096	2	26.9549	0.144184	2	39.6762	0	0.01197	68.89	1.88324e-05	2	1312.73	-1.43192	656.868	31.6331	0
407	IEDQFASGR	IEDQFASGR	173	181	H	L	1	1	1	AT5G20290.1	Ribosomal protein S8e family protein		1	0	1	1																			0	0.03198	68.88	1.48185e-05	2	1022.49	0.198285	511.749	19.1355	0
408	vVLGAGAFEVAAR	VVLGAGAFEVAAR	410	422	C	Q	1	2	1	AT3G02530.1	TCP-1/cpn60 chaperonin family protein	N-Term(TMT6plex)	1	0	1	1	0.2516	1		0.190762	1		0.0882228	1		0.159698	1		0.212646	1		0.0970717	1		0	0.003039	68.78	1.93288e-05	3	1488.87	-0.247603	496.963	31.236	0
409	aDQLTDDQISEFkEAF	ADQLTDDQISEFKEAF	2	17	M	S	2	5	1	AT3G43810.1	calmodulin 7	N-Term(Acetyl); K13(TMT6plex)	1	0	1	1	0.0930526	2	32.9275	0.223035	2	26.3219	0.0523437	2	15.0394	0.243864	2	1.64309	0.0978277	2	26.9658	0.282354	2	3.53278	0	0.0002445	68.76	1.71363e-05	2	2128.01	-8.64232	1064.51	95.2729	0
410	aATASTAAAGAPNSSLDPNR	AATASTAAAGAPNSSLDPNR	39	58	S	L	1	1	1	AT2G31060.3	elongation factor family protein	N-Term(TMT6plex)	1	0	1	1	0.172509	1		0.109481	1		0.17903	1		0.117041	1		0.214516	1		0.207423	1		0	0.0001301	68.65	2.67185e-05	3	2072.05	-2.07754	691.356	21.8158	0
411	sAAGSTLmTNSSSPR	SAAGSTLMTNSSSPR	57	71	S	S	1	1	1	AT4G36910.1	Cystathionine beta-synthase (CBS) family protein	N-Term(Acetyl); M8(Oxidation)	1	0	1	1																			0	0.006091	68.6	1.34656e-05	2	1524.69	-1.33538	762.851	20.8677	0
412	gAGLASYPIDTVR	GAGLASYPIDTVR	299	311	N	R	2	3	1	AT3G08580.1	ADP/ATP carrier 1	N-Term(TMT6plex)	1	0	1	1	0.150503	2	8.46075	0.263236	2	22.7125	0.126287	2	1.21532	0.100743	2	31.6837	0.126028	2	18.4198	0.226737	2	2.81636	0	0.004492	68.58	2.79639e-05	3	1548.86	-0.835121	516.957	27.4601	0
413	mEDLDPTYIQAPEHR	MEDLDPTYIQAPEHR	1	15	-	S	2	1	1	AT3G19010.1	2-oxoglutarate (2OG) and Fe(II)-dependent oxygenase superfamily protein	N-Term(Acetyl); M1(Oxidation)	1	0	1	1																			0	0.0008816	68.41	1.03183e-05	2	1872.83	-4.96538	936.921	26.5844	0
414	gSSSVFGEQLQYPATR	GSSSVFGEQLQYPATR	66	81	M	R	4	1	1	AT1G76140.1	Prolyl oligopeptidase family protein	N-Term(Acetyl)	1	0	1	1																			0	0.0008219	68.34	2.02612e-05	2	1768.85	-2.05397	884.927	31.6756	0
415	dVDDGGETVFPAAR	DVDDGGETVFPAAR	207	220	S	G	1	1	1	AT2G17720.1	2-oxoglutarate (2OG) and Fe(II)-dependent oxygenase superfamily protein	N-Term(TMT6plex)	1	0	1	1	0.0722754	1		0.245163	1		0.0561519	1		0.300464	1		0.0552798	1		0.270666	1		0	0.006673	68.28	2.32623e-05	3	1677.83	-1.46292	559.947	26.6497	0
416	eGEGGGEWGGGGEGGGGGR	EGEGGGEWGGGGEGGGGGR	64	82	G	R	1	1	1	AT2G28490.1	RmlC-like cupins superfamily protein	N-Term(TMT6plex)	1	0	1	1	0.156972	1		0.147567	1		0.248214	1		0.14472	1		0.147791	1		0.154736	1		0	0.0006847	68.19	8.29068e-06	3	1847.81	-1.43127	616.608	20.2209	0
417	mDSVIAFDR	MDSVIAFDR	1	9	-	S	2	1	1	AT2G03550.1	alpha/beta-Hydrolases superfamily protein	N-Term(Acetyl); M1(Oxidation)	1	0	1	1																			0	0.02135	68.12	1.43301e-05	2	1111.51	-0.826922	556.258	30.44	0
418	mEGMLSSGDQQR	MEGMLSSGDQQR	1	12	-	L	2	1	1	AT1G14570.2	UBX domain-containing protein	N-Term(Acetyl)	1	0	1	1																			0	0.006384	68.06	7.19048e-06	2	1380.59	-0.797123	690.797	29.627	0
419	dLADEFGIGTLR	DLADEFGIGTLR	152	163	D	L	2	1	1	AT5G04590.1	sulfite reductase	N-Term(TMT6plex)	1	0	1	1	0.0549683	2	168.567	0.175413	2	2.27996	0.0548428	2	29.4861	0.273002	2	0.88324	0.180382	2	26.0067	0.238852	2	14.1281	0	0.008898	68.06	3.25135e-05	3	1535.83	-0.124403	512.614	33.448	0
420	AIETAVNQGR	AIETAVNQGR	830	839	N	L	1	1	1	AT1G06950.1	translocon at the inner envelope membrane of chloroplasts 110		1	0	1	1																			0	0.02304	68	2.26323e-05	2	1058.56	0.3991	529.783	16.8173	0
421	sTTTTSGSNFVSGSSHSPSR	STTTTSGSNFVSGSSHSPSR	41	60	F	R	1	1	1	AT5G09840.1	Putative endonuclease or glycosyl hydrolase	N-Term(TMT6plex)	1	0	1	1	0.0801047	1		0.164085	1		0.15974	1		0.287707	1		0.0639125	1		0.24445	1		0	0.002409	67.98	2.20601e-05	3	2213.06	-2.6647	738.357	18.5046	0
422	sAGNAPDVSLDNSVTDEQVR	SAGNAPDVSLDNSVTDEQVR	182	201	L	D	1	1	1	AT4G16580.1	Protein phosphatase 2C family protein	N-Term(TMT6plex)	1	0	1	1	0.0962061	1		0.0809596	1		0.0259669	1		0.316709	1		0.149501	1		0.330657	1		0	0.001015	67.96	2.64887e-05	3	2303.13	-1.60852	768.381	25.4994	0
423	aAEGEVIAcH	AAEGEVIACH	2	11	M	T	2	1	1	AT5G42980.1	thioredoxin 3	N-Term(Acetyl); C9(Carbamidomethyl)	1	0	1	1																			0	0.007146	67.95	1.16957e-05	2	1098.49	-0.480353	549.748	54.981	0
424	kkASGGGDADGDDEE	KKASGGGDADGDDEE	184	198	S	-	2	1	1	AT5G15200.1	Ribosomal protein S4	K1(TMT6plex); K2(TMT6plex)	1	0	1	1	0.175799	2	3.58117	0.165271	2	23.4008	0.136852	2	17.0131	0.184314	2	10.4479	0.165971	2	1.57314	0.167501	2	15.2633	0	0.001804	67.94	2.3373e-05	3	1908.92	-1.53418	636.977	15.275	0
425	mDPTSSSSSALR	MDPTSSSSSALR	1	12	-	W	1	1	1	AT4G35987.1	S-adenosyl-L-methionine-dependent methyltransferases superfamily protein	N-Term(Acetyl)	1	0	1	1																			0	0.01213	67.93	1.4069e-05	2	1280.58	-1.60751	640.792	25.1215	0
426	sSTSDSVVTLLDYGAGNVR	SSTSDSVVTLLDYGAGNVR	57	75	A	S	3	1	1	AT4G26900.1	HIS HF	N-Term(TMT6plex)	1	0	1	1	0.182064	3	9.06591	0.182293	3	28.5099	0.132877	3	8.99844	0.16597	3	2.40866	0.203529	3	5.22075	0.167106	3	29.4267	0	6.879e-05	67.88	3.30258e-05	3	2170.11	-3.65244	724.042	83.7166	0
427	vGSDVVTGEISGR	VGSDVVTGEISGR	64	76	C	S	1	1	1	AT5G22790.1	reticulata-related 1	N-Term(Acetyl)	1	0	1	1																			0	0.002631	67.87	2.45039e-05	2	1317.66	-0.987121	659.335	29.4039	0
428	aDGEDIQPLVcDNGTGMVkAGFAGDDAPR	ADGEDIQPLVCDNGTGMVKAGFAGDDAPR	2	30	M	A	2	5	1	AT5G09810.1	actin 7	N-Term(Acetyl); C11(Carbamidomethyl); K19(TMT6plex)	1	0	1	1	0.189163	2	54.6727	0.145374	2	28.7871	0.138396	2	2.71456	0.139585	2	43.7826	0.255383	2	47.2071	0.0614767	2	343.271	0	1.749e-05	67.87	1.55303e-05	4	3247.52	-1.27006	812.634	31.9524	0
429	qAVEQTHVDLLVVGSR	QAVEQTHVDLLVVGSR	144	159	C	G	1	1	1	AT3G58450.1	Adenine nucleotide alpha hydrolases-like superfamily protein	N-Term(TMT6plex)	1	0	1	1	0.20142	1		0.149839	1		0.193798	1		0.161791	1		0.0624491	1		0.230702	1		0	0.0001766	67.84	3.18515e-05	3	1980.1	-1.56909	660.706	26.6868	0
430	aVTFSDLHTER	AVTFSDLHTER	2	12	M	G	3	1	1	AT5G12110.1	Glutathione S-transferase, C-terminal-like;Translation elongation factor EF1B/ribosomal protein S6	N-Term(Acetyl)	1	0	1	1																			0	0.02128	67.82	2.15498e-05	2	1317.63	-7.35539	659.32	61.1753	0
431	aVSGSNDmTITQVR	AVSGSNDMTITQVR	70	83	E	E	1	1	1	AT5G01220.1	sulfoquinovosyldiacylglycerol 2	N-Term(Acetyl); M8(Oxidation)	1	0	1	1																			0	0.01803	67.76	2.17659e-05	2	1536.73	-3.47817	768.867	24.3722	0
432	sINVENVETNR	SINVENVETNR	42	52	A	R	1	1	1	AT3G52930.1	Aldolase superfamily protein	N-Term(TMT6plex)	1	0	1	1	0.101137	1		0.167265	1		0.0689589	1		0.170095	1		0.23522	1		0.257325	1		0	0.03704	67.75	3.33075e-05	3	1503.79	-1.96242	501.936	23.4299	0
433	aLDSSVALSPR	ALDSSVALSPR	2	12	M	R	2	1	1	AT1G73980.1	Phosphoribulokinase / Uridine kinase family	N-Term(Acetyl)	1	0	1	1																			0	0.007072	67.72	2.8467e-05	2	1157.62	-0.316206	579.312	30.0004	0
434	sSTSEADAESVLR	SSTSEADAESVLR	46	58	M	T	1	1	1	AT5G19150.1	pfkB-like carbohydrate kinase family protein	N-Term(Acetyl)	1	0	1	1																			0	0.01021	67.7	1.95977e-05	2	1393.65	1.58118	697.327	60.2211	0
435	aHATFTSEGQNmESFR	AHATFTSEGQNMESFR	2	17	M	L	2	1	1	AT5G01670.2	NAD(P)-linked oxidoreductase superfamily protein	N-Term(Acetyl); M12(Oxidation)	1	0	1	1																			0	0.001521	67.69	6.98736e-06	3	1870.8	-1.40658	624.271	22.3616	0
436	aNHETIFDQL	ANHETIFDQL	2	11	M	K	1	1	1	AT2G22570.1	nicotinamidase 1	N-Term(Acetyl)	1	0	1	1																			0	0.01702	67.62	1.79987e-05	2	1229.58	-0.775347	615.293	34.0972	0
437	sNDkDSmNMSDLSTALNEEDR	SNDKDSMNMSDLSTALNEEDR	2	22	M	A	3	1	1	AT2G19480.1	nucleosome assembly protein 1;2	N-Term(Acetyl); K4(TMT6plex); M7(Oxidation)	1	0	1	1	0.161976	3	7.57603	0.171254	3	48.7894	0.150294	3	28.9296	0.173193	3	195.491	0.207422	3	51.3687	0.0796956	3	39.9007	0	0.002091	67.59	6.40114e-06	3	2659.16	-2.14268	887.058	27.3677	0
438	sLTNTEEVELR	SLTNTEEVELR	23	33	E	S	1	1	1	AT2G44360.1	unknown protein; Has 23 Blast hits to 23 proteins in 10 species: Archae - 0; Bacteria - 0; Metazoa - 0; Fungi - 0; Plants - 23; Viruses - 0; Other Eukaryotes - 0 (source: NCBI BLink).	N-Term(TMT6plex)	1	0	1	1	0.107933	1		0.15599	1		0.0767276	1		0.270493	1		0.155488	1		0.233368	1		0	0.000903	67.58	3.3834e-05	2	1519.81	-1.12275	760.411	25.1331	0
439	aEATSALR	AEATSALR	16	23	M	K	7	1	1	AT1G10590.3	Nucleic acid-binding, OB-fold-like protein	N-Term(Acetyl)	1	0	1	1																			0	0.04472	67.56	2.70711e-05	2	860.447	-0.583874	430.727	21.8906	0
440	VPISGFEGDNMIER	VPISGFEGDNMIER	191	204	F	S	3	1	1	AT1G07920.1	GTP binding Elongation factor Tu family protein		1	0	1	1																			0	0.001167	67.51	2.26653e-05	2	1563.74	-4.46323	782.374	65.2839	0
441	sQMDPDAVSkAFVEH	SQMDPDAVSKAFVEH	2	16	M	Y	4	1	1	AT1G27970.2	nuclear transport factor 2B	N-Term(Acetyl); K10(TMT6plex)	1	0	1	1	0.16604	4	13.0785	0.134537	4	33.4916	0.129141	4	18.4057	0.233514	4	32.5353	0.140795	4	24.4748	0.177726	4	31.2376	0	0.0002102	67.46	2.45161e-05	2	1931.92	-7.93395	966.465	74.799	0
442	mEEYPEELR	MEEYPEELR	1	9	-	T	1	1	1	AT5G65950.1	FUNCTIONS IN: molecular_function unknown; INVOLVED IN: biological_process unknown; LOCATED IN: cellular_component unknown; EXPRESSED IN: 25 plant structures; EXPRESSED DURING: 15 growth stages; CONTAINS InterPro DOMAIN/s: Protein of unknown function DUF1683, C-terminal (InterPro:IPR012880), Foie gras liver health family 1 (InterPro:IPR021773); Has 30201 Blast hits to 17322 proteins in 780 species…	N-Term(Acetyl); M1(Oxidation)	1	0	1	1																			0	0.02755	67.37	9.30816e-06	2	1253.53	-1.60062	627.27	25.8114	0
443	aNAASGmAVHDDckL	ANAASGMAVHDDCKL	2	16	M	R	5	3	1	AT3G46000.1	actin depolymerizing factor 2	N-Term(Acetyl); M7(Oxidation); C13(Carbamidomethyl); K14(TMT6plex)	1	0	1	1	0.143655	5	7.61761	0.151175	5	12.6805	0.122505	5	10.7779	0.19444	5	37.1676	0.1917	5	6.00979	0.183823	5	24.8227	0	0.001163	67.28	1.96328e-05	2	1846.86	-1.71356	923.933	23.0093	0
444	aDFQTSTQR	ADFQTSTQR	2	10	M	A	1	1	1	AT5G27620.1	cyclin H;1	N-Term(Acetyl)	1	0	1	1																			0	0.02227	67.27	2.04749e-05	2	1095.51	-0.601846	548.257	22.7397	0
445	sGALNMTLDEIVkR	SGALNMTLDEIVKR	2	15	M	G	3	1	1	AT5G37720.1	ALWAYS EARLY 4	N-Term(Acetyl); K13(TMT6plex)	1	0	1	1	0.173021	3	0.449015	0.172681	3	7.80426	0.132845	3	2.08838	0.168447	3	6.58566	0.192991	3	2.74834	0.164029	3	4.10904	0	0.003713	67.24	3.81846e-05	2	1818	-1.55707	909.502	34.0151	0
446	aAAAAkAAVVLPR	AAAAAKAAVVLPR	2	14	M	P	5	1	1	AT4G13720.1	Inosine triphosphate pyrophosphatase family protein	N-Term(Acetyl); K6(TMT6plex)	1	0	1	1	0.177084	5	2.10109	0.157141	5	10.5079	0.154377	5	14.815	0.146746	5	11.2877	0.199057	5	11.9703	0.183768	5	9.46993	0	0.0001174	67.23	1.36533e-05	2	1479.92	-1.32128	740.463	29.259	0
447	pESAAVSEPEPPTQILPPR	PESAAVSEPEPPTQILPPR	39	57	S	N	9	1	1	AT5G37510.2	NADH-ubiquinone dehydrogenase, mitochondrial, putative	N-Term(TMT6plex)	1	0	1	1	0.189474	9	27.3769	0.171998	9	30.4926	0.138819	9	36.1649	0.15657	9	53.3832	0.155753	9	49.3382	0.222031	9	34.3135	0	0.0003296	67.22	4.02671e-05	3	2244.21	0.0808387	748.741	28.3176	0
448	YGGYSENIVVDQR	YGGYSENIVVDQR	135	147	N	F	2	1	1	AT4G39330.1	cinnamyl alcohol dehydrogenase 9		1	0	1	1																			0	0.005948	67.12	2.33489e-05	2	1499.71	-1.36325	750.359	23.2009	0
449	vSSLNIIEVAR	VSSLNIIEVAR	2	12	M	V	2	1	1	AT5G39080.1	HXXXD-type acyl-transferase family protein	N-Term(TMT6plex)	1	0	1	1	0.176646	2	27.6838	0.14053	2	42.5283	0.138996	2	7.95935	0.153558	2	17.1323	0.179164	2	10.8355	0.19887	2	22.4434	0	0.000175	67.1	2.34176e-05	2	1429.85	-1.92139	715.431	30.8483	0
450	aATTTTAASINAEAGGGGGGAEDR	AATTTTAASINAEAGGGGGGAEDR	2	25	M	V	1	1	1	AT5G50380.1	exocyst subunit exo70 family protein F1	N-Term(Acetyl)	1	0	1	1																			0	0.001641	67.09	1.61624e-05	3	2147.97	-2.42025	716.663	24.4939	0
451	skSGDNQPVDR	SKSGDNQPVDR	2	12	M	Y	1	1	1	AT1G66750.1	CDK-activating kinase 4	N-Term(Acetyl); K2(TMT6plex)	1	0	1	1	0.0794171	1		0.239775	1		0.190177	1		0.184339	1		0.0919629	1		0.214328	1		0	0.0009326	67	3.27921e-05	3	1473.75	-0.215508	491.921	16.9736	0
452	aPIAVGDVVPD	APIAVGDVVPD	2	12	M	G	1	1	1	AT1G65980.1	thioredoxin-dependent peroxidase 1	N-Term(TMT6plex)	1	0	1	1	0.212384	1		0.143329	1		0.145127	1		0.0653179	1		0.220676	1		0.213166	1		0	0.007707	66.98	2.88844e-05	2	1281.72	-1.32241	641.365	33.3122	0
453	sEQGGGGGGGDDFPVPVTR	SEQGGGGGGGDDFPVPVTR	45	63	K	R	1	1	1	AT1G33360.1	ATP-dependent Clp protease	N-Term(TMT6plex)	1	0	1	1	0.104029	1		0.163565	1		0.0749725	1		0.168332	1		0.196333	1		0.292768	1		0	0.0004809	66.97	2.8278e-05	3	2017.97	-2.94226	673.329	26.0516	0
454	gVDAENAGIYGSQSR	GVDAENAGIYGSQSR	66	80	N	D	1	1	1	AT1G50900.1	Ankyrin repeat family protein	N-Term(TMT6plex)	1	0	1	1	0.0783141	1		0.145519	1		0.0784372	1		0.144586	1		0.404301	1		0.148843	1		0	0.001567	66.92	3.58305e-05	3	1752.87	-0.475608	584.962	22.848	0
455	mETAASSVATTR	METAASSVATTR	1	12	-	G	1	1	1	AT5G53620.1	unknown protein; INVOLVED IN: biological_process unknown; EXPRESSED IN: 23 plant structures; EXPRESSED DURING: 13 growth stages; Has 28929 Blast hits to 19542 proteins in 1425 species: Archae - 211; Bacteria - 3079; Metazoa - 14558; Fungi - 2157; Plants - 966; Viruses - 80; Other Eukaryotes - 7878 (source: NCBI BLink).	N-Term(Acetyl)	1	0	1	1																			0	0.002733	66.91	2.43427e-05	2	1266.6	-1.13394	633.803	25.3693	0
456	mQSGGSGGGPAR	MQSGGSGGGPAR	1	12	-	N	1	1	1	AT2G46020.2	transcription regulatory protein SNF2, putative	N-Term(Acetyl); M1(Oxidation)	1	0	1	1																			0	0.02085	66.84	1.10028e-05	2	1119.48	-0.683272	560.246	14.4547	0
457	mEGITHPIPR	MEGITHPIPR	1	10	-	T	2	1	1	AT2G02470.1	alfin-like 6	N-Term(Acetyl); M1(Oxidation)	1	0	1	1																			0	0.009196	66.77	3.59746e-05	2	1208.61	-1.0951	604.808	21.443	0
458	aTVEVEQVTPVAVENVEVPTkTVE	ATVEVEQVTPVAVENVEVPTKTVE	2	25	M	E	1	1	1	AT1G12080.2	Vacuolar calcium-binding protein-related	N-Term(Acetyl); K21(TMT6plex)	1	0	1	1	0.262274	1		0.102689	1		0.0939421	1		0.117565	1		0.0938111	1		0.329718	1		0	0.000301	66.71	4.82175e-05	3	2838.51	-3.02037	946.842	92.2102	0
459	vGSLESDQTLSm	VGSLESDQTLSM	2	13	M	A	1	1	1	AT1G43710.1	Pyridoxal phosphate (PLP)-dependent transferases superfamily protein	N-Term(TMT6plex); M12(Oxidation)	1	0	1	1	0.196717	1		0.127298	1		0.129622	1		0.197009	1		0.166205	1		0.18315	1		0	0.005704	66.69	3.30219e-05	2	1511.74	-1.76121	756.375	28.3807	0
460	aTSGVSEVQR	ATSGVSEVQR	75	84	Y	S	1	1	1	AT5G53080.1	Tetratricopeptide repeat (TPR)-like superfamily protein	N-Term(Acetyl)	1	0	1	1																			0	0.01716	66.64	3.40004e-05	2	1075.54	0.693157	538.273	20.5654	0
461	mEESQELALTQLR	MEESQELALTQLR	1	13	-	K	2	1	1	AT1G14820.3	Sec14p-like phosphatidylinositol transfer family protein	N-Term(Acetyl)	1	0	1	1																			0	0.0008612	66.64	3.13775e-05	2	1589.77	-8.47348	795.389	84.6034	0
462	sSSPADHSPATAVEAITNR	SSSPADHSPATAVEAITNR	57	75	Y	S	5	1	1	AT4G10750.1	Phosphoenolpyruvate carboxylase family protein	N-Term(TMT6plex)	1	0	1	1	0.176019	5	12.2461	0.167299	5	13.9687	0.164642	5	20.5762	0.169449	5	10.4397	0.195061	5	10.9457	0.152679	5	3.60973	0	0.0005547	66.61	4.20939e-05	3	2140.08	-2.41822	714.031	23.7512	0
463	aVTMTDSNDAGmDAVQR	AVTMTDSNDAGMDAVQR	56	72	S	R	1	1	1	AT5G16440.1	isopentenyl diphosphate isomerase 1	N-Term(TMT6plex); M12(Oxidation)	1	0	1	1	0.374589	1		0.116755	1		0.038522	1		0.123673	1		0.176759	1		0.169702	1		0	0.009694	66.58	2.12863e-05	3	2026.93	-2.61942	676.315	22.4487	0
464	sGATTASSGDHNNLR	SGATTASSGDHNNLR	2	16	M	L	2	1	1	AT3G20810.2	2-oxoglutarate (2OG) and Fe(II)-dependent oxygenase superfamily protein	N-Term(Acetyl)	1	0	1	1																			0	0.00528	66.57	1.68304e-05	2	1529.69	-3.4648	765.348	28.6297	0
465	mDASQEQQHETVEEMLAR	MDASQEQQHETVEEMLAR	17	34	P	H	2	1	1	AT3G62940.2	Cysteine proteinases superfamily protein	N-Term(Acetyl); M1(Oxidation)	1	0	1	1																			0	0.0003351	66.57	8.22793e-06	3	2189.94	-0.808017	730.652	26.7533	0
466	ASGAEDQWTLQENR	ASGAEDQWTLQENR	26	39	Y	N	1	3	1	AT3G14420.1	Aldolase-type TIM barrel family protein		1	0	1	1																			0	0.005575	66.55	1.81474e-05	2	1604.73	-1.13059	802.868	22.798	0
467	vkIEVGSVGDSF	VKIEVGSVGDSF	2	13	M	S	2	1	1	AT5G47450.1	tonoplast intrinsic protein 2;3	N-Term(TMT6plex); K2(TMT6plex)	1	0	1	1	0.211029	2	7.44829	0.181506	2	16.6499	0.204594	2	1.33694	0.12957	2	3.93717	0.0903257	2	35.0272	0.179077	2	3.87979	0	0.0171	66.52	3.5499e-05	3	1694.97	-0.816256	565.662	30.9843	0
468	aVDIGGVAIAR	AVDIGGVAIAR	54	64	S	N	1	1	1	AT3G58140.1	phenylalanyl-tRNA synthetase class IIc family protein	N-Term(Acetyl)	1	0	1	1																			0	0.01465	66.49	2.4649e-05	2	1083.62	0.23818	542.312	32.6507	0
469	lAGDSAAYQR	LAGDSAAYQR	35	44	C	T	7	1	1	AT2G33150.1	peroxisomal 3-ketoacyl-CoA thiolase 3	N-Term(TMT6plex)	1	0	1	1	0.193804	7	5.9678	0.157608	7	5.06228	0.160113	7	10.3159	0.145623	7	14.9108	0.185291	7	5.07137	0.173759	7	4.71361	0	0.01955	66.47	4.25262e-05	3	1280.68	-0.677121	427.564	21.2769	0
470	mEAAAAADSSIPR	MEAAAAADSSIPR	12	24	S	D	1	1	1	AT3G62970.1	zinc finger (C3HC4-type RING finger) family protein	N-Term(Acetyl)	1	0	1	1																			0	0.001478	66.47	2.34666e-05	2	1331.63	0.327526	666.317	28.9661	0
471	mEVYNDDTEmR	MEVYNDDTEMR	1	11	-	S	5	1	1	AT3G42170.1	BED zinc finger ;hAT family dimerisation domain	N-Term(Acetyl); M10(Oxidation)	1	0	1	1																			0	0.0255	66.47	2.55856e-06	2	1460.56	-1.46959	730.786	26.8074	0
472	aGASQLmNEPLNDQR	AGASQLMNEPLNDQR	59	73	R	S	2	1	1	AT5G66120.2	3-dehydroquinate synthase, putative	N-Term(TMT6plex); M7(Oxidation)	1	0	1	1	0.164655	2	2.22215	0.154307	2	9.16915	0.0898773	2	89.3504	0.205903	2	20.2094	0.192323	2	16.5215	0.173822	2	30.2596	0	0.002369	66.47	3.77134e-05	3	1888.94	-0.978667	630.317	22.2111	0
473	VGGLAWATNDEDLQR	VGGLAWATNDEDLQR	10	24	F	T	1	1	1	AT4G39260.1	cold, circadian rhythm, and RNA binding 1		1	0	1	1																			0	0.003354	66.46	3.19823e-05	2	1644.8	-1.51854	822.901	27.1706	0
474	aEADDIQPIVcDNGTGMVkAGF	AEADDIQPIVCDNGTGMVKAGF	2	23	M	A	1	1	1	AT3G18780.2	actin 2	N-Term(Acetyl); C11(Carbamidomethyl); K19(TMT6plex)	1	0	1	1	0.0893873	1		0.0845893	1		0.081738	1		0.201824	1		0.230751	1		0.31171	1		0	0.001029	66.45	3.01764e-05	2	2579.24	2.1534	1290.12	93.0817	0
475	IDVNYLVESDGR	IDVNYLVESDGR	102	113	L	K	2	1	1	AT2G44060.1	Late embryogenesis abundant protein, group 2		1	0	1	1																			0	0.02048	66.44	3.67945e-05	2	1379.68	-3.07346	690.342	27.7166	0
476	aNNPSQLLPSELIDR	ANNPSQLLPSELIDR	2	16	M	C	4	1	1	AT5G48870.1	Small nuclear ribonucleoprotein family protein	N-Term(Acetyl)	1	0	1	1																			0	0.0003778	66.35	4.54557e-05	2	1708.88	-2.78242	854.945	90.1965	0
477	gLDEIGQNTEAVR	GLDEIGQNTEAVR	20	32	H	T	3	1	1	AT1G56110.1	homolog of nucleolar protein NOP56	N-Term(TMT6plex)	1	0	1	1	0.160685	3	19.6292	0.187788	3	14.937	0.105121	3	12.0873	0.172694	3	13.3226	0.160848	3	7.83897	0.232455	3	2.1661	0	0.004077	66.34	4.59902e-05	3	1630.86	-0.160064	544.291	25.0012	0
478	GSFDDSFSLASLR	GSFDDSFSLASLR	7	19	F	A	1	1	1	AT3G16240.1	delta tonoplast integral protein		1	0	1	1																			0	0.01752	66.28	2.51048e-05	2	1401.66	-2.49201	701.334	31.6815	0
479	mmGSENADGFEETNLNAQR	MMGSENADGFEETNLNAQR	1	19	-	D	2	1	1	AT5G58440.1	sorting nexin 2A	N-Term(Acetyl); M1(Oxidation); M2(Oxidation)	1	0	1	1																			0	0.001457	66.26	3.26497e-06	3	2187.89	-1.24459	729.968	25.5344	0
480	STAADGQTSVEINVLQGER	STAADGQTSVEINVLQGER	498	516	F	E	2	2	1	AT4G24280.1	chloroplast heat shock protein 70-1		1	0	1	1																			0	0.01044	66.25	3.84163e-05	3	1974.97	-1.18949	658.995	26.3974	0
481	lYLDTLDDSR						1	1	1	AT1G12410.1	CLP protease proteolytic subunit 2	N-Term(TMT6plex)	1	0	1	1	0.146436	1		0.181933	1		0.0856451	1		0.236328	1		0.16057	1		0.189089	1		0	0.005088	66.19	4.30501e-05	2	1439.76	-1.103	720.382	30.6314	0
482	sSDSVGDLVGNDR	SSDSVGDLVGNDR	100	112	Q	N	1	1	1	AT4G00630.2	K+ efflux antiporter 2	N-Term(TMT6plex)	1	0	1	1	0.21645	1		0.143789	1		0.182723	1		0.123982	1		0.200621	1		0.132435	1		0	0.001424	66.19	3.9131e-05	2	1549.76	-2.16722	775.385	24.3502	0
483	sATQTQTHGPH	SATQTQTHGPH	2	12	M	S	1	1	1	AT2G47960.1	unknown protein; CONTAINS InterPro DOMAIN/s: Protein of unknown function DUF974 (InterPro:IPR010378); Has 285 Blast hits to 284 proteins in 126 species: Archae - 0; Bacteria - 0; Metazoa - 150; Fungi - 68; Plants - 32; Viruses - 0; Other Eukaryotes - 35 (source: NCBI BLink).	N-Term(Acetyl)	1	0	1	1																			0	0.01511	66.13	2.29886e-05	2	1206.55	-1.18425	603.778	21.4717	0
484	mHSSLETTAPATLER	MHSSLETTAPATLER	1	15	-	R	2	1	1	AT3G11750.1	Dihydroneopterin aldolase	N-Term(Acetyl); M1(Oxidation)	1	0	1	1																			0	0.0007477	66.13	3.06311e-05	2	1701.81	-2.13685	851.407	22.8854	0
485	aATTEPLTVLVTGAGGR	AATTEPLTVLVTGAGGR	71	87	A	T	6	1	1	AT2G37660.1	NAD(P)-binding Rossmann-fold superfamily protein	N-Term(TMT6plex)	1	0	1	1	0.163445	6	33.3954	0.142245	6	37.6313	0.130209	6	30.2469	0.142777	6	16.4758	0.203922	5	20.5412	0.188195	6	14.944	0	0.002087	66.12	3.75922e-05	3	1843.05	-1.25468	615.02	31.9193	0
486	INESGAmVPVR	INESGAMVPVR	177	187	Y	V	1	1	1	AT3G17390.1	S-adenosylmethionine synthetase family protein	M7(Oxidation)	1	0	1	1																			0	0.01137	66.09	3.50602e-05	2	1188.6	-1.77344	594.805	19.2288	0
487	aQkVEAGGGAGGASWDDGVHDGVR	AQKVEAGGGAGGASWDDGVHDGVR	2	25	M	K	1	1	1	AT3G16450.1	Mannose-binding lectin superfamily protein	N-Term(TMT6plex); K3(TMT6plex)	1	0	1	1	0.156873	1		0.256751	1		0.064982	1		0.161564	1		0.173602	1		0.186228	1		0	0.002166	66.08	4.94934e-05	4	2754.39	-1.76418	689.353	21.9711	0
488	aTTASSAANSASR	ATTASSAANSASR	3	15	M	F	2	1	1	AT5G66100.1	winged-helix DNA-binding transcription factor family protein	N-Term(Acetyl)	1	0	1	1																			0	0.004647	66.05	3.05301e-05	2	1236.58	-1.23942	618.794	17.4945	0
489	aATAAASVVR	AATAAASVVR	2	11	M	Y	2	1	1	AT3G01540.2	DEAD box RNA helicase 1	N-Term(Acetyl)	1	0	1	1																			0	0.00618	65.98	2.83513e-05	2	958.531	-0.649788	479.769	25.1886	0
490	mELSETYAcVPSTER	MELSETYACVPSTER	1	15	-	G	1	1	1	AT3G18060.1	transducin family protein / WD-40 repeat family protein	N-Term(Acetyl); M1(Oxidation); C9(Carbamidomethyl)	1	0	1	1																			0	0.002676	65.93	1.05171e-05	2	1830.79	-1.20867	915.897	28.1767	0
491	qHGGGFGDNGGGR	QHGGGFGDNGGGR	39	51	E	Y	1	1	1	AT2G05380.1	glycine-rich protein 3 short isoform	N-Term(TMT6plex)	1	0	1	1	0.105039	1		0.105889	1		0.0841549	1		0.314512	1		0.209999	1		0.180407	1		0	0.0004696	65.92	3.06774e-05	3	1444.69	-0.0927341	482.234	15.147	0
492	sLYDIANTPGVAADVGHINTR	SLYDIANTPGVAADVGHINTR	59	79	L	S	1	2	2	AT1G53240.1;AT3G15020.1		N-Term(TMT6plex)	1	0	1	1																			0	1.028e-06	65.9	5.81681e-05	3	2413.26	-2.10963	805.092	73.8195	0
493	vSDSVPAPSDDAEQLR	VSDSVPAPSDDAEQLR	6	21	K	T	2	1	1	AT1G35720.1	annexin 1	N-Term(TMT6plex)	1	0	1	1	0.0534055	2	46.2286	0.22772	2	3.08488	0.0974819	2	6.60851	0.19764	2	6.91606	0.184736	2	1.8893	0.234599	2	17.8228	0	0.0004349	65.86	4.47496e-05	3	1914.96	-1.2304	638.991	24.9956	0
494	aNLPTVLVTGASGR	ANLPTVLVTGASGR	2	15	M	T	7	1	1	AT5G02240.1	NAD(P)-binding Rossmann-fold superfamily protein	N-Term(Acetyl)	1	0	1	1																			0	0.002409	65.8	4.432e-05	2	1397.77	-1.70974	699.39	86.5844	0
495	aTTGAAATTEIGNPEYkQPR	ATTGAAATTEIGNPEYKQPR	2	21	M	S	2	1	1	AT1G01930.1	zinc finger protein-related	N-Term(Acetyl); K17(TMT6plex)	1	0	1	1	0.125517	2	31.014	0.149393	2	29.4374	0.127562	2	21.2419	0.207178	2	36.2295	0.205594	2	30.8565	0.166885	2	16.4594	0	1.176e-05	65.8	5.39731e-05	3	2347.2	-1.87508	783.073	24.663	0
496	sGALNmTLDEIVkR	SGALNMTLDEIVKR	2	15	M	G	1	1	1	AT5G37720.1	ALWAYS EARLY 4	N-Term(Acetyl); M6(Oxidation); K13(TMT6plex)	1	0	1	1	0.156249	1		0.180088	1		0.146542	1		0.12969	1		0.192259	1		0.195171	1		0	0.003969	65.79	5.47698e-05	3	1833.99	-1.30745	612.002	32.788	0
497	mNMSDLSTALNEEDR	MNMSDLSTALNEEDR	8	22	S	A	1	1	1	AT2G19480.1	nucleosome assembly protein 1;2	N-Term(Acetyl)	1	0	1	1																			0	0.0009681	65.69	1.05212e-05	2	1767.75	-0.34374	884.38	88.5716	0
498	gDGTEFVVR	GDGTEFVVR	2	10	M	S	1	1	1	AT2G16640.1	multimeric translocon complex in the outer envelope membrane 132	N-Term(Acetyl)	1	0	1	1																			0	0.02088	65.65	3.68926e-05	2	1021.5	0.26385	511.251	28.0086	0
499	mEAGGAYNPR	MEAGGAYNPR	1	10	-	T	2	1	1	AT5G26210.1	alfin-like 4	N-Term(Acetyl)	1	0	1	1																			0	0.007228	65.65	1.82149e-05	2	1107.49	-1.99229	554.247	50.5367	0
500	sGEVVLAAR	SGEVVLAAR	2	10	M	V	2	1	1	AT5G51960.1	CONTAINS InterPro DOMAIN/s: Complex 1 LYR protein (InterPro:IPR008011); Has 45 Blast hits to 45 proteins in 14 species: Archae - 0; Bacteria - 0; Metazoa - 0; Fungi - 0; Plants - 45; Viruses - 0; Other Eukaryotes - 0 (source: NCBI BLink).	N-Term(Acetyl)	1	0	1	1																			0	0.02106	65.63	3.19616e-05	2	943.52	-0.492866	472.264	26.4588	0
501	LAAQDVAQR	LAAQDVAQR	75	83	M	C	1	3	1	AT2G36160.1	Ribosomal protein S11 family protein		1	0	1	1																			0	0.0294	65.62	3.30223e-05	2	971.527	0.0440571	486.267	17.234	0
502	fAGIDDVFTSSR	FAGIDDVFTSSR	209	220	Q	G	2	4	2	AT1G58380.1;AT2G41840.1		N-Term(TMT6plex)	1	0	1	1																			0	0.002988	65.62	4.97733e-05	3	1543.79	-1.86401	515.269	32.5406	0
503	aEGLVLkGTm	AEGLVLKGTM	2	11	M	C	2	2	2	AT1G48630.1;AT1G18080.1		N-Term(Acetyl); K7(TMT6plex); M10(Oxidation)	1	0	1	1																			0	0.007136	65.57	5.39272e-05	2	1305.72	-3.13113	653.366	77.7655	0
504	mEHQDLTDSR	MEHQDLTDSR	1	10	-	K	1	1	1	AT1G22730.1	MA3 domain-containing protein	N-Term(Acetyl); M1(Oxidation)	1	0	1	1																			0	0.01928	65.52	1.02258e-05	2	1289.54	-2.12999	645.274	16.8407	0
505	tAATSSAVVAPER	TAATSSAVVAPER	68	80	Q	F	10	1	1	AT3G25920.1	ribosomal protein L15	N-Term(TMT6plex)	1	0	1	1	0.152707	10	21.7358	0.171305	10	3.26157	0.136221	10	18.3059	0.163841	10	30.7396	0.173162	10	27.0155	0.188578	10	17.7321	0	0.004489	65.49	5.24863e-05	3	1488.82	-0.415799	496.945	20.834	0
506	mDcETLIESAIR	MDCETLIESAIR	1	12	-	I	1	1	1	AT5G04520.1	Protein of unknown function DUF455	N-Term(Acetyl); M1(Oxidation); C3(Carbamidomethyl)	1	0	1	1																			0	0.004909	65.49	2.46612e-05	2	1495.67	-1.70048	748.341	33.1605	0
507	mQNEEGQVTEL	MQNEEGQVTEL	1	11	-	Y	1	1	1	AT5G27700.1	Ribosomal protein S21e	N-Term(TMT6plex)	1	0	1	1	0.151596	1		0.173874	1		0.15109	1		0.158637	1		0.211523	1		0.15328	1		0	0.01099	65.49	4.00285e-05	2	1506.73	-1.4057	753.868	28.4752	0
508	sLGLETAGGVMTTLIPR	SLGLETAGGVMTTLIPR	406	422	L	N	1	1	1	AT5G02500.1	heat shock cognate protein 70-1	N-Term(TMT6plex)	1	0	1	1	0.138237	1		0.143983	1		0.162399	1		0.162371	1		0.124259	1		0.268751	1		0	0.0002615	65.46	5.07879e-05	3	1945.1	0.423818	649.038	92.5478	0
509	aVDIGGVAIAR	AVDIGGVAIAR	54	64	S	N	3	1	1	AT3G58140.1	phenylalanyl-tRNA synthetase class IIc family protein	N-Term(TMT6plex)	1	0	1	1	0.176319	3	4.90506	0.156926	3	4.52776	0.163735	3	7.74559	0.146282	3	9.24497	0.215279	3	0.974765	0.161239	3	1.32045	0	0.02067	65.41	3.12773e-05	3	1270.77	-1.14661	424.26	28.0064	0
510	aQVTSHENPR	AQVTSHENPR	47	56	A	R	4	1	1	AT4G33540.1	metallo-beta-lactamase family protein	N-Term(TMT6plex)	1	0	1	1	0.1378	4	6.69056	0.148761	4	10.4513	0.115158	4	3.14471	0.172524	4	21.0965	0.19856	4	1.99123	0.222272	4	21.2484	0	0.00196	65.39	5.08615e-05	3	1367.72	-1.00316	456.579	15.1085	0
511	sASWADVADSEkAVSQ	SASWADVADSEKAVSQ	2	17	M	S	2	1	1	AT3G58510.1	DEA(D/H)-box RNA helicase family protein	N-Term(Acetyl); K12(TMT6plex)	1	0	1	1	0.174541	2	4.50288	0.112284	2	26.3196	0.100893	2	90.7806	0.174719	2	59.161	0.189777	2	26.3625	0.213744	2	25.8954	0	7.558e-05	65.34	4.30874e-05	2	1921.93	-3.8841	961.467	78.8253	0
512	gGEGGQEWDDDVYEGVR	GGEGGQEWDDDVYEGVR	12	28	C	K	1	1	1	AT2G39310.1	jacalin-related lectin 22	N-Term(TMT6plex)	1	0	1	1	0.0787559	1		0.204009	1		0.0563689	1		0.23282	1		0.0679898	1		0.360057	1		0	0.002463	65.34	1.83491e-05	3	2096.93	-1.86573	699.649	26.4764	0
513	GVTSENVAQR	GVTSENVAQR	197	206	M	F	2	1	1	AT2G33150.1	peroxisomal 3-ketoacyl-CoA thiolase 3		1	0	1	1																			0	0.04728	65.32	4.63561e-05	2	1060.54	-0.648836	530.772	15.2693	0
514	aATESFTDYR	AATESFTDYR	76	85	R	E	1	1	1	AT5G65840.1	Thioredoxin superfamily protein	N-Term(Acetyl)	1	0	1	1																			0	0.01159	65.29	1.7822e-05	2	1202.53	-1.05675	601.769	27.4938	0
515	sGGQSEEEATR	SGGQSEEEATR	266	276	L	N	1	2	2	AT2G36460.1;AT3G52930.1		N-Term(TMT6plex)	1	0	1	1																			0	0.001835	65.28	4.04699e-05	2	1379.66	-1.23256	690.333	14.8787	0
516	lDGQSVDAAELFER	LDGQSVDAAELFER	43	56	A	A	3	1	1	AT5G03160.1	homolog of mamallian P58IPK	N-Term(TMT6plex)	1	0	1	1	0.151167	3	28.0241	0.187667	3	21.7741	0.141296	3	20.9937	0.171664	3	7.19783	0.168759	3	11.4452	0.167114	3	5.50004	0	0.00181	65.27	5.66102e-05	3	1778.91	-1.14782	593.642	31.6979	0
517	sDVTGDLAAVSEAkGGSDAAR	SDVTGDLAAVSEAKGGSDAAR	2	22	M	I	2	1	1	AT2G41350.2	unknown protein; BEST Arabidopsis thaliana protein match is: unknown protein (TAIR:AT2G21980.1); Has 35333 Blast hits to 34131 proteins in 2444 species: Archae - 798; Bacteria - 22429; Metazoa - 974; Fungi - 991; Plants - 531; Viruses - 0; Other Eukaryotes - 9610 (source: NCBI BLink).	N-Term(Acetyl); K14(TMT6plex)	1	0	1	1	0.155184	2	0.607221	0.153365	2	14.3917	0.144643	2	0.63604	0.180007	2	5.78126	0.175831	2	11.4781	0.189504	2	4.49824	0	0.001588	65.21	5.41588e-05	3	2248.11	-7.67658	750.041	71.4326	0
518	aAEASSNGVR	AAEASSNGVR	554	563	K	S	2	1	1	AT3G26380.1	Melibiase family protein	N-Term(TMT6plex)	1	0	1	1	0.19588	2	7.95475	0.181191	2	33.4375	0.164642	2	29.2299	0.179432	2	15.0276	0.109853	2	64.5587	0.147467	2	35.7614	0	0.005725	65.2	6.46421e-05	2	1190.63	-1.32886	595.819	16.1634	0
519	aDAVNAQTPSLSEQYHLEkE	ADAVNAQTPSLSEQYHLEKE	2	21	M	V	2	1	1	AT1G22450.1	cytochrome C oxidase 6B	N-Term(Acetyl); K19(TMT6plex)	1	0	1	1	0.123039	2	30.9899	0.142351	2	38.6803	0.110499	2	20.6238	0.191374	2	7.62753	0.18372	2	22.5143	0.231126	2	38.7817	0	0.001545	65.2	5.02671e-05	3	2501.23	-1.80389	834.415	27.8067	0
520	dLADSQDGASIDR	DLADSQDGASIDR	281	293	H	A	2	1	1	AT3G09260.1	Glycosyl hydrolase superfamily protein	N-Term(TMT6plex)	1	0	1	1	0.104922	2	20.3353	0.173167	2	45.2758	0.0216016	2	55.9083	0.345363	2	36.2541	0.143799	2	14.3265	0.190697	2	8.63718	0	0.002297	65.19	4.70988e-05	3	1591.78	0.290355	531.264	22.6515	0
521	tYLNVADNSGAR	TYLNVADNSGAR	6	17	Q	E	3	1	1	ATCG00780.1	ribosomal protein L14	N-Term(TMT6plex)	1	0	1	1	0.141891	3	17.7697	0.175327	3	2.22671	0.0805212	3	36.3395	0.236945	3	0.155319	0.149324	3	5.85026	0.21971	3	2.93112	0	0.0001604	65.18	5.99194e-05	2	1509.78	-1.85765	755.395	24.147	0
522	mDTVNDSFSPGSSR	MDTVNDSFSPGSSR	1	14	-	P	1	1	1	AT3G58630.1	sequence-specific DNA binding transcription factors	N-Term(Acetyl); M1(Oxidation)	1	0	1	1																			0	0.002864	65.16	9.31132e-06	2	1557.65	-1.20386	779.327	24.8256	0
523	mEVVDIDAR	MEVVDIDAR	1	9	-	A	3	1	1	AT5G27640.2	translation initiation factor 3B1	N-Term(Acetyl)	1	0	1	1																			0	0.01161	65.14	3.74937e-05	2	1089.52	-0.422983	545.266	32.8993	0
524	vTDGEAQIQIVNDNGNR	VTDGEAQIQIVNDNGNR	356	372	Y	V	2	1	1	AT5G44120.3	RmlC-like cupins superfamily protein	N-Term(TMT6plex)	1	0	1	1	0.226343	2	47.4734	0.120606	1		0.253789	2	57.9636	0.206068	1		0.240477	2	46.3901	0.0388913	2	752.808	0	0.0005282	65.13	5.99533e-05	3	2072.05	-1.71924	691.356	25.8685	0
525	aIISEVEEESSSSRPM	AIISEVEEESSSSRPM	2	17	M	I	1	1	1	AT5G53400.1	HSP20-like chaperones superfamily protein	N-Term(TMT6plex)	1	0	1	1	0.16701	1		0.0765342	1		0.0767546	1		0.263374	1		0.0662495	1		0.350077	1		0	0.004706	65.11	5.23679e-05	3	1979.98	-1.99816	660.663	29.473	0
526	mEGSSSAIAR	MEGSSSAIAR	1	10	-	K	3	1	1	AT1G22920.1	COP9 signalosome 5A	N-Term(Acetyl)	1	0	1	1																			0	0.02575	65.04	3.47795e-05	2	1050.49	-0.0431998	525.748	48.3284	0
527	mESLDTNFPVR	MESLDTNFPVR	1	11	-	H	1	1	1	AT5G14710.1	CONTAINS InterPro DOMAIN/s: Proteasome assembly chaperone 3 (InterPro:IPR018788); Has 120 Blast hits to 120 proteins in 47 species: Archae - 0; Bacteria - 0; Metazoa - 62; Fungi - 2; Plants - 49; Viruses - 0; Other Eukaryotes - 7 (source: NCBI BLink).	N-Term(Acetyl)	1	0	1	1																			0	0.01021	65.01	3.93271e-05	2	1350.63	-1.2538	675.821	34.0863	0
528	sTGLDMSLDDMIAkNR	STGLDMSLDDMIAKNR	2	17	M	K	5	1	1	AT5G59950.5	RNA-binding (RRM/RBD/RNP motifs) family protein	N-Term(Acetyl); K14(TMT6plex)	1	0	1	1	0.16073	5	6.73138	0.170817	5	4.83623	0.132106	5	13.4044	0.157339	5	19.4382	0.162515	5	12.3133	0.206021	5	7.71843	0	0.0002073	64.99	5.77654e-05	2	2038.01	-0.804302	1019.51	85.6496	0
529	mDSDFGIPR	MDSDFGIPR	1	9	-	E	3	2	1	AT1G20950.1	Phosphofructokinase family protein	N-Term(Acetyl)	1	0	1	1																			0	0.02245	64.97	2.82916e-05	2	1079.48	0.36455	540.245	79.6186	0
530	eTTLHDVNIEDEmR	ETTLHDVNIEDEMR	376	389	E	R	1	1	1	AT3G44110.1	DNAJ homologue 3	N-Term(TMT6plex); M13(Oxidation)	1	0	1	1	0.108399	1		0.227603	1		0.0380079	1		0.347229	1		0.148698	1		0.130063	1		0	0.001299	64.91	4.0905e-05	3	1946.93	-2.91288	649.647	22.4051	0
531	QYIDQTPDIETR	QYIDQTPDIETR	77	88	M	I	2	1	1	AT5G09900.3	26S proteasome regulatory subunit, putative (RPN5)		1	0	1	1																			0	0.004922	64.87	4.3988e-05	2	1478.71	-1.90241	739.858	23.0749	0
532	sTTGDSVQSTPQGSPESDcVVPQR	STTGDSVQSTPQGSPESDCVVPQR	83	106	F	I	4	1	1	AT5G11750.1	Ribosomal protein L19 family protein	N-Term(TMT6plex); C19(Carbamidomethyl)	1	0	1	1	0.169364	3	10.0142	0.183689	3	20.7069	0.0826795	3	44.8427	0.12111	3	39.3047	0.120627	3	121.46	0.244822	3	2.19602	0	7.794e-05	64.87	3.33657e-05	3	2748.28	-3.82697	916.766	22.2262	0
533	gVVLIDGSTVR	GVVLIDGSTVR	2	12	M	S	1	1	1	AT2G44310.1	Calcium-binding EF-hand family protein	N-Term(Acetyl)	1	0	1	1																			0	0.01407	64.82	4.63761e-05	2	1157.65	-0.538359	579.33	78.9268	0
534	mDDVAGLQEAAGTR	MDDVAGLQEAAGTR	1	14	-	F	2	1	1	AT1G53165.3	Protein kinase superfamily protein	N-Term(Acetyl)	1	0	1	1																			0	0.002108	64.81	2.9056e-05	2	1475.68	-1.38138	738.342	30.8735	0
535	eATVDmPLDSDVFR	EATVDMPLDSDVFR	38	51	L	V	3	1	1	AT2G16430.2	purple acid phosphatase 10	N-Term(TMT6plex); M6(Oxidation)	1	0	1	1	0.173991	3	2.02267	0.166151	3	0.841813	0.15385	3	5.74169	0.173115	3	11.5463	0.169073	3	5.15004	0.170171	3	5.64376	0	0.003779	64.79	5.23066e-05	3	1839.9	-0.959816	613.971	29.2169	0
536	aGkGEGPAIGIDLGTTY	AGKGEGPAIGIDLGTTY	2	18	M	S	8	4	1	AT3G09440.1	Heat shock protein 70 (Hsp 70) family protein	N-Term(Acetyl); K3(TMT6plex)	1	0	1	1	0.177802	8	24.0448	0.205479	8	22.3799	0.152972	8	27.8089	0.153816	8	16.3902	0.164284	8	40.3067	0.131743	8	39.8077	0	0.0005112	64.77	6.94027e-05	2	1891	-2.04565	946.002	88.6372	0
537	aNLPTVLVTGASGR	ANLPTVLVTGASGR	2	15	M	T	1	1	1	AT5G02240.1	NAD(P)-binding Rossmann-fold superfamily protein	N-Term(TMT6plex)	1	0	1	1	0.165978	1		0.164351	1		0.128252	1		0.135997	1		0.207781	1		0.197642	1		0	0.0009152	64.74	4.36627e-05	3	1584.93	0.163425	528.981	29.4241	0
538	smASSFNPEQAR	SMASSFNPEQAR	62	73	S	V	1	1	1	AT5G12040.1	Nitrilase/cyanide hydratase and apolipoprotein N-acyltransferase family protein	N-Term(Acetyl); M2(Oxidation)	1	0	1	1																			0	0.009007	64.72	1.91916e-05	2	1382.6	-1.01447	691.803	23.5069	0
539	ANFQVDEIGR	ANFQVDEIGR	293	302	Y	V	1	2	1	ATMG01190.1	ATP synthase subunit 1		1	0	1	1																			0	0.01441	64.7	5.44692e-05	2	1148.57	-1.50159	574.788	23.9066	0
540	eATVDMPLDSDVFR	EATVDMPLDSDVFR	38	51	L	V	5	1	1	AT2G16430.2	purple acid phosphatase 10	N-Term(TMT6plex)	1	0	1	1	0.163074	5	13.5082	0.154201	5	16.9599	0.145078	5	13.0816	0.191263	5	8.49745	0.174231	5	11.5541	0.182789	5	15.9441	0	3.838e-05	64.68	5.79205e-05	2	1823.9	-1.77446	912.454	32.0164	0
541	sSQYEDDVER	SSQYEDDVER	88	97	T	A	2	1	1	AT5G44020.1	HAD superfamily, subfamily IIIB acid phosphatase	N-Term(TMT6plex)	1	0	1	1	0.152872	2	28.1448	0.240045	2	16.7154	0.0720212	2	12.2755	0.207166	2	7.94905	0.0721853	2	13.0493	0.25071	2	1.70762	0	0.0005133	64.66	3.4728e-05	2	1456.67	-1.53088	728.84	19.6568	0
542	sSVEkTGSDSGAIENR	SSVEKTGSDSGAIENR	53	68	M	A	2	1	1	AT1G55805.1	BolA-like family protein	N-Term(Acetyl); K5(TMT6plex)	1	0	1	1	0.167214	2	15.789	0.152805	2	37.6269	0.141793	2	3.26054	0.174033	2	4.02426	0.154207	2	0.980865	0.203971	2	8.21603	0	7.18e-05	64.64	6.03288e-05	3	1907.95	-1.51322	636.654	20.406	0
543	aEkNASAVDGAIR	AEKNASAVDGAIR	2	14	M	V	3	1	1	AT5G44110.1	P-loop containing nucleoside triphosphate hydrolases superfamily protein	N-Term(Acetyl); K3(TMT6plex)	1	0	1	1	0.152151	3	7.4837	0.167314	3	6.58451	0.109872	3	37.8846	0.17857	3	1.61658	0.203717	3	12.3748	0.172648	3	16.1868	0	0.000642	64.61	6.26669e-05	2	1572.85	-1.99282	786.929	22.7672	0
544	mELDPDDVFR	MELDPDDVFR	1	10	-	D	1	1	1	AT1G16970.1	KU70 homolog	N-Term(Acetyl); M1(Oxidation)	1	0	1	1																			0	0.0113	64.49	2.09111e-05	2	1294.56	0.179333	647.785	33.73	0
545	SATVAAVGER	SATVAAVGER	354	363	H	F	1	2	1	AT1G53830.1	pectin methylesterase 2		1	0	1	1																			0	0.04538	64.46	6.29534e-05	2	960.511	-0.411921	480.759	16.9458	0
546	eAVSGSNDmTITQVR	EAVSGSNDMTITQVR	69	83	K	E	1	1	1	AT5G01220.1	sulfoquinovosyldiacylglycerol 2	N-Term(TMT6plex); M9(Oxidation)	1	0	1	1	0.177339	1		0.124375	1		0.19677	1		0.166457	1		0.203521	1		0.131538	1		0	0.002952	64.43	6.71758e-05	3	1852.93	-1.15724	618.313	21.9837	0
547	aNYMSEAAQLR	ANYMSEAAQLR	2	12	M	R	1	1	1	AT4G37010.2	centrin 2	N-Term(Acetyl)	1	0	1	1																			0	0.006059	64.34	4.08807e-05	2	1295.6	-5.84955	648.302	74.2644	0
548	qFQSmEDHDDHLR	QFQSMEDHDDHLR	37	49	A	R	1	1	1	AT4G37000.1	accelerated cell death 2 (ACD2)	N-Term(Acetyl); M5(Oxidation)	1	0	1	1																			0	0.003336	64.31	8.69246e-06	3	1715.71	-0.730395	572.574	18.951	0
549	mDDVAGLQEAAGAR	MDDVAGLQEAAGAR	1	14	-	F	1	1	1	AT3G15220.1	Protein kinase superfamily protein	N-Term(Acetyl)	1	0	1	1																			0	0.002086	64.25	3.56106e-05	2	1445.67	-1.3672	723.337	31.2518	0
550	nSGTTEISDNETAPR	NSGTTEISDNETAPR	57	71	N	T	1	1	1	AT5G08740.1	NAD(P)H dehydrogenase C1	N-Term(TMT6plex)	1	0	1	1	0.115559	1		0.157258	1		0.147258	1		0.190272	1		0.183082	1		0.206571	1		0	0.002963	64.21	5.68593e-05	3	1820.88	-0.711541	607.632	19.5255	0
551	dELATDPR	DELATDPR	273	280	D	T	1	1	1	AT2G37130.1	Peroxidase superfamily protein	N-Term(TMT6plex)	1	0	1	1	0.102609	1		0.0322107	1		0.070104	1		0.379491	1		0.124911	1		0.290674	1		0	0.03861	64.18	6.13784e-05	2	1145.6	-0.435053	573.303	20.7858	0
552	mDSDFGIPR	MDSDFGIPR	1	9	-	E	2	2	1	AT1G20950.1	Phosphofructokinase family protein	N-Term(Acetyl); M1(Oxidation)	1	0	1	1																			0	0.02387	64.16	2.61688e-05	2	1095.48	-0.124794	548.242	29.0232	0
553	vASTTQVQDGVR	VASTTQVQDGVR	52	63	C	S	5	1	1	AT4G35630.1	phosphoserine aminotransferase	N-Term(TMT6plex)	1	0	1	1	0.162896	5	20.6141	0.173648	5	3.92881	0.130461	5	10.1815	0.154182	5	4.52902	0.180851	5	15.4523	0.189925	5	1.49939	0	0.002028	64.15	8.15142e-05	2	1489.81	-2.41444	745.41	20.5251	0
554	mQAVSVDETkN	MQAVSVDETKN	1	11	-	T	1	1	1	AT3G10020.1	unknown protein; FUNCTIONS IN: molecular_function unknown; INVOLVED IN: response to oxidative stress, anaerobic respiration; LOCATED IN: cellular_component unknown; EXPRESSED IN: 23 plant structures; EXPRESSED DURING: 13 growth stages; Has 47 Blast hits to 47 proteins in 12 species: Archae - 0; Bacteria - 0; Metazoa - 1; Fungi - 0; Plants - 46; Viruses - 0; Other Eukaryotes - 0 (source: NCBI BLin…	N-Term(Acetyl); K10(TMT6plex)	1	0	1	1	0.178454	1		0.178542	1		0.151742	1		0.155818	1		0.123762	1		0.211681	1		0	0.007717	64.14	6.90006e-05	2	1492.75	-1.57106	746.878	28.0579	0
555	sLEGLQTN	SLEGLQTN	104	111	R	V	1	1	1	AT3G49010.1	breast basic conserved 1	N-Term(TMT6plex)	1	0	1	1	0.151613	1		0.173184	1		0.103784	1		0.167621	1		0.170671	1		0.233126	1		0	0.0472	64.08	9.68699e-05	2	1090.59	0.52344	545.801	27.0943	0
556	FTDEEIQELTVR	FTDEEIQELTVR	276	287	N	I	1	1	1	AT3G47520.1	malate dehydrogenase		1	0	1	1																			0	0.01365	64.05	6.39519e-05	2	1479.73	-1.51178	740.369	27.8616	0
557	sASTTVGSEQR	SASTTVGSEQR	52	62	A	V	3	1	1	AT2G17630.1	Pyridoxal phosphate (PLP)-dependent transferases superfamily protein	N-Term(TMT6plex)	1	0	1	1	0.182162	3	3.35801	0.182578	3	10.1928	0.143242	3	4.62369	0.174341	3	12.1669	0.15915	3	28.7579	0.174636	3	7.34901	0	0.001083	64.03	7.16207e-05	2	1351.7	-1.5868	676.353	16.8462	0
558	aTGAATENQWLkGR	ATGAATENQWLKGR	2	15	M	V	8	1	1	AT5G61780.1	TUDOR-SN protein 2	N-Term(Acetyl); K12(TMT6plex)	1	0	1	1	0.193932	8	9.5851	0.142981	8	6.44762	0.152339	8	5.58122	0.161726	8	18.9133	0.181159	8	2.97701	0.177087	8	10.5734	0	0.0006796	63.99	7.91865e-05	3	1773.94	-0.707919	591.986	62.5643	0
559	sLEGLQTNVQR	SLEGLQTNVQR	104	114	R	L	1	1	1	AT3G49010.1	breast basic conserved 1	N-Term(TMT6plex)	1	0	1	1	0.159062	1		0.174177	1		0.0882771	1		0.158925	1		0.225477	1		0.194082	1		0	0.06151	63.97	6.85081e-05	3	1473.82	-0.94775	491.945	24.3283	0
560	mQAVSVDETkN	MQAVSVDETKN	1	11	-	T	1	1	1	AT3G10020.1	unknown protein; FUNCTIONS IN: molecular_function unknown; INVOLVED IN: response to oxidative stress, anaerobic respiration; LOCATED IN: cellular_component unknown; EXPRESSED IN: 23 plant structures; EXPRESSED DURING: 13 growth stages; Has 47 Blast hits to 47 proteins in 12 species: Archae - 0; Bacteria - 0; Metazoa - 1; Fungi - 0; Plants - 46; Viruses - 0; Other Eukaryotes - 0 (source: NCBI BLin…	N-Term(Acetyl); M1(Oxidation); K10(TMT6plex)	1	0	1	1	0.189134	1		0.155662	1		0.161358	1		0.159645	1		0.145413	1		0.188788	1		0	0.01348	63.96	6.83044e-05	2	1508.74	-1.25857	754.876	23.7081	0
561	aFPkVYFDMTIDGQPAGR	AFPKVYFDMTIDGQPAGR	2	19	M	I	3	1	1	AT4G38740.1	rotamase CYP 1	N-Term(Acetyl); K4(TMT6plex)	1	0	1	1	0.222675	3	9.00471	0.0912483	3	17.3322	0.211834	3	24.0964	0.0609358	3	83.5093	0.215724	3	6.92251	0.245326	3	16.3297	0	0.0002918	63.9	8.02743e-05	3	2284.16	-2.82018	762.057	95.2131	0
562	sNDkDSMNMSDLSTALNEEDR	SNDKDSMNMSDLSTALNEEDR	2	22	M	A	3	1	1	AT2G19480.1	nucleosome assembly protein 1;2	N-Term(Acetyl); K4(TMT6plex)	1	0	1	1	0.0802039	3	28.5678	0.0745469	3	135.504	0.212519	3	135.261	0.135117	2	64.2474	0.422264	3	18.8638	0.134719	3	288.497	0	5.109e-05	63.88	1.86214e-05	3	2643.16	-2.87871	881.726	75.1387	0
563	aPDTVAVWSDADDQR	APDTVAVWSDADDQR	27	41	A	A	1	1	1	AT2G42490.1	Copper amine oxidase family protein	N-Term(TMT6plex)	1	0	1	1	0.0661316	1		0.124138	1		0.111541	1		0.291074	1		0.118285	1		0.288831	1		0	0.00504	63.87	5.74491e-05	3	1874.91	-1.58179	625.64	27.8869	0
564	eVDGSSHEPR	EVDGSSHEPR	67	76	A	R	1	1	1	AT1G31220.1	Formyl transferase	N-Term(TMT6plex)	1	0	1	1	0.152715	1		0.174793	1		0.1368	1		0.149995	1		0.205566	1		0.180131	1		0	0.00222	63.86	5.95756e-05	3	1341.66	-0.79738	447.891	15.1967	0
565	aATASSEASEGPVMGLINkR	AATASSEASEGPVMGLINKR	2	21	M	L	2	1	1	AT1G27090.1	glycine-rich protein	N-Term(Acetyl); K19(TMT6plex)	1	0	1	1	0.168937	2	18.051	0.157794	2	15.2144	0.110923	2	31.2515	0.16552	2	41.4848	0.202155	2	17.0455	0.182894	2	2.61474	0	0.0002189	63.85	8.57163e-05	3	2260.17	-3.94363	754.062	76.0695	0
566	mELETSVYR	MELETSVYR	1	9	-	P	2	1	1	AT5G03860.1	malate synthase	N-Term(Acetyl); M1(Oxidation)	1	0	1	1																			0	0.03853	63.84	3.38286e-05	2	1185.54	-0.686517	593.276	26.9633	0
567	sVSTAEkASEIVLQPIR	SVSTAEKASEIVLQPIR	72	88	A	E	1	2	1	AT2G45300.1	RNA 3'-terminal phosphate cyclase/enolpyruvate transferase, alpha/beta	N-Term(Acetyl); K7(TMT6plex)	1	0	1	1	0.197937	1		0.164612	1		0.14115	1		0.131788	1		0.194273	1		0.170239	1		0	0.0006292	63.81	7.01017e-05	3	2099.19	-1.23315	700.401	32.5098	0
568	vAADAAETkTAAR	VAADAAETKTAAR	61	73	A	K	2	1	1	AT3G54050.1	high cyclic electron flow 1	N-Term(Acetyl); K9(TMT6plex)	1	0	1	1	0.138663	2	5.54278	0.205371	2	5.66095	0.135631	2	5.80723	0.158038	2	3.62983	0.152622	2	22.1783	0.206778	2	13.3359	0	0.00105	63.79	8.2041e-05	2	1545.84	-1.92555	773.424	22.348	0
569	gGGGNYQGGGGNYQGGGGR	GGGGNYQGGGGNYQGGGGR	66	84	Q	Y	3	1	1	AT2G05520.1	glycine-rich protein 3	N-Term(TMT6plex)	1	0	1	1	0.15596	3	5.6327	0.179471	3	2.00774	0.0886395	3	42.0492	0.230211	3	5.26845	0.20795	3	0.111556	0.190906	3	12.0944	0	0.001347	63.78	3.90106e-05	3	1898.87	-1.6169	633.627	17.0749	0
570	vDIGGVAIAR	VDIGGVAIAR	55	64	A	N	4	1	1	AT3G58140.1	phenylalanyl-tRNA synthetase class IIc family protein	N-Term(TMT6plex)	1	0	1	1	0.17521	4	3.85725	0.151201	4	16.5998	0.138585	4	22.6084	0.129704	4	7.54234	0.202338	4	10.8953	0.159106	4	10.0981	0	0.04281	63.76	5.11814e-05	3	1199.73	0.218834	400.582	28.2918	0
571	mEFSTADFER	MEFSTADFER	1	10	-	L	2	1	1	AT1G27390.1	translocase outer membrane 20-2	N-Term(Acetyl)	1	0	1	1																			0	0.01314	63.74	1.53217e-05	2	1274.54	-0.599843	637.771	33.8223	0
572	aATSSAVVAPER	AATSSAVVAPER	69	80	T	F	1	1	1	AT3G25920.1	ribosomal protein L15	N-Term(TMT6plex)	1	0	1	1	0.195766	1		0.134494	1		0.209308	1		0.139587	1		0.166929	1		0.153916	1		0	0.0002426	63.67	8.202e-05	2	1387.77	-1.83545	694.39	20.562	0
573	dDQTVLYESFDEPFDGR	DDQTVLYESFDEPFDGR	26	42	C	W	6	1	1	AT5G61790.1	calnexin 1	N-Term(TMT6plex)	1	0	1	1	0.133878	4	31.7493	0.124108	4	14.791	0.179943	4	16.3924	0.159028	4	34.8301	0.197829	4	24.5444	0.164031	4	15.889	0	5.173e-05	63.66	3.6767e-05	3	2262.03	-2.5094	754.683	84.3773	0
574	AADLASNQNQLDR	AADLASNQNQLDR	167	179	A	N	2	1	1	AT1G03880.1	cruciferin 2		1	0	1	1																			0	0.00866	63.65	5.71115e-05	2	1415.69	-0.162403	708.347	18.8415	0
575	gSEGPTGVTIH	GSEGPTGVTIH	2	12	M	I	2	1	1	AT1G56700.1	Peptidase C15, pyroglutamyl peptidase I-like	N-Term(Acetyl)	1	0	1	1																			0	0.02154	63.57	4.85474e-05	2	1096.53	-0.0667859	548.767	24.5486	0
576	FGHDSLVDGm	FGHDSLVDGM	143	152	R	L	1	1	1	AT5G48230.2	acetoacetyl-CoA thiolase 2	M10(Oxidation)	1	0	1	1																			0	0.0186	63.52	2.12756e-05	2	1093.46	-0.655771	547.234	21.9217	0
577	aPPVSDDSLQPR	APPVSDDSLQPR	2	13	M	D	7	1	1	AT5G47720.2	Thiolase family protein	N-Term(TMT6plex)	1	0	1	1	0.164501	7	8.27034	0.148921	7	21.0777	0.150994	7	31.2958	0.172799	7	25.7866	0.154861	7	18.7025	0.170762	7	8.51527	0	0.00222	63.51	8.69698e-05	3	1510.81	0.212785	504.274	23.6409	0
578	sISAQNPDISGDR	SISAQNPDISGDR	2	14	M	Q	4	1	1	AT3G20050.1	T-complex protein 1 alpha subunit	N-Term(TMT6plex)	1	0	1	1	0.169222	4	8.79796	0.144545	4	6.90683	0.142873	4	11.6566	0.182089	4	10.803	0.158381	4	6.65163	0.192377	4	10.2057	0	0.006494	63.45	7.90522e-05	3	1588.81	-1.37852	530.275	22.0768	0
579	mDAIDSVVDPLR	MDAIDSVVDPLR	1	12	-	D	1	1	1	AT4G24920.1	secE/sec61-gamma protein transport protein	N-Term(TMT6plex)	1	0	1	1	0.15426	1		0.174304	1		0.104423	1		0.207931	1		0.148537	1		0.210545	1		0	0.0002194	63.41	8.78783e-05	2	1559.83	0.927836	780.419	85.2287	0
580	VSADVAATTR	VSADVAATTR	197	206	N	I	1	1	1	AT3G55440.1	triosephosphate isomerase		1	0	1	1																			0	0.02272	63.35	9.43488e-05	2	990.521	-0.21551	495.764	17.0627	0
581	aAASSVSSPPLcLAGR	AAASSVSSPPLCLAGR	2	17	M	V	2	1	1	AT3G04000.1	NAD(P)-binding Rossmann-fold superfamily protein	N-Term(Acetyl); C12(Carbamidomethyl)	1	0	1	1																			0	0.001868	63.32	7.96618e-05	2	1585.8	-1.93057	793.402	30.5837	0
582	aAGGFLTR	AAGGFLTR	2	9	M	A	3	1	1	AT3G43300.1	HOPM interactor 7	N-Term(Acetyl)	1	0	1	1																			0	0.05305	63.27	9.76336e-05	2	834.446	-1.23186	417.727	28.9821	0
583	mEEALEMAR	MEEALEMAR	1	9	-	A	3	1	1	AT2G20190.1	CLIP-associated protein	N-Term(Acetyl)	1	0	1	1																			0	0.01399	63.27	3.56294e-05	2	1121.5	-0.550177	561.252	33.5743	0
584	sSTQEASVTDLPVkR	SSTQEASVTDLPVKR	2	16	M	P	2	1	1	AT1G70310.1	spermidine synthase 2	N-Term(Acetyl); K14(TMT6plex)	1	0	1	1	0.18207	2	0.642248	0.162519	2	6.52989	0.16769	2	12.4549	0.191551	2	16.2895	0.111622	2	26.8742	0.18076	2	5.51659	0	0.0007977	63.22	9.64296e-05	2	1889.01	-2.29377	945.01	60.3462	0
585	dTADEEDVLLTGINSYR	DTADEEDVLLTGINSYR	25	41	S	A	4	1	1	AT5G19250.1	Glycoprotein membrane precursor GPI-anchored	N-Term(TMT6plex)	1	0	1	1	0.166766	4	26.8268	0.154097	4	20.3813	0.193605	4	30.5069	0.130315	4	29.9231	0.145938	4	12.3945	0.18147	4	23.8474	0	5.746e-05	63.21	8.7937e-05	2	2140.07	2.06996	1070.54	82.1309	0
586	gEVSQQDIDR	GEVSQQDIDR	536	545	C	I	1	1	1	AT3G55410.1	2-oxoglutarate dehydrogenase, E1 component	N-Term(TMT6plex)	1	0	1	1	0.100724	1		0.223611	1		0.0975204	1		0.21562	1		0.11072	1		0.251806	1		0	0.002051	63.12	8.42693e-05	2	1375.7	-1.47766	688.353	19.5647	0
587	aGEDVSSNFR	AGEDVSSNFR	2	11	M	A	1	1	1	AT4G40050.1	Protein of unknown function (DUF3550/UPF0682)	N-Term(Acetyl)	1	0	1	1																			0	0.004677	63.11	3.97274e-05	2	1123.5	-0.528891	562.254	24.4914	0
588	QIINDELMLDGNPR	QIINDELMLDGNPR	44	57	Y	L	1	2	1	AT2G02010.1	glutamate decarboxylase 4		1	0	1	1																			0	0.02554	63.11	8.21425e-05	2	1627.82	4.44861	814.413	88.493	0
589	mDATEQSLR	MDATEQSLR	40	48	P	Q	2	1	1	AT1G29880.1	glycyl-tRNA synthetase / glycine--tRNA ligase	N-Term(Acetyl); M1(Oxidation)	1	0	1	1																			0	0.03122	63.1	4.15088e-05	2	1108.49	-0.465044	554.75	22.3893	0
590	mEELAHPYVPR	MEELAHPYVPR	1	11	-	D	2	1	1	AT1G20050.1	C-8,7 sterol isomerase	N-Term(Acetyl)	1	0	1	1																			0	0.001882	63.07	6.78114e-05	2	1383.67	-2.34679	692.338	69.6332	0
591	sIEEENVPTTVDSGAADTTVkSPE	SIEEENVPTTVDSGAADTTVKSPE	2	25	M	K	3	1	1	AT2G30620.1	winged-helix DNA-binding transcription factor family protein	N-Term(Acetyl); K21(TMT6plex)	1	0	1	1	0.194162	2	16.6054	0.189388	2	40.2462	0.0691454	2	68.6257	0.164683	2	67.8301	0.123747	2	247.994	0.169427	2	20.3881	0	0.001237	63.02	7.14901e-05	3	2747.32	-2.87411	916.446	29.7011	0
592	mLEDQVAY	MLEDQVAY	1	8	-	L	1	1	1	AT4G17140.3	pleckstrin homology (PH) domain-containing protein	N-Term(TMT6plex)	1	0	1	1	0.0987606	1		0.124025	1		0.173063	1		0.282723	1		0.201202	1		0.120226	1		0	0.02891	62.99	7.15085e-05	2	1197.6	-0.705804	599.304	31.5152	0
593	TTVWTDGLTSLDR	TTVWTDGLTSLDR	67	79	W	Y	1	1	1	ATCG00490.1	ribulose-bisphosphate carboxylases		1	0	1	1																			0	0.01016	62.99	8.63527e-05	2	1464.73	-1.75256	732.869	29.7518	0
594	mDDLHGSNAR	MDDLHGSNAR	1	10	-	M	1	1	1	AT1G51600.1	ZIM-LIKE 2	N-Term(Acetyl)	1	0	1	1																			0	0.01451	62.96	2.84273e-05	2	1157.5	-0.669471	579.253	19.8536	0
595	sSTSEADAESVLR	SSTSEADAESVLR	46	58	M	T	2	1	1	AT5G19150.1	pfkB-like carbohydrate kinase family protein	N-Term(TMT6plex)	1	0	1	1	0.109238	2	58.0742	0.117753	2	90.0358	0.194783	2	44.05	0.14981	2	0.902386	0.180331	2	13.0284	0.21356	2	22.2681	0	0.01012	62.96	8.8317e-05	3	1580.79	-1.64084	527.603	23.3899	0
596	mLGGVHDLR	MLGGVHDLR	34	42	M	G	2	1	1	AT2G40880.1	cystatin A	N-Term(Acetyl); M1(Oxidation)	1	0	1	1																			0	0.02167	62.95	6.60355e-05	2	1055.53	0.134346	528.269	22.7129	0
597	vEATSNLTPTQR	VEATSNLTPTQR	2	13	M	Y	2	1	1	AT4G36210.3	Protein of unknown function (DUF726)	N-Term(TMT6plex)	1	0	1	1	0.14653	2	3.35603	0.18926	2	0.157976	0.137205	2	13.8419	0.172203	2	11.1779	0.163162	2	6.35342	0.190095	2	8.0339	0	0.003283	62.95	9.89899e-05	3	1545.84	-0.0623567	515.953	22.3451	0
598	sQTmEEYQSNESEDkR	SQTMEEYQSNESEDKR	2	17	M	S	1	1	1	AT1G65090.2	unknown protein; FUNCTIONS IN: molecular_function unknown; INVOLVED IN: biological_process unknown; LOCATED IN: cellular_component unknown; BEST Arabidopsis thaliana protein match is: unknown protein (TAIR:AT5G36100.1); Has 1234 Blast hits to 904 proteins in 178 species: Archae - 0; Bacteria - 58; Metazoa - 431; Fungi - 95; Plants - 83; Viruses - 38; Other Eukaryotes - 529 (source: NCBI BLink).	N-Term(Acetyl); M4(Oxidation); K15(TMT6plex)	1	0	1	1	0.387736	1		0.0653521	1		0.161556	1		0.0735185	1		0.230716	1		0.0811207	1		0	0.004972	62.95	2.42595e-05	3	2247.98	-1.34573	750	18.7965	0
599	mEGGYEQGGGASR	MEGGYEQGGGASR	1	13	-	Y	2	1	1	AT1G20900.1	Predicted AT-hook DNA-binding family protein	N-Term(Acetyl)	1	0	1	1																			0	0.001246	62.92	1.35284e-05	2	1340.55	-5.82027	670.777	44.7277	0
600	aGGEFGILEGR	AGGEFGILEGR	75	85	A	S	1	1	1	AT3G61870.1	unknown protein; FUNCTIONS IN: molecular_function unknown; INVOLVED IN: biological_process unknown; LOCATED IN: chloroplast, chloroplast inner membrane, chloroplast envelope; EXPRESSED IN: 23 plant structures; EXPRESSED DURING: 14 growth stages; Has 200 Blast hits to 200 proteins in 73 species: Archae - 0; Bacteria - 112; Metazoa - 0; Fungi - 0; Plants - 53; Viruses - 0; Other Eukaryotes - 35 (so…	N-Term(TMT6plex)	1	0	1	1	0.197096	1		0.131732	1		0.254004	1		0.104607	1		0.21038	1		0.102181	1		0	0.0005731	62.88	0.000107451	2	1334.72	-1.6786	667.866	28.5694	0
601	QFAGIDDVFTSSR	QFAGIDDVFTSSR	208	220	L	G	1	4	2	AT1G58380.1;AT2G41840.1			1	0	1	1																			0	0.02599	62.87	6.09888e-05	2	1442.69	-3.98629	721.846	94.464	0
602	PSQIVDVYVR	PSQIVDVYVR	7	16	D	V	1	3	1	AT2G37190.1	Ribosomal protein L11 family protein		1	0	1	1																			0	0.04479	62.86	0.000106265	2	1175.64	-0.352326	588.324	25.0099	0
603	aSSSADNLTDkN	ASSSADNLTDKN	2	13	M	I	2	1	1	AT4G17890.1	ARF-GAP domain 8	N-Term(Acetyl); K11(TMT6plex)	1	0	1	1	0.170626	2	8.99847	0.188171	2	40.4915	0.107112	2	61.5166	0.215388	2	33.9103	0.129295	2	40.9432	0.164311	2	10.252	0	0.002297	62.85	7.71715e-05	2	1493.72	-2.25561	747.366	23.5365	0
604	mESVALSR	MESVALSR	1	8	-	I	5	1	1	AT5G41670.1	6-phosphogluconate dehydrogenase family protein	N-Term(Acetyl); M1(Oxidation)	1	0	1	1																			0	0.05799	62.84	7.51134e-05	2	950.461	-0.045342	475.734	24.1174	0
605	gIVSVEDPR	GIVSVEDPR	347	355	C	L	1	1	1	AT4G05160.1	AMP-dependent synthetase and ligase family protein	N-Term(TMT6plex)	1	0	1	1	0.157848	1		0.150521	1		0.0824079	1		0.237318	1		0.15481	1		0.217095	1		0	0.021	62.82	6.71018e-05	2	1200.68	-1.41239	600.842	24.1166	0
606	aEAEDQQNFVAH	AEAEDQQNFVAH	2	13	M	N	1	1	1	AT3G04610.1	RNA-binding KH domain-containing protein	N-Term(Acetyl)	1	0	1	1																			0	0.01486	62.75	2.61461e-05	2	1400.6	-4.47541	700.804	54.2226	0
607	iINEPTAAAIAY	IINEPTAAAIAY	176	187	R	G	1	8	3	AT5G42020.1;AT3G09440.1;AT5G02500.1		N-Term(TMT6plex)	1	0	1	1																			0	0.02273	62.73	0.000103067	2	1475.83	-2.08628	738.417	33.9734	0
608	aSEGVVVVGGER	ASEGVVVVGGER	2	13	M	E	2	1	1	AT4G24130.1	Protein of unknown function, DUF538	N-Term(Acetyl)	1	0	1	1																			0	0.001848	62.72	7.55339e-05	2	1200.62	-0.890449	600.814	26.6835	0
609	AIDDSVLEER	AIDDSVLEER	148	157	F	I	1	1	1	AT5G50370.1	Adenylate kinase family protein		1	0	1	1																			0	0.04464	62.69	7.31509e-05	2	1146.56	-0.747879	573.785	23.4966	0
610	sLHTNTESSGVR	SLHTNTESSGVR	594	605	L	W	1	1	1	AT5G56870.1	beta-galactosidase 4	N-Term(TMT6plex)	1	0	1	1	0.14873	1		0.196777	1		0.104681	1		0.218032	1		0.0794622	1		0.252319	1		0	0.002131	62.69	0.000100979	3	1516.79	0.126245	506.269	16.4812	0
611	mDPTAPLLTHGGEVEEDYAPAR	MDPTAPLLTHGGEVEEDYAPAR	1	22	-	S	2	1	1	AT4G25640.2	detoxifying efflux carrier 35	N-Term(Acetyl); M1(Oxidation)	1	0	1	1																			0	0.001011	62.68	4.5238e-05	3	2427.11	-1.69511	809.708	28.5434	0
612	AGALLEQAER	AGALLEQAER	109	118	M	Q	1	1	1	AT1G24510.1	TCP-1/cpn60 chaperonin family protein		1	0	1	1																			0	0.01762	62.66	6.23301e-05	2	1057.56	-0.407805	529.285	20.823	0
613	aAPEDSkMSPANSFGAVVLGGTFDR	AAPEDSKMSPANSFGAVVLGGTFDR	2	26	M	L	1	1	1	AT2G18250.1	4-phosphopantetheine adenylyltransferase	N-Term(Acetyl); K7(TMT6plex)	1	0	1	1	0.251467	1		0.156611	1		0.0792992	1		0.198247	1		0.227518	1		0.0868571	1		0	0.0003882	62.65	9.29773e-05	3	2795.38	-3.21182	932.464	91.493	0
614	aTETEVVAPVTVSNGGSkGc	ATETEVVAPVTVSNGGSKGC	2	21	M	C	1	1	1	AT4G14030.1	selenium-binding protein 1	N-Term(Acetyl); K18(TMT6plex); C20(Carbamidomethyl)	1	0	1	1	0.134713	1		0.127503	1		0.133069	1		0.160237	1		0.173692	1		0.270787	1		0	0.0002471	62.64	9.36545e-05	3	2234.1	-5.52289	745.373	71.8773	0
615	aNNQASLLLQkQ	ANNQASLLLQKQ	2	13	M	L	3	1	1	AT3G55380.2	ubiquitin-conjugating enzyme 14	N-Term(Acetyl); K11(TMT6plex)	1	0	1	1	0.207698	3	11.8547	0.139765	3	46.7031	0.150482	3	24.93	0.175002	3	13.8225	0.175341	3	24.9209	0.135588	3	10.4616	0	0.003759	62.59	8.61739e-05	2	1598.91	-0.438458	799.956	74.341	0
616	dIDANANDLQVESLAR	DIDANANDLQVESLAR	15	30	R	F	3	1	1	AT5G12140.1	cystatin-1	N-Term(TMT6plex)	1	0	1	1	0.0474827	3	53.3133	0.204009	3	7.55645	0.0394564	3	36.012	0.138878	3	50.8381	0.173777	3	4.56142	0.396397	3	24.3683	0	0.0002595	62.54	0.000108094	3	1973.01	-1.59605	658.342	28.5923	0
617	dEHGIDHTGQYVGDSPLQLER	DEHGIDHTGQYVGDSPLQLER	26	46	C	I	1	1	1	AT5G44340.1	tubulin beta chain 4	N-Term(TMT6plex)	1	0	1	1	0.178709	1		0.132298	1		0.13179	1		0.202592	1		0.168462	1		0.186149	1		0	0.0001509	62.53	8.12853e-05	4	2595.26	-1.86165	649.57	24.3878	0
618	TAEDVNEAFR	TAEDVNEAFR	337	346	L	K	1	1	1	AT1G42970.1	glyceraldehyde-3-phosphate dehydrogenase B subunit		1	0	1	1																			0	0.01599	62.52	5.72072e-05	2	1151.53	-1.62385	576.269	20.6171	0
619	aNEELTESQ	ANEELTESQ	2	10	M	Q	1	1	1	AT5G22640.1	MORN (Membrane Occupation and Recognition Nexus) repeat-containing protein	N-Term(TMT6plex)	1	0	1	1	0.173771	1		0.164444	1		0.162997	1		0.163886	1		0.163607	1		0.171296	1		0	0.02731	62.51	8.6177e-05	2	1249.61	0.607096	625.31	22.4966	0
620	mLSPIENER	MLSPIENER	1	9	-	S	1	2	1	AT5G05040.1	Cystatin/monellin superfamily protein	N-Term(Acetyl); M1(Oxidation)	1	0	1	1																			0	0.02158	62.49	6.62274e-05	2	1146.55	-0.16339	573.777	26.1851	0
621	aAVGVDSR	AAVGVDSR	2	9	M	R	2	1	1	AT5G19990.1	regulatory particle triple-A ATPase 6A	N-Term(Acetyl)	1	0	1	1																			0	0.04928	62.48	7.3809e-05	2	816.421	-0.434095	408.714	21.5046	0
622	STSGDTHLGGDDFDkR	STSGDTHLGGDDFDKR	291	306	L	V	1	2	1	AT4G24280.1	chloroplast heat shock protein 70-1	K15(TMT6plex)	1	0	1	1																			0	0.04319	62.48	7.03064e-05	3	1936.92	-2.20493	646.31	19.3051	0
623	sGEkQAEESIVVSGEDEVAGR	SGEKQAEESIVVSGEDEVAGR	2	22	M	K	1	1	1	AT5G01240.1	like AUXIN RESISTANT 1	N-Term(Acetyl); K4(TMT6plex)	1	0	1	1	0.134225	1		0.12702	1		0.125902	1		0.126331	1		0.119472	1		0.36705	1		0	0.001185	62.48	9.36948e-05	3	2447.21	-1.33543	816.407	27.4354	0
624	sATAGLGVIHR	SATAGLGVIHR	412	422	F	G	1	2	1	AT1G04810.1	26S proteasome regulatory complex, non-ATPase subcomplex, Rpn2/Psmd1 subunit	N-Term(TMT6plex)	1	0	1	1	0.200023	1		0.233353	1		0.085161	1		0.272472	1		0.0967388	1		0.112252	1		0	0.02074	62.47	6.19466e-05	3	1310.77	-0.526479	437.596	21.9424	0
625	iGTGmGAAAVFER	IGTGMGAAAVFER	426	438	C	G	2	2	1	AT2G33150.1	peroxisomal 3-ketoacyl-CoA thiolase 3	N-Term(TMT6plex); M5(Oxidation)	1	0	1	1	0.127212	2	37.0474	0.149868	2	21.1237	0.192935	2	52.4555	0.138526	2	16.2827	0.206941	2	35.9821	0.154939	2	46.6781	0	0.008325	62.47	0.000112568	3	1524.8	0.237276	508.94	26.831	0
626	aGVNQAcIFcEIVR	AGVNQACIFCEIVR	2	15	M	N	1	1	1	AT4G16566.1	histidine triad nucleotide-binding 4	N-Term(Acetyl); C7(Carbamidomethyl); C10(Carbamidomethyl)	1	0	1	1																			0	0.01747	62.44	7.43494e-05	2	1678.79	-5.70237	839.901	92.8889	0
627	DEDGDGGDNNTGTVSGDGDkR	DEDGDGGDNNTGTVSGDGDKR	27	47	R	R	2	1	1	AT5G46620.1	unknown protein; BEST Arabidopsis thaliana protein match is: unknown protein (TAIR:AT4G17960.1); Has 1807 Blast hits to 1807 proteins in 277 species: Archae - 0; Bacteria - 0; Metazoa - 736; Fungi - 347; Plants - 385; Viruses - 0; Other Eukaryotes - 339 (source: NCBI BLink).	K20(TMT6plex)	1	0	1	1	0.119322	1		0.274049	1		0.10204	1		0.278945	1		0.107499	1		0.118144	1		0	0.00546	62.41	2.14145e-05	3	2310	2.41266	770.671	31.3317	0
628	yDPDTLQDLcVADR	YDPDTLQDLCVADR	22	35	A	T	5	1	1	AT3G62020.1	germin-like protein 10	N-Term(TMT6plex); C10(Carbamidomethyl)	1	0	1	1	0.170731	5	9.32332	0.150507	5	31.8783	0.12995	5	32.4298	0.180644	5	5.24881	0.164684	5	7.08314	0.203752	5	5.13476	0	0.005707	62.36	8.23524e-05	3	1909.92	-0.395184	637.31	29.8095	0
629	sVATGEVYPLDSEVR	SVATGEVYPLDSEVR	174	188	N	V	1	1	1	AT2G43090.1	Aconitase/3-isopropylmalate dehydratase protein	N-Term(TMT6plex)	1	0	1	1	0.0925935	1		0.12063	1		0.0718425	1		0.264835	1		0.203775	1		0.246325	1		0	0.002637	62.33	0.000122835	3	1850.97	-1.40254	617.661	27.6934	0
630	SIDDVVLVGGSTR	SIDDVVLVGGSTR	336	348	N	I	1	1	1	AT3G09440.1	Heat shock protein 70 (Hsp 70) family protein		1	0	1	1																			0	0.01124	62.31	0.000102164	2	1317.7	-0.15945	659.354	26.9453	0
631	gVQLGGTTVR	GVQLGGTTVR	318	327	N	L	1	1	1	AT1G11650.2	RNA-binding (RRM/RBD/RNP motifs) family protein	N-Term(TMT6plex)	1	0	1	1	0.101587	1		0.157074	1		0.160925	1		0.151734	1		0.256823	1		0.171857	1		0	0.005478	62.3	9.4215e-05	2	1216.72	-0.932834	608.864	22.9939	0
632	mEGkEEDVNVGAN	MEGKEEDVNVGAN	1	13	-	K	5	1	1	AT4G23400.1	plasma membrane intrinsic protein 1;5	N-Term(Acetyl); M1(Oxidation); K4(TMT6plex)	1	0	1	1	0.101215	5	23.3033	0.154588	5	70.7719	0.0918873	5	60.3035	0.269042	5	9.04858	0.076646	5	10.0295	0.167455	5	101.172	0	0.001912	62.26	6.14201e-05	2	1678.78	-1.75162	839.892	23.5655	0
633	gSSSSPSPNDAVLESAR	GSSSSPSPNDAVLESAR	2	18	M	P	1	1	1	AT3G19990.1	unknown protein; INVOLVED IN: biological_process unknown; LOCATED IN: chloroplast stroma, chloroplast; EXPRESSED IN: 23 plant structures; EXPRESSED DURING: 13 growth stages; Has 118 Blast hits to 118 proteins in 41 species: Archae - 0; Bacteria - 42; Metazoa - 0; Fungi - 0; Plants - 56; Viruses - 0; Other Eukaryotes - 20 (source: NCBI BLink).	N-Term(Acetyl)	1	0	1	1																			0	0.004563	62.25	5.97747e-05	2	1702.78	-2.53078	851.895	25.367	0
634	vGSLESDQTLS	VGSLESDQTLS	2	12	M	M	1	1	1	AT1G43710.1	Pyridoxal phosphate (PLP)-dependent transferases superfamily protein	N-Term(TMT6plex)	1	0	1	1	0.219264	1		0.10948	1		0.0822158	1		0.240205	1		0.236473	1		0.112363	1		0	0.0349	62.24	0.000114541	2	1364.71	-0.687988	682.859	28.5325	0
635	mEITNVTEYDAIAkQ	MEITNVTEYDAIAKQ	1	15	-	K	2	1	1	AT3G14420.1	Aldolase-type TIM barrel family protein	N-Term(Acetyl); M1(Oxidation); K14(TMT6plex)	1	0	1	1	0.158615	2	27.9917	0.17298	2	9.21654	0.143064	2	15.5781	0.14325	2	23.8165	0.208134	2	4.33636	0.167354	2	15.1912	0	0.001576	62.23	0.000103914	2	2013	-1.90717	1007	32.3275	0
636	dFNTDVNVAWGNGR	DFNTDVNVAWGNGR	23	36	A	G	3	1	1	AT4G30270.1	xyloglucan endotransglucosylase/hydrolase 24	N-Term(TMT6plex)	1	0	1	1	0.138175	3	5.53664	0.203664	3	6.43197	0.111489	3	15.6343	0.185028	3	17.2193	0.118277	3	14.2315	0.247809	3	20.9341	0	0.0004988	62.21	9.22201e-05	2	1793.87	-1.9191	897.44	29.0071	0
637	akENGFIGSIDQGTTSTR	AKENGFIGSIDQGTTSTR	2	19	M	F	1	1	1	AT1G80460.1	Actin-like ATPase superfamily protein	N-Term(Acetyl); K2(TMT6plex)	1	0	1	1	0.166901	1		0.183356	1		0.146711	1		0.16082	1		0.198217	1		0.143995	1		0	0.0007559	62.21	0.000127118	3	2153.1	-1.27864	718.372	27.3109	0
638	mETAASSVATTR	METAASSVATTR	1	12	-	G	1	1	1	AT5G53620.1	unknown protein; INVOLVED IN: biological_process unknown; EXPRESSED IN: 23 plant structures; EXPRESSED DURING: 13 growth stages; Has 28929 Blast hits to 19542 proteins in 1425 species: Archae - 211; Bacteria - 3079; Metazoa - 14558; Fungi - 2157; Plants - 966; Viruses - 80; Other Eukaryotes - 7878 (source: NCBI BLink).	N-Term(Acetyl); M1(Oxidation)	1	0	1	1																			0	0.02702	62.2	5.96534e-05	2	1282.59	-1.81873	641.8	19.688	0
639	aATAVVWQPR	AATAVVWQPR	2	11	M	D	3	1	1	AT2G16950.1	transportin 1	N-Term(Acetyl)	1	0	1	1																			0	0.005221	62.09	8.36485e-05	2	1140.62	-0.910445	570.811	31.1635	0
640	VPISGFEGDNmIER	VPISGFEGDNMIER	191	204	F	S	3	1	1	AT1G07920.1	GTP binding Elongation factor Tu family protein	M11(Oxidation)	1	0	1	1																			0	0.002273	62.01	7.54148e-05	2	1579.74	-1.97186	790.373	24.7402	0
641	aGmASDGTQYDPR	AGMASDGTQYDPR	2	14	M	Q	2	1	1	AT1G72730.1	DEA(D/H)-box RNA helicase family protein	N-Term(Acetyl); M3(Oxidation)	1	0	1	1																			0	0.008036	61.97	2.02353e-05	2	1426.59	-1.38428	713.798	21.0474	0
642	VIQGEQGAVIR	VIQGEQGAVIR	74	84	M	G	1	1	1	AT2G19760.1	profilin 1		1	0	1	1																			0	0.0414	61.96	8.87056e-05	2	1169.66	-2.10216	585.334	19.6946	0
643	vTYDGATALQSQLR	VTYDGATALQSQLR	27	40	Q	G	9	1	1	AT3G16460.1	Mannose-binding lectin superfamily protein	N-Term(TMT6plex)	1	0	1	1	0.0976091	9	30.5838	0.136967	9	24.025	0.113099	9	18.3224	0.221625	9	20.8039	0.144461	9	42.8532	0.214748	9	15.2006	0	0.008892	61.96	0.000127486	3	1751.95	-0.995782	584.654	27.4795	0
644	tTmESLIGLVNR	TTMESLIGLVNR	2	13	M	I	2	1	1	AT3G60190.1	DYNAMIN-like 1E	N-Term(Acetyl); M3(Oxidation)	1	0	1	1																			0	0.03742	61.93	0.00012324	2	1391.72	-0.923873	696.363	33.5822	0
645	GIGSGGTVSGVGR	GIGSGGTVSGVGR	223	235	M	Y	1	1	1	AT3G61440.1	cysteine synthase C1		1	0	1	1																			0	0.01166	61.88	0.000104917	2	1103.58	-2.15732	552.293	18.5779	0
646	mMLGGVHDLR	MMLGGVHDLR	33	42	T	G	2	1	1	AT2G40880.1	cystatin A	N-Term(Acetyl)	1	0	1	1																			0	0.006085	61.85	8.2817e-05	2	1170.57	-0.862482	585.791	70.0805	0
647	aVVETGAAAT	AVVETGAAAT	2	11	M	A	1	1	1	AT1G32790.2	CTC-interacting domain 11	N-Term(TMT6plex)	1	0	1	1	0.232992	1		0.164397	1		0.148045	1		0.082589	1		0.182381	1		0.189596	1		0	0.01971	61.84	0.000127163	2	1118.63	-0.31613	559.816	24.1908	0
648	mDHLVETNSVPSR	MDHLVETNSVPSR	2	14	M	L	2	1	1	AT3G07690.1	6-phosphogluconate dehydrogenase family protein	N-Term(Acetyl); M1(Oxidation)	1	0	1	1																			0	0.001993	61.81	6.89496e-05	2	1542.72	-1.99373	771.863	21.4718	0
649	QGFGAAEAAAR	QGFGAAEAAAR	472	482	N	E	1	1	1	AT5G49360.1	beta-xylosidase 1		1	0	1	1																			0	0.03625	61.78	0.000107792	2	1048.52	0.383736	524.762	18.9169	0
650	TAmDIAPPR	TAMDIAPPR	469	477	F	G	1	1	1	AT4G04460.1	Saposin-like aspartyl protease family protein	M3(Oxidation)	1	0	1	1																			0	0.06336	61.76	9.21194e-05	2	987.492	-0.752686	494.25	18.1624	0
651	VAELSGETTR	VAELSGETTR	122	131	F	K	1	1	1	AT5G53460.1	NADH-dependent glutamate synthase 1		1	0	1	1																			0	0.01959	61.74	0.000116426	2	1062.54	-1.47578	531.774	17.3072	0
652	cIYDSDDEVR	CIYDSDDEVR	521	530	R	D	1	1	1	AT4G34450.1	coatomer gamma-2 subunit, putative / gamma-2 coat protein, putative / gamma-2 COP, putative	C1(Carbamidomethyl)	1	0	1	1																			0	0.02502	61.7	1.90993e-05	2	1271.52	-3.05928	636.262	28.9411	0
653	SGADITEIcQR	SGADITEICQR	687	697	F	A	1	3	1	AT3G09840.1	cell division cycle 48	C9(Carbamidomethyl)	1	0	1	1																			0	0.007112	61.65	8.04622e-05	2	1249.58	-0.513457	625.295	21.3894	0
654	aLTVAkSALEAIR	ALTVAKSALEAIR	2	14	M	E	2	1	1	AT3G03100.1	NADH:ubiquinone oxidoreductase, 17.2kDa subunit	N-Term(Acetyl); K6(TMT6plex)	1	0	1	1	0.165359	2	38.5784	0.0960172	2	144.251	0.14422	2	7.51913	0.190402	2	2.54845	0.178608	2	11.4059	0.193583	2	6.46738	0	0.0006033	61.63	6.55463e-05	2	1613.98	-2.21873	807.491	95.1019	0
655	aTTGTAAVATGTSTVkR	ATTGTAAVATGTSTVKR	2	18	M	K	15	1	1	AT4G28440.1	Nucleic acid-binding, OB-fold-like protein	N-Term(Acetyl); K16(TMT6plex)	1	0	1	1	0.16297	15	19.8918	0.152919	15	11.8104	0.157887	15	19.6305	0.152248	15	36.671	0.18824	15	25.8738	0.160335	15	21.2563	0	9.395e-05	61.6	0.000143486	2	1864.03	-1.01412	932.52	51.132	0
656	sLDSGISEIATSPSFR	SLDSGISEIATSPSFR	62	77	S	N	5	1	1	AT5G18660.1	NAD(P)-binding Rossmann-fold superfamily protein	N-Term(TMT6plex)	1	0	1	1	0.157465	5	4.48307	0.15493	5	11.5311	0.163442	5	5.39421	0.189023	5	11.1548	0.196173	5	6.2359	0.167406	5	19.2703	0	0.001087	61.59	0.000142118	3	1895.98	-3.42194	632.666	76.7027	0
657	hGGGFGDNGGGR	HGGGFGDNGGGR	40	51	Q	Y	1	1	1	AT2G05380.1	glycine-rich protein 3 short isoform	N-Term(TMT6plex)	1	0	1	1	0.129862	1		0.168961	1		0.092757	1		0.234486	1		0.158764	1		0.21517	1		0	0.001479	61.58	8.12831e-05	3	1316.63	-0.367161	439.548	15.1499	0
658	sTVISGEVTDGFVNPIR	STVISGEVTDGFVNPIR	21	37	G	Q	1	1	1	AT4G16190.1	Papain family cysteine protease	N-Term(TMT6plex)	1	0	1	1	0.195212	1		0.12474	1		0.0878905	1		0.178023	1		0.0926436	1		0.32149	1		0	0.006029	61.58	0.000150925	3	2020.09	-1.56151	674.034	31.1339	0
659	lHEGPDTVEELLER	LHEGPDTVEELLER	31	44	F	H	1	1	1	AT1G76060.1	LYR family of Fe/S cluster biogenesis protein	N-Term(TMT6plex)	1	0	1	1	0.160705	1		0.0845223	1		0.0249597	1		0.280774	1		0.133044	1		0.315994	1		0	0.0005449	61.56	0.000145861	3	1865.98	-1.35036	622.664	29.2285	0
660	aTIDQLGIAR	ATIDQLGIAR	356	365	N	K	2	1	1	AT2G28000.1	chaperonin-60alpha	N-Term(TMT6plex)	1	0	1	1	0.111546	2	18.3385	0.159765	2	2.66645	0.0958673	2	23.858	0.198609	2	2.25663	0.257989	2	10.6513	0.173153	2	8.87236	0	0.001297	61.54	0.000118055	2	1286.76	-1.16657	643.884	27.1221	0
661	gDSENVQQPS	GDSENVQQPS	2	11	M	K	1	1	1	AT1G52380.1	NUP50 (Nucleoporin 50 kDa) protein	N-Term(TMT6plex)	1	0	1	1	0.164744	1		0.1437	1		0.182038	1		0.0305145	1		0.327315	1		0.151689	1		0	0.02565	61.47	8.77879e-05	2	1289.62	-0.867626	645.312	19.1982	0
662	aEDEIVVEEEQSQPQ	AEDEIVVEEEQSQPQ	2	16	M	E	6	1	1	AT2G47780.1	Rubber elongation factor protein (REF)	N-Term(TMT6plex)	1	0	1	1	0.173771	5	55.1159	0.134134	5	24.1931	0.132761	5	31.1371	0.111916	5	20.8981	0.277776	5	37.0822	0.119233	5	20.0847	0	0.007883	61.47	9.68767e-05	3	1958.94	-1.17843	653.651	27.8548	0
663	aVTDTESPH	AVTDTESPH	2	10	M	L	2	1	1	AT5G55230.2	microtubule-associated proteins 65-1	N-Term(TMT6plex)	1	0	1	1	0.174248	2	12.406	0.182326	2	0.273689	0.12062	2	13.4763	0.18147	2	8.39885	0.162343	2	17.4834	0.176424	2	4.05775	0	0.02141	61.44	9.5682e-05	2	1185.59	-0.957918	593.301	18.5732	0
664	kVHVGQGQDGVSSINVVY	KVHVGQGQDGVSSINVVY	26	43	R	A	1	1	1	AT3G16450.1	Mannose-binding lectin superfamily protein	K1(TMT6plex)	1	0	1	1	0.0574656	1		0.184391	1		0.0860584	1		0.190361	1		0.191958	1		0.289767	1		0	0.003403	61.44	0.000149624	3	2115.14	-1.19812	705.717	24.7426	0
665	mEGITHPIPR	MEGITHPIPR	1	10	-	T	2	1	1	AT2G02470.1	alfin-like 6	N-Term(Acetyl)	1	0	1	1																			0	0.01237	61.36	0.000139611	2	1192.61	-0.869897	596.81	25.434	0
666	mESPkSNVDDGYQNIF	MESPKSNVDDGYQNIF	1	16	-	V	4	1	1	AT3G60450.1	Phosphoglycerate mutase family protein	N-Term(Acetyl); K5(TMT6plex)	1	0	1	1	0.134419	4	30.2817	0.164266	4	25.6576	0.116828	4	23.8358	0.230101	4	18.3507	0.149041	4	13.521	0.184726	4	19.0635	0	0.000643	61.34	8.087e-05	3	2114.99	-1.30325	705.667	88.0993	0
667	LAQQLQNQQDSR	LAQQLQNQQDSR	287	298	Q	G	1	1	1	AT4G28520.1	cruciferin 3		1	0	1	1																			0	0.03607	61.33	0.00010583	2	1428.72	-2.47047	714.861	16.2305	0
668	aDNTGSEMkSGSF	ADNTGSEMKSGSF	2	14	M	M	3	1	1	AT1G17890.1	NAD(P)-binding Rossmann-fold superfamily protein	N-Term(Acetyl); K9(TMT6plex)	1	0	1	1	0.172523	3	7.91887	0.150236	3	24.9686	0.146879	3	7.38364	0.165307	3	1.22675	0.19012	3	32.8611	0.19361	3	11.0536	0	0.001658	61.33	5.87125e-05	2	1601.72	-4.9059	801.365	63.6027	0
669	fADTTPNTAENFR	FADTTPNTAENFR	25	37	L	A	2	1	1	AT4G34870.1	rotamase cyclophilin 5	N-Term(TMT6plex)	1	0	1	1	0.0144128	2	58.4276	0.0787359	2	8.57552	0.0265177	2	20.9511	0.0240166	2	209.889	0.709705	2	10.9528	0.135544	2	33.9641	0	0.01541	61.31	0.000117153	3	1712.84	-0.0250675	571.62	25.578	0
670	lSGGQSEEEATR	LSGGQSEEEATR	265	276	F	N	2	2	2	AT2G36460.1;AT3G52930.1		N-Term(TMT6plex)	1	0	1	1																			0	0.01786	61.29	0.0001291	3	1492.75	1.28861	498.254	19.2468	0
671	aLkALDYDTLNEN	ALKALDYDTLNEN	2	14	M	V	1	1	1	AT1G23310.1	glutamate:glyoxylate aminotransferase	N-Term(Acetyl); K3(TMT6plex)	1	0	1	1	0.0860681	1		0.144547	1		0.125106	1		0.197354	1		0.0804614	1		0.366463	1		0	0.009879	61.27	0.000151081	2	1750.89	-6.38145	875.951	88.506	0
672	vAVSSDFEVEEDDmFADGDDSAPVER	VAVSSDFEVEEDDMFADGDDSAPVER	67	92	N	N	2	1	1	AT3G53460.4	chloroplast RNA-binding protein 29	N-Term(TMT6plex); M14(Oxidation)	1	0	1	1	0.132114	2	42.3704	0.123541	2	44.3806	0.23012	2	54.6615	0.115689	2	55.2745	0.223333	2	48.7057	0.127789	2	45.5743	0	0.002453	61.26	2.45026e-05	3	3076.34	-1.37919	1026.12	30.8876	0
673	sSDGDEEEAIPLR	SSDGDEEEAIPLR	84	96	A	S	2	1	1	AT5G16150.1	plastidic GLC translocator	N-Term(TMT6plex)	1	0	1	1	0.255931	2	3.1683	0.170705	2	24.003	0.241712	2	3.13355	0.0630182	2	39.4638	0.130283	2	4.02809	0.133694	2	8.70488	0	0.001275	61.25	0.000112822	3	1646.8	-1.77309	549.606	24.7478	0
674	QQLFEAIQAR	QQLFEAIQAR	328	337	R	G	1	1	1	AT5G19550.1	aspartate aminotransferase 2		1	0	1	1																			0	0.0245	61.24	0.000150212	2	1203.65	-0.898141	602.327	33.5013	0
675	aNAASGMAVHDDckLR	ANAASGMAVHDDCKLR	2	17	M	F	3	2	1	AT3G46010.2	actin depolymerizing factor 1	N-Term(Acetyl); C13(Carbamidomethyl); K14(TMT6plex)	1	0	1	1	0.180469	3	41.9588	0.171626	3	29.58	0.0690703	3	36.5507	0.182304	3	1.46959	0.19155	3	26.1352	0.182929	3	19.5959	0	0.0001125	61.24	0.000113194	3	1986.96	-3.78239	662.992	50.1303	0
676	mENNNLGLR	MENNNLGLR	1	9	-	F	1	1	1	AT4G16340.1	guanyl-nucleotide exchange factors;GTPase binding;GTP binding	N-Term(Acetyl); M1(Oxidation)	1	0	1	1																			0	0.02755	61.19	8.42822e-05	2	1118.53	-0.340632	559.766	23.7828	0
677	eGGGGSTGAIVR	EGGGGSTGAIVR	234	245	R	K	1	1	1	AT4G01310.1	Ribosomal L5P family protein	N-Term(Acetyl)	1	0	1	1																			0	0.02245	61.04	0.000110541	2	1102.55	0.847051	551.779	19.0731	0
678	aSHIVGYPR	ASHIVGYPR	2	10	M	M	12	2	1	AT5G17920.1	Cobalamin-independent synthase family protein	N-Term(Acetyl)	1	0	1	1																			0	0.01581	60.98	0.000100348	2	1041.55	0.486777	521.278	48.5046	0
679	cIGTGMGAAAVFER	CIGTGMGAAAVFER	425	438	M	G	1	2	1	AT2G33150.1	peroxisomal 3-ketoacyl-CoA thiolase 3	C1(Carbamidomethyl)	1	0	1	1																			0	0.03872	60.96	8.15707e-05	2	1439.66	-9.34488	720.335	89.9911	0
680	sGGGSSGSEScVAVR	SGGGSSGSESCVAVR	47	61	A	E	1	1	1	AT5G57030.1	Lycopene beta/epsilon cyclase protein	N-Term(TMT6plex); C11(Carbamidomethyl)	1	0	1	1	0.11302	1		0.216004	1		0.123385	1		0.125969	1		0.28884	1		0.132782	1		0	0.008945	60.96	0.000111113	3	1625.77	-0.236139	542.596	17.9116	0
681	vYDSPDGVEVR	VYDSPDGVEVR	14	24	A	G	1	1	1	AT5G03860.1	malate synthase	N-Term(TMT6plex)	1	0	1	1	0.130164	1		0.138329	1		0.161452	1		0.242968	1		0.118029	1		0.209058	1		0	0.004693	60.95	0.000153353	2	1464.75	-1.09833	732.879	24.56	0
682	aQTVVLkVGMScQGc	AQTVVLKVGMSCQGC	2	16	M	V	1	1	1	AT3G56240.1	copper chaperone	N-Term(Acetyl); K7(TMT6plex); C12(Carbamidomethyl); C15(Carbamidomethyl)	1	0	1	1	0.188283	1		0.107059	1		0.126744	1		0.190343	1		0.219154	1		0.168417	1		0	0.00163	60.94	0.000161962	2	1908.97	6.27559	954.987	84.0912	0
683	qVIGAIVDVR	QVIGAIVDVR	88	97	C	F	3	3	1	AT5G08670.1	ATP synthase alpha/beta family protein	N-Term(TMT6plex)	1	0	1	1	0.139998	3	0.376951	0.175894	3	7.97171	0.113332	3	9.62817	0.179587	3	7.11343	0.163475	3	25.8445	0.225737	3	0.434167	0	0.004613	60.92	7.53673e-05	2	1298.8	-0.977826	649.903	29.2568	0
684	WEAEGETAkA	WEAEGETAKA	97	106	F	-	2	1	1	AT1G66240.1	homolog of anti-oxidant 1	K9(TMT6plex)	1	0	1	1	0.157896	2	12.4025	0.176369	2	8.24154	0.131577	2	0.342021	0.197505	2	17.4214	0.168336	2	21.5692	0.162539	2	22.7487	0	0.01907	60.9	0.000138831	2	1320.66	-2.21504	660.834	20.7582	0
685	vTEAFEFVAVPF	VTEAFEFVAVPF	2	13	M	N	1	1	1	AT4G20980.1	Eukaryotic translation initiation factor 3 subunit 7 (eIF-3)	N-Term(TMT6plex)	1	0	1	1	0.243767	1		0.22627	1		0.0706867	1		0.11643	1		0.216658	1		0.126189	1		0	0.01595	60.9	0.000145334	2	1584.85	1.65571	792.931	35.0993	0
686	tEESSAEVTDR	TEESSAEVTDR	18	28	A	G	2	1	1	AT1G76180.1	Dehydrin family protein	N-Term(TMT6plex)	1	0	1	1	0.119342	2	3.10544	0.168089	2	26.113	0.111266	2	23.4697	0.205901	2	4.1455	0.142893	2	5.00972	0.244632	2	26.5486	0	0.0003654	60.88	0.000116241	2	1452.7	-1.69273	726.853	18.1566	0
687	sETEATGVTDDSAPAIETETVSDAMEH	SETEATGVTDDSAPAIETETVSDAMEH	2	28	M	T	1	1	1	AT4G26410.1	Uncharacterised conserved protein UCP022280	N-Term(Acetyl)	1	0	1	1																			0	0.0005335	60.86	1.32077e-05	3	2835.19	-4.40757	945.734	80.5224	0
688	sGDEAVAAPVVPPVAE	SGDEAVAAPVVPPVAE	2	17	M	A	2	1	1	AT2G32060.1	Ribosomal protein L7Ae/L30e/S12e/Gadd45 family protein	N-Term(TMT6plex)	1	0	1	1	0.21603	2	34.7604	0.145545	2	36.3451	0.083994	2	30.7882	0.162774	2	45.5079	0.221179	2	29.7725	0.145126	2	28.3146	0	0.001923	60.85	0.00017559	2	1736.92	-1.24535	868.966	31.9392	0
689	aQVQAPSSH	AQVQAPSSH	2	10	M	S	1	1	1	AT2G23350.1	poly(A) binding protein 4	N-Term(Acetyl)	1	0	1	1																			0	0.05275	60.83	0.000103916	2	966.464	0.136158	483.736	20.038	0
690	tSSSTIEEQR	TSSSTIEEQR	55	64	A	K	2	1	1	AT5G26570.1	catalytics;carbohydrate kinases;phosphoglucan, water dikinases	N-Term(TMT6plex)	1	0	1	1	0.14064	2	8.03039	0.152232	2	20.963	0.13339	2	2.95849	0.162868	2	12.6826	0.2423	2	9.05178	0.165491	2	9.16372	0	0.004672	60.79	0.000151271	2	1366.7	-1.49925	683.853	17.6551	0
691	dMSSYADALR	DMSSYADALR	275	284	T	E	2	3	2	AT1G76030.1;AT1G20260.1		N-Term(TMT6plex)	1	0	1	1																			0	0.004453	60.78	0.000110341	2	1357.66	-1.67032	679.333	27.0748	0
692	tcAQDEVLR	TCAQDEVLR	115	123	R	V	1	1	1	AT3G08030.1	Protein of unknown function, DUF642	N-Term(Acetyl); C2(Carbamidomethyl)	1	0	1	1																			0	0.05589	60.74	8.08758e-05	2	1133.52	-1.54297	567.266	23.8543	0
693	mkSGSSTLNPY	MKSGSSTLNPY	1	11	-	A	3	1	1	AT5G25540.1	CTC-interacting domain 6	N-Term(Acetyl); K2(TMT6plex)	1	0	1	1	0.192696	3	13.0824	0.171519	3	3.59644	0.142387	3	18.348	0.16209	3	31.8129	0.168658	3	20.8301	0.149774	3	5.88715	0	0.007955	60.74	0.000139783	2	1455.74	0.682324	728.372	67.764	0
694	mDPAGASVASAIGGEGEkF	MDPAGASVASAIGGEGEKF	1	19	-	A	2	1	1	AT1G24050.1	RNA-processing, Lsm domain	N-Term(Acetyl); K18(TMT6plex)	1	0	1	1	0.115071	2	50.3677	0.107719	2	20.696	0.173748	2	13.9574	0.0986841	2	329.45	0.256162	2	59.6266	0.156781	2	39.648	0	0.0002023	60.73	0.000133681	2	2065.01	-2.84927	1033.01	92.5754	0
695	vFVEDNESEER	VFVEDNESEER	89	99	Q	L	1	1	1	AT3G27160.1	Ribosomal protein S21 family protein	N-Term(TMT6plex)	1	0	1	1	0.0907696	1		0.124106	1		0.0563155	1		0.249613	1		0.185156	1		0.29404	1		0	0.009852	60.72	0.000121408	3	1581.76	-0.790536	527.924	24.7704	0
696	aGTSGLLN	AGTSGLLN	2	9	M	A	1	1	1	AT2G40765.1	unknown protein; FUNCTIONS IN: molecular_function unknown; INVOLVED IN: biological_process unknown; LOCATED IN: mitochondrion, mitochondrial respiratory chain complex III; EXPRESSED IN: 24 plant structures; EXPRESSED DURING: 15 growth stages; Has 32 Blast hits to 32 proteins in 11 species: Archae - 0; Bacteria - 0; Metazoa - 0; Fungi - 0; Plants - 32; Viruses - 0; Other Eukaryotes - 0 (source: NC…	N-Term(TMT6plex)	1	0	1	1	0.146642	1		0.175907	1		0.173503	1		0.153759	1		0.15956	1		0.190629	1		0	0.03476	60.7	0.000178313	2	961.551	-0.181061	481.279	26.9054	0
697	aTNGSASSAQLSQkEADVR	ATNGSASSAQLSQKEADVR	2	20	M	M	5	1	1	AT1G72370.1	40s ribosomal protein SA	N-Term(Acetyl); K14(TMT6plex)	1	0	1	1	0.158272	5	26.528	0.138091	5	27.9991	0.146527	5	8.72359	0.159716	5	55.3511	0.195242	5	38.8863	0.174114	5	9.07146	0	9.328e-05	60.63	0.000166852	3	2191.11	-2.52518	731.041	51.8875	0
698	akSSADDEELR	AKSSADDEELR	2	12	M	R	4	2	1	AT1G47560.1	exocyst complex component sec3B	N-Term(Acetyl); K2(TMT6plex)	1	0	1	1	0.153419	4	14.8978	0.173811	4	6.99494	0.136818	4	6.93403	0.188705	4	28.6892	0.168539	4	13.4682	0.189716	4	23.3992	0	0.002209	60.62	0.000148944	2	1491.75	-1.52081	746.377	20.3143	0
699	aQEGQNIDEPVVIGEEkGSVR	AQEGQNIDEPVVIGEEKGSVR	2	22	M	L	4	1	1	AT1G06550.1	ATP-dependent caseinolytic (Clp) protease/crotonase family protein	N-Term(Acetyl); K17(TMT6plex)	1	0	1	1	0.154243	4	17.9315	0.153283	4	2.70601	0.126387	4	12.773	0.185692	4	16.211	0.202976	4	5.44893	0.171818	4	5.02742	0	1.793e-05	60.61	0.000188869	3	2525.3	-1.90888	842.438	68.1382	0
700	mDQAELSIEQVLkR	MDQAELSIEQVLKR	1	14	-	D	5	1	1	AT3G42050.1	vacuolar ATP synthase subunit H family protein	N-Term(Acetyl); M1(Oxidation); K13(TMT6plex)	1	0	1	1	0.153053	5	4.62628	0.17481	5	9.01632	0.13217	5	20.0645	0.176023	5	5.01585	0.17202	5	9.02619	0.195598	5	5.526	0	0.0009099	60.6	0.000180594	2	1947.04	-2.57852	974.022	32.56	0
701	aHNPTGVDPTEEQWR	AHNPTGVDPTEEQWR	211	225	C	E	1	1	1	AT2G30970.1	aspartate aminotransferase 1	N-Term(TMT6plex)	1	0	1	1	0.220445	1		0.110827	1		0.161921	1		0.200783	1		0.108883	1		0.197141	1		0	2.154e-05	60.57	0.00014396	3	1965.96	-0.118703	655.992	22.3324	0
702	mETEYDQVLR	METEYDQVLR	1	10	-	S	1	1	1	AT1G48170.1	unknown protein; Has 78 Blast hits to 78 proteins in 34 species: Archae - 0; Bacteria - 0; Metazoa - 30; Fungi - 0; Plants - 48; Viruses - 0; Other Eukaryotes - 0 (source: NCBI BLink).	N-Term(Acetyl)	1	0	1	1																			0	0.02171	60.54	8.90145e-05	2	1325.6	-0.975728	663.305	31.3946	0
703	aSLDENQSPTSGGER	ASLDENQSPTSGGER	72	86	R	W	2	1	1	AT2G21530.1	SMAD/FHA domain-containing protein	N-Term(TMT6plex)	1	0	1	1	0.139042	2	8.13353	0.166856	2	7.43984	0.121264	2	1.46778	0.18558	2	11.5139	0.201094	2	1.42181	0.185159	2	1.868	0	0.003168	60.53	0.000127103	3	1776.85	-1.05809	592.956	19.8361	0
704	mDNEGIGLYPLHR	MDNEGIGLYPLHR	1	13	-	C	1	1	1	AT2G17280.1	Phosphoglycerate mutase family protein	N-Term(Acetyl); M1(Oxidation)	1	0	1	1																			0	0.01666	60.52	0.000105527	2	1572.74	-1.68537	786.876	28.5295	0
705	ISHAEAVEAYR	ISHAEAVEAYR	248	258	L	K	1	1	1	AT3G09260.1	Glycosyl hydrolase superfamily protein		1	0	1	1																			0	0.0432	60.5	0.000131504	3	1245.62	-0.893434	415.879	16.7494	0
706	sLTDIVIDINR	SLTDIVIDINR	54	64	L	V	1	2	1	AT2G20450.1	Ribosomal protein L14	N-Term(TMT6plex)	1	0	1	1	0.0778423	1		0.206589	1		0.0648934	1		0.198718	1		0.174423	1		0.277534	1		0	0.02253	60.43	0.000136539	3	1487.86	-1.06725	496.625	33.4391	0
707	aNTQLkSDAIMDMMkEH	ANTQLKSDAIMDMMKEH	2	18	M	L	2	1	1	AT5G42890.1	sterol carrier protein 2	N-Term(Acetyl); K6(TMT6plex); K15(TMT6plex)	1	0	1	1	0.18132	2	12.4542	0.147181	2	0.991576	0.160419	2	5.50531	0.118168	2	26.5711	0.184651	2	4.00789	0.205512	2	4.46929	0	4.391e-07	60.39	0.000171579	3	2463.23	-4.35947	821.75	80.6804	0
708	SVEINVLQGER	SVEINVLQGER	506	516	T	E	1	2	1	AT4G24280.1	chloroplast heat shock protein 70-1		1	0	1	1																			0	0.01831	60.36	0.000145155	2	1243.66	0.555793	622.336	25.3052	0
709	sVTAETQGLPR	SVTAETQGLPR	53	63	A	D	4	1	1	AT4G37510.1	Ribonuclease III family protein	N-Term(TMT6plex)	1	0	1	1	0.177149	4	8.72139	0.137698	4	2.23829	0.162212	4	2.12908	0.144631	4	10.7725	0.219074	4	7.78541	0.161215	4	6.7422	0	0.03132	60.35	0.000168323	3	1387.77	-0.760406	463.263	22.7066	0
710	aVGLGAAEGAR	AVGLGAAEGAR	205	215	G	I	1	1	1	AT1G77120.1	alcohol dehydrogenase 1	N-Term(TMT6plex)	1	0	1	1	0.184245	1		0.0539537	1		0.27313	1		0.0561398	1		0.34705	1		0.0854817	1		0	0.006218	60.33	0.000116503	2	1200.69	-1.93697	600.847	22.6194	0
711	aAGIIAQEVAGDVR	AAGIIAQEVAGDVR	42	55	A	M	1	1	1	AT1G56070.1	Ribosomal protein S5/Elongation factor G/III/V family protein	N-Term(TMT6plex)	1	0	1	1	0.211914	1		0.146054	1		0.115266	1		0.17781	1		0.174527	1		0.174429	1		0	0.005236	60.33	0.000137681	3	1598.91	-0.0106806	533.64	29.5484	0
712	sTPTDLPGEDVADNR	STPTDLPGEDVADNR	3	17	G	S	6	1	1	AT5G11670.1	NADP-malic enzyme 2	N-Term(TMT6plex)	1	0	1	1	0.176748	6	12.5914	0.177592	6	10.3468	0.122584	6	27.0734	0.172811	6	14.7051	0.146488	6	25.9977	0.194937	6	15.1475	0	0.007365	60.3	0.000141808	3	1815.89	-1.23053	605.968	24.3673	0
713	SSDPLEPGTQASVLVADIR	SSDPLEPGTQASVLVADIR	806	824	M	K	1	1	1	AT1G56070.1	Ribosomal protein S5/Elongation factor G/III/V family protein		1	0	1	1																			0	0.05022	60.25	0.000183242	3	1955.01	-1.13441	652.34	31.2357	0
714	SAASSAcDHIR	SAASSACDHIR	246	256	L	D	2	2	1	AT1G04410.1	Lactate/malate dehydrogenase family protein	C7(Carbamidomethyl)	1	0	1	1																			0	0.00323	60.24	6.89807e-05	3	1174.53	-0.869462	392.18	14.2245	0
715	TSEVILAER						1	1	1	AT1G52100.1	Mannose-binding lectin superfamily protein		1	0	1	1																			0	0.06184	60.23	0.000180579	2	1017.56	1.55109	509.283	21.4701	0
716	gVEIQSPQEQSSY	GVEIQSPQEQSSY	2	14	M	T	5	1	1	AT4G33250.1	eukaryotic translation initiation factor 3K	N-Term(TMT6plex)	1	0	1	1	0.184491	5	27.695	0.156536	5	16.017	0.165852	5	40.4176	0.149728	5	30.0129	0.174625	5	22.3899	0.207162	5	21.6296	0	0.005377	60.22	0.000154949	2	1680.82	-1.77092	840.916	63.1475	0
717	DANSGAGTIIDSGTVITR	DANSGAGTIIDSGTVITR	318	335	F	F	1	1	1	AT1G09750.1	Eukaryotic aspartyl protease family protein		1	0	1	1																			0	0.009267	60.17	0.000176648	2	1747.88	-1.07254	874.444	27.1336	0
718	mDATEQSLR	MDATEQSLR	40	48	P	Q	3	1	1	AT1G29880.1	glycyl-tRNA synthetase / glycine--tRNA ligase	N-Term(Acetyl)	1	0	1	1																			0	0.03164	60.1	9.28375e-05	2	1092.5	-0.321716	546.753	55.9366	0
719	sVAVGTADHNR	SVAVGTADHNR	430	440	D	K	1	1	1	AT3G09260.1	Glycosyl hydrolase superfamily protein	N-Term(TMT6plex)	1	0	1	1	0.146007	1		0.191988	1		0.0781749	1		0.179387	1		0.162656	1		0.241787	1		0	0.01072	60.05	0.00015718	3	1355.72	-0.951888	452.579	16.8355	0
720	gQQGQPWEGQGQQGQQGR	GQQGQPWEGQGQQGQQGR	137	154	Q	Q	2	1	1	AT4G28520.1	cruciferin 3	N-Term(TMT6plex)	1	0	1	1	0.299584	2	12.884	0.137656	2	49.5062	0.163435	2	3.88411	0.141052	2	52.844	0.20245	2	10.0609	0.0266034	2	268.368	0	0.0005213	60.03	0.000143555	3	2183.05	-1.84208	728.355	19.8373	0
721	SLNGADLDGR	SLNGADLDGR	338	347	N	Q	2	1	1	AT3G53460.4	chloroplast RNA-binding protein 29		1	0	1	1																			0	0.03004	59.96	0.000133928	2	1017.5	1.19772	509.252	19.4618	0
722	aSSEETSSIDTNEL	ASSEETSSIDTNEL	63	76	R	I	2	1	1	AT4G01150.1	unknown protein; FUNCTIONS IN: molecular_function unknown; INVOLVED IN: biological_process unknown; LOCATED IN: thylakoid, chloroplast thylakoid membrane, chloroplast, plastoglobule, chloroplast envelope; EXPRESSED IN: 23 plant structures; EXPRESSED DURING: 14 growth stages; BEST Arabidopsis thaliana protein match is: unknown protein (TAIR:AT4G38100.1); Has 323 Blast hits to 323 proteins in 59 sp…	N-Term(TMT6plex)	1	0	1	1	0.122287	2	35.5915	0.229328	2	52.0943	0.127284	2	5.87235	0.0571282	2	119.954	0.142625	2	4.79642	0.27978	2	48.2783	0	0.009691	59.91	0.000120267	2	1711.81	-0.936852	856.406	27.3022	0
723	aSGDVEYR	ASGDVEYR	2	9	M	C	4	1	1	AT2G21660.1	cold, circadian rhythm, and rna binding 2	N-Term(Acetyl)	1	0	1	1																			0	0.05623	59.88	9.01056e-05	2	938.421	-0.392354	469.714	41.3873	0
724	mEIAPSTSR	MEIAPSTSR	1	9	-	F	1	1	1	AT3G51830.1	SAC domain-containing protein 8	N-Term(Acetyl); M1(Oxidation)	1	0	1	1																			0	0.06193	59.88	0.000120998	2	1049.49	-0.377182	525.25	21.1577	0
725	tDTkDAGmDAVQR	TDTKDAGMDAVQR	53	65	M	R	2	1	1	AT3G02780.1	isopentenyl pyrophosphate:dimethylallyl pyrophosphate isomerase 2	N-Term(Acetyl); K4(TMT6plex); M8(Oxidation)	1	0	1	1	0.182924	2	47.4671	0.131141	2	35.1387	0.109559	2	34.276	0.221268	2	0.0507998	0.141944	2	28.5292	0.194152	2	19.7356	0	0.01577	59.86	0.000159923	3	1694.82	-0.403716	565.612	19.3064	0
726	hVVEDQSSSGNQGPR	HVVEDQSSSGNQGPR	743	757	H	Q	1	1	1	AT3G57410.1	villin 3	N-Term(TMT6plex)	1	0	1	1	0.0579708	1		0.202847	1		0.01	1		0.301366	1		0.242768	1		0.188056	1		0	0.0004027	59.85	0.000164691	3	1825.9	-1.5718	609.304	15.9782	0
727	mDPQTQNTSLQR	MDPQTQNTSLQR	1	12	-	L	1	1	1	AT3G01435.1	Expressed protein	N-Term(Acetyl)	1	0	1	1																			0	0.008646	59.83	0.00010082	2	1460.68	-1.4338	730.843	23.8347	0
728	gDGAEIVTR	GDGAEIVTR	2	10	M	L	3	1	1	AT3G16620.1	translocon outer complex protein 120	N-Term(Acetyl)	1	0	1	1																			0	0.05263	59.82	0.000136544	2	959.477	-2.68285	480.242	23.3378	0
729	mNALAATNR	MNALAATNR	1	9	-	N	2	3	1	AT3G03910.1	glutamate dehydrogenase 3	N-Term(Acetyl); M1(Oxidation)	1	0	1	1																			0	0.03084	59.78	0.000135177	2	1019.49	0.570969	510.251	21.7135	0
730	mEGkEEDVNVGAN	MEGKEEDVNVGAN	1	13	-	K	2	1	1	AT4G23400.1	plasma membrane intrinsic protein 1;5	N-Term(Acetyl); K4(TMT6plex)	1	0	1	1	0.182563	2	29.0396	0.170151	2	85.4307	0.160339	2	25.7391	0.150713	2	8.28194	0.14181	2	0.506911	0.16586	2	16.0115	0	0.001431	59.78	0.0001164	2	1662.78	-2.47738	831.894	26.6363	0
731	mNTIVVAQLQR	MNTIVVAQLQR	1	11	-	Q	2	1	1	AT1G03430.1	histidine-containing phosphotransfer factor 5	N-Term(Acetyl)	1	0	1	1																			0	0.004255	59.77	0.000164063	2	1314.72	-1.20709	657.863	34.0871	0
732	aSSVSSAVDSDSLVEDR	ASSVSSAVDSDSLVEDR	67	83	S	D	1	1	1	AT3G10670.1	non-intrinsic ABC protein 7	N-Term(TMT6plex)	1	0	1	1	0.143327	1		0.15035	1		0.129227	1		0.192088	1		0.190507	1		0.194502	1		0	5.687e-05	59.75	0.00017287	3	1952.96	-1.3749	651.658	60.1872	0
733	TTPSYVAFTDSER	TTPSYVAFTDSER	40	52	R	L	1	5	2	AT3G09440.1;AT5G02500.1			1	0	1	1																			0	0.0205	59.74	0.000101764	2	1473.68	-1.95052	737.345	24.7036	0
734	gYDPcTESYAENYFNR	GYDPCTESYAENYFNR	327	342	A	K	5	1	1	AT5G08260.1	serine carboxypeptidase-like 35	N-Term(TMT6plex); C5(Carbamidomethyl)	1	0	1	1	0.163771	5	22.9749	0.148013	5	14.5881	0.122249	5	29.6671	0.180435	5	21.6265	0.186087	5	15.3497	0.215324	5	25.0109	0	0.0002628	59.74	4.00259e-05	3	2214.96	-1.98954	738.99	69.7116	0
735	sSSLPGSDPVANSPTFVSVQSAGDVR	SSSLPGSDPVANSPTFVSVQSAGDVR	58	83	M	K	2	1	1	AT2G42070.1	nudix hydrolase homolog 23	N-Term(TMT6plex)	1	0	1	1	0.0847417	2	73.5183	0.136036	2	12.6684	0.148807	2	27.7449	0.0711406	2	99.0187	0.182437	2	73.6657	0.333062	2	18.9093	0	0.0005298	59.74	0.000201775	3	2790.4	-3.67167	930.805	73.7233	0
736	sLAEAATESSPNPGLSR	SLAEAATESSPNPGLSR	143	159	C	G	1	1	1	AT2G32230.1	proteinaceous RNase P 1	N-Term(TMT6plex)	1	0	1	1	0.203929	1		0.146036	1		0.145359	1		0.158322	1		0.190063	1		0.15629	1		0	0.002078	59.65	0.00020638	3	1915.99	-0.185694	639.336	24.8056	0
737	GFQISPEEAR	GFQISPEEAR	486	495	N	K	2	2	2	AT5G44120.3;AT4G28520.1			1	0	1	1																			0	0.02855	59.6	0.000159921	2	1133.56	-0.951504	567.282	22.7186	0
738	DPSQIVDVYVR	DPSQIVDVYVR	6	16	L	V	2	3	1	AT2G37190.1	Ribosomal protein L11 family protein		1	0	1	1																			0	0.01132	59.58	0.000211936	2	1290.67	-1.05622	645.837	29.3398	0
739	AIDDAILEER	AIDDAILEER	147	156	F	I	1	1	1	AT5G63400.1	adenylate kinase 1		1	0	1	1																			0	0.02658	59.56	0.000154651	2	1144.58	-1.05868	572.795	25.581	0
740	aAAVSSNPR	AAAVSSNPR	3	11	A	T	1	1	1	AT3G11200.1	alfin-like 2	N-Term(Acetyl)	1	0	1	1																			0	0.04145	59.55	0.000116186	2	914.468	-0.694296	457.738	18.9573	0
741	TGGPSYPVELGR	TGGPSYPVELGR	136	147	L	R	1	1	1	AT4G30170.1	Peroxidase family protein		1	0	1	1																			0	0.04782	59.54	0.000173986	2	1232.63	-1.01513	616.817	23.9117	0
742	aSSFNPEQAR	ASSFNPEQAR	64	73	M	V	2	1	1	AT5G12040.1	Nitrilase/cyanide hydratase and apolipoprotein N-acyltransferase family protein	N-Term(Acetyl)	1	0	1	1																			0	0.02244	59.53	0.000118617	2	1148.53	-0.316802	574.77	52.9517	0
743	aVVEEPILSR	AVVEEPILSR	2	11	M	L	1	1	1	AT1G07985.1	Expressed protein	N-Term(Acetyl)	1	0	1	1																			0	0.02217	59.53	0.000155166	2	1154.64	-0.614529	577.824	31.7709	0
744	tVVGDVAPIPR	TVVGDVAPIPR	2	12	M	R	2	1	1	AT3G30390.1	Transmembrane amino acid transporter family protein	N-Term(TMT6plex)	1	0	1	1	0.146356	2	5.22761	0.155183	2	17.095	0.132167	2	11.1303	0.169448	2	9.48456	0.129937	2	14.1939	0.25848	2	32.7511	0	0.001368	59.52	0.000110179	2	1352.81	-1.53338	676.908	27.0533	0
745	eGQGQGQSQGFR	EGQGQGQSQGFR	118	129	G	D	5	1	1	AT1G03880.1	cruciferin 2	N-Term(TMT6plex)	1	0	1	1	0.408519	5	4.54874	0.0371574	2	656.695	0.405915	5	8.21341	0.0233413	5	56.5067	0.144107	5	8.89383	0.012463	4	33.5334	0	0.0001331	59.51	0.000184707	2	1507.74	-1.44307	754.375	17.4252	0
746	mIQPQTYLNVADNSGAR	MIQPQTYLNVADNSGAR	1	17	-	E	1	1	1	ATCG00780.1	ribosomal protein L14	N-Term(TMT6plex); M1(Oxidation)	1	0	1	1	0.103576	1		0.34882	1		0.10115	1		0.140736	1		0.134532	1		0.171188	1		0	0.001977	59.46	0.000225744	3	2123.07	-1.57964	708.362	27.6884	0
747	mENNNLGLR	MENNNLGLR	1	9	-	F	2	1	1	AT4G16340.1	guanyl-nucleotide exchange factors;GTPase binding;GTP binding	N-Term(Acetyl)	1	0	1	1																			0	0.03878	59.45	0.000133591	2	1102.53	0.135351	551.769	27.5377	0
748	eTNASEAFR	ETNASEAFR	81	89	A	V	1	1	1	AT1G76450.1	Photosystem II reaction center PsbP family protein	N-Term(TMT6plex)	1	0	1	1	0.125663	1		0.169429	1		0.10877	1		0.210118	1		0.185006	1		0.201014	1		0	0.005342	59.42	0.000180918	2	1253.63	-2.45147	627.318	20.7342	0
749	hLDLASLDSVR	HLDLASLDSVR	148	158	M	Q	1	2	2	AT5G54190.1;AT4G27440.1		N-Term(TMT6plex)	1	0	1	1																			0	0.002229	59.37	0.000174284	3	1454.82	-0.259877	485.61	27.1777	0
750	aPSSSSGLTF	APSSSSGLTF	2	11	M	K	1	2	1	AT4G26430.1	COP9 signalosome subunit 6B	N-Term(TMT6plex)	1	0	1	1	0.130853	1		0.17665	1		0.156321	1		0.187233	1		0.166058	1		0.182886	1		0	0.03892	59.35	0.000195994	2	1182.62	-0.218594	591.814	30.4853	0
751	qGQGPPPMVQER	QGQGPPPMVQER	100	111	A	F	1	1	1	AT1G02560.1	nuclear encoded CLP protease 5	N-Term(Acetyl)	1	0	1	1																			0	0.006501	59.35	0.000160164	2	1365.65	-2.9715	683.331	23.5296	0
752	gLEETIcSMR	GLEETICSMR	334	343	N	S	26	1	1	AT4G28520.1	cruciferin 3	N-Term(TMT6plex); C7(Carbamidomethyl)	1	0	1	1	0.325868	26	20.9026	0.0572006	20	75.3993	0.306387	26	24.4949	0.0560744	21	79.8032	0.203363	26	10.9472	0.076008	22	26.8534	0	0.0004499	59.3	0.000191567	2	1424.7	-1.8851	712.856	26.9652	0
753	aASPLVVQkTEEEWR	AASPLVVQKTEEEWR	2	16	M	A	2	1	1	AT4G04830.1	methionine sulfoxide reductase B5	N-Term(Acetyl); K9(TMT6plex)	1	0	1	1	0.109401	2	18.8317	0.159883	2	3.45232	0.0727842	2	86.2773	0.224924	2	8.85674	0.191567	2	43.6875	0.222713	2	8.27882	0	0.0003957	59.28	0.000246097	2	2014.08	-2.25355	1007.54	77.1341	0
754	aGTGVVAVYGEGAMTETkQkSPF	AGTGVVAVYGEGAMTETKQKSPF	2	24	M	S	4	2	1	AT2G38210.1	putative PDX1-like protein 4	N-Term(Acetyl); K18(TMT6plex); K20(TMT6plex)	1	0	1	1	0.165563	4	27.7656	0.138312	4	26.7776	0.132637	4	23.7323	0.135096	4	16.0008	0.191897	4	36.101	0.209171	4	19.3927	0	2.685e-05	59.26	0.000267154	3	2828.49	0.648564	943.502	85.276	0
755	aHNPTGVDPTSEQWEQIR	AHNPTGVDPTSEQWEQIR	185	202	C	Q	1	1	1	AT5G19550.1	aspartate aminotransferase 2	N-Term(TMT6plex)	1	0	1	1	0.276853	1		0.01	1		0.220955	1		0.232753	1		0.238894	1		0.0207254	1		0	0.0001764	59.23	0.000206799	3	2294.13	-2.28219	765.382	24.6278	0
756	mEAGGAYNPR	MEAGGAYNPR	1	10	-	T	3	1	1	AT5G26210.1	alfin-like 4	N-Term(Acetyl); M1(Oxidation)	1	0	1	1																			0	0.01935	59.21	7.78475e-05	2	1123.48	-0.0455041	562.245	19.6117	0
757	eEVcETScSILQEEPLTIR	EEVCETSCSILQEEPLTIR	153	171	N	C	3	1	1	AT3G63040.1	unknown protein; FUNCTIONS IN: molecular_function unknown; INVOLVED IN: biological_process unknown; LOCATED IN: endomembrane system; Has 5 Blast hits to 5 proteins in 2 species: Archae - 0; Bacteria - 0; Metazoa - 0; Fungi - 0; Plants - 5; Viruses - 0; Other Eukaryotes - 0 (source: NCBI BLink).	N-Term(TMT6plex); C4(Carbamidomethyl); C8(Carbamidomethyl)	1	0	1	1	0.281949	3	38.6462	0.118317	3	3.62594	0.154463	3	28.6043	0.12854	3	17.5473	0.128321	3	58.8313	0.205854	3	26.5586	0	0.003614	59.2	0.000187373	3	2522.23	-0.656831	841.415	30.6711	0
758	akPVSIEVYNPN	AKPVSIEVYNPN	2	13	M	G	1	1	1	AT1G68010.2	hydroxypyruvate reductase	N-Term(Acetyl); K2(TMT6plex)	1	0	1	1	0.140184	1		0.183629	1		0.119543	1		0.215768	1		0.144764	1		0.196112	1		0	0.01156	59.16	0.000220837	2	1601.87	-3.11409	801.438	76.0713	0
759	mDcETLIESAIR	MDCETLIESAIR	1	12	-	I	1	1	1	AT5G04520.1	Protein of unknown function DUF455	N-Term(Acetyl); C3(Carbamidomethyl)	1	0	1	1																			0	0.003842	59.15	0.000112619	2	1479.67	-7.3004	740.339	91.8873	0
760	sYSDSDSSSHGGEYkNFR	SYSDSDSSSHGGEYKNFR	2	19	M	Q	2	1	1	AT1G12360.1	Sec1/munc18-like (SM) proteins superfamily	N-Term(Acetyl); K15(TMT6plex)	1	0	1	1	0.1803	2	56.0527	0.146095	2	41.0966	0.177782	2	64.3155	0.126404	2	57.0595	0.162053	2	3.97015	0.1616	2	44.8814	0	0.002398	59.14	6.46064e-05	3	2294.01	-1.50957	765.342	20.9226	0
761	tIPITGTGINPAR	TIPITGTGINPAR	227	239	A	S	2	13	7	AT1G01620.1;AT2G37170.1;AT3G53420.1;AT4G23400.1;AT4G35100.1;AT2G37180.1;AT5G60660.1		N-Term(TMT6plex)	1	0	1	1																			0	0.00471	59.12	0.000132197	3	1539.91	-0.277124	513.973	27.2083	0
762	sSPSSVVETDNDDDNDLTFSGcR	SSPSSVVETDNDDDNDLTFSGCR	50	72	S	A	1	1	1	AT5G42070.1	unknown protein; FUNCTIONS IN: molecular_function unknown; INVOLVED IN: biological_process unknown; LOCATED IN: chloroplast thylakoid membrane, chloroplast; EXPRESSED IN: 21 plant structures; EXPRESSED DURING: 13 growth stages; Has 30201 Blast hits to 17322 proteins in 780 species: Archae - 12; Bacteria - 1396; Metazoa - 17338; Fungi - 3422; Plants - 5037; Viruses - 0; Other Eukaryotes - 2996 (so…	N-Term(TMT6plex); C22(Carbamidomethyl)	1	0	1	1	0.113244	1		0.107166	1		0.103071	1		0.287922	1		0.280107	1		0.10849	1		0	0.01175	59.11	4.09965e-05	4	2746.19	-1.3752	687.303	26.7089	0
763	aATASSEASEGPVmGLINkR	AATASSEASEGPVMGLINKR	2	21	M	L	1	1	1	AT1G27090.1	glycine-rich protein	N-Term(Acetyl); M14(Oxidation); K19(TMT6plex)	1	0	1	1	0.186222	1		0.171769	1		0.12387	1		0.163935	1		0.191441	1		0.162763	1		0	0.004458	59.09	0.000253958	3	2276.17	-2.11094	759.395	27.4874	0
764	aATVPATTR	AATVPATTR	2	10	M	S	1	1	1	AT5G53045.1	unknown protein; Has 122 Blast hits to 122 proteins in 57 species: Archae - 0; Bacteria - 0; Metazoa - 46; Fungi - 30; Plants - 41; Viruses - 0; Other Eukaryotes - 5 (source: NCBI BLink).	N-Term(Acetyl)	1	0	1	1																			0	0.05205	59.07	0.000148594	2	929.505	-0.331315	465.256	21.3842	0
765	mELNISESR	MELNISESR	1	9	-	S	2	1	1	AT1G26640.1	Amino acid kinase family protein	N-Term(Acetyl); M1(Oxidation)	1	0	1	1																			0	0.0265	59.07	0.000134409	2	1136.53	0.146872	568.766	25.4188	0
766	sGDTIATTPGVAQW	SGDTIATTPGVAQW	147	160	R	F	2	1	1	AT5G44120.3	RmlC-like cupins superfamily protein	N-Term(TMT6plex)	1	0	1	1	0.304996	2	51.613	0.0802761	2	117.49	0.197214	2	65.3465	0.142839	1		0.193468	2	7.47014	0.0913397	2	87.0757	0	0.0097	59.06	0.000232189	2	1632.84	-1.98547	816.924	32.2934	0
767	aAEGEVIAcH	AAEGEVIACH	2	11	M	T	1	1	1	AT5G42980.1	thioredoxin 3	N-Term(TMT6plex); C9(Carbamidomethyl)	1	0	1	1	0.156852	1		0.149319	1		0.154813	1		0.172316	1		0.152451	1		0.214249	1		0	0.01257	59.02	0.00017049	2	1285.64	-1.5679	643.323	21.7136	0
768	aAQVTSHENPR	AAQVTSHENPR	46	56	K	R	1	1	1	AT4G33540.1	metallo-beta-lactamase family protein	N-Term(Acetyl)	1	0	1	1																			0	0.01598	58.99	0.000178549	2	1251.61	-0.855955	626.307	17.1281	0
769	aSSDGDEEEAIPLR	ASSDGDEEEAIPLR	83	96	Q	S	3	1	1	AT5G16150.1	plastidic GLC translocator	N-Term(TMT6plex)	1	0	1	1	0.212842	3	37.0769	0.135602	3	8.08607	0.160346	3	5.25632	0.130485	3	0.734896	0.195027	3	56.7236	0.128159	3	16.3488	0	0.0001608	58.97	0.000197944	2	1717.84	-2.40873	859.424	24.9691	0
770	VAVDSGAAINR	VAVDSGAAINR	536	546	L	D	1	1	1	AT3G58610.1	ketol-acid reductoisomerase		1	0	1	1																			0	0.02926	58.94	0.000178574	2	1072.57	-0.435421	536.791	18.3764	0
771	pDVQSTVVEF	PDVQSTVVEF	2	11	M	V	2	1	1	AT3G07300.3	NagB/RpiA/CoA transferase-like superfamily protein	N-Term(TMT6plex)	1	0	1	1	0.18571	2	34.9847	0.163069	2	6.56125	0.126074	2	15.6069	0.137236	2	5.91546	0.169706	2	15.8215	0.210965	2	9.45117	0	0.02958	58.94	0.000261287	2	1349.71	-1.57447	675.36	33.6773	0
772	sVcSSSSSSQkTW	SVCSSSSSSQKTW	2	14	M	I	1	1	1	AT1G53000.1	Nucleotide-diphospho-sugar transferases superfamily protein	N-Term(Acetyl); C3(Carbamidomethyl); K11(TMT6plex)	1	0	1	1	0.116315	1		0.140853	1		0.152963	1		0.116475	1		0.237395	1		0.235999	1		0	0.004718	58.94	0.000145514	2	1701.8	0.0242769	851.401	60.7885	0
773	aLAFDEFGR	ALAFDEFGR	2	10	M	P	3	2	1	AT1G24510.1	TCP-1/cpn60 chaperonin family protein	N-Term(Acetyl)	1	0	1	1																			0	0.04875	58.93	0.0001731	2	1067.52	0.435197	534.262	90.9079	0
774	IQDSTGHEFATR	IQDSTGHEFATR	210	221	H	L	1	3	1	AT2G17360.1	Ribosomal protein S4 (RPS4A) family protein		1	0	1	1																			0	0.002578	58.88	0.000147732	3	1361.64	-1.00668	454.553	16.7146	0
775	aPNLNGYcESWR	APNLNGYCESWR	49	60	K	V	2	1	1	AT5G44020.1	HAD superfamily, subfamily IIIB acid phosphatase	N-Term(TMT6plex); C8(Carbamidomethyl)	1	0	1	1	0.21838	2	27.2999	0.143611	2	36.0872	0.125249	2	44.7867	0.168078	2	13.2753	0.11363	2	2.34279	0.216787	2	12.2838	0	0.004719	58.88	0.000181511	3	1695.81	-0.310337	565.942	26.6896	0
776	fNDGLLPNGDFELGPR	FNDGLLPNGDFELGPR	22	37	C	H	5	1	1	AT4G32460.1	Protein of unknown function, DUF642	N-Term(TMT6plex)	1	0	1	1	0.12651	5	60.3457	0.190757	5	12.2009	0.125381	4	24.5614	0.210178	5	28.1266	0.146025	5	19.7295	0.239875	4	10.0263	0	0.0001038	58.86	0.00026647	2	1990.02	0.66855	995.516	88.1213	0
777	ITEGQIYIDR	ITEGQIYIDR	348	357	Y	Q	1	3	2	AT1G76030.1;AT1G20260.1			1	0	1	1																			0	0.02714	58.85	0.000249687	2	1207.63	-1.4233	604.319	23.1523	0
778	mEGVELELER	MEGVELELER	1	10	-	R	1	1	1	AT1G23220.1	Dynein light chain type 1 family protein	N-Term(Acetyl)	1	0	1	1																			0	0.01679	58.74	0.00015725	2	1246.6	-0.701527	623.802	34.257	0
779	sTVGSPSFAQR	STVGSPSFAQR	26	36	F	L	4	1	1	AT3G61440.1	cysteine synthase C1	N-Term(TMT6plex)	1	0	1	1	0.142923	4	12.0405	0.184391	4	14.6571	0.100169	4	25.4581	0.215192	4	8.2423	0.152545	4	6.83153	0.19924	4	5.60557	0	0.002418	58.7	0.000261834	2	1365.73	-1.76846	683.369	21.8847	0
780	cGVVGIYGDSEASR	CGVVGIYGDSEASR	87	100	E	L	2	1	1	AT4G34740.1	GLN phosphoribosyl pyrophosphate amidotransferase 2	N-Term(TMT6plex); C1(Carbamidomethyl)	1	0	1	1	0.207639	2	4.27237	0.108502	2	72.6273	0.232637	2	7.93255	0.152613	2	25.7903	0.165167	2	5.08407	0.118002	2	28.1901	0	0.001798	58.7	0.000202344	3	1698.83	-1.13436	566.948	25.3461	0
781	aVTFSDLHTER	AVTFSDLHTER	2	12	M	G	2	1	1	AT5G12110.1	Glutathione S-transferase, C-terminal-like;Translation elongation factor EF1B/ribosomal protein S6	N-Term(TMT6plex)	1	0	1	1	0.152016	2	0.0615817	0.151168	2	6.37382	0.146754	2	5.31753	0.160329	2	9.43517	0.182274	2	7.34643	0.205671	2	14.7472	0	0.0007754	58.68	0.000268531	3	1504.8	0.00445373	502.27	23.6812	0
782	eTFQDSSEFQPR	ETFQDSSEFQPR	114	125	A	F	2	1	1	AT5G44120.3	RmlC-like cupins superfamily protein	N-Term(TMT6plex)	1	0	1	1	0.399575	2	1.1263	0.0416738	2	10.7724	0.325332	2	1.96887	0.0125723	2	34.9389	0.195392	2	1.28288	0.0283231	2	1.23165	0	0.0002783	58.65	0.00017569	2	1699.81	-1.43964	850.409	25.0043	0
783	aMSGTYVTDVPLkGSAEkH	AMSGTYVTDVPLKGSAEKH	2	20	M	Y	2	1	1	AT1G14960.1	Polyketide cyclase/dehydrase and lipid transport superfamily protein	N-Term(Acetyl); K13(TMT6plex); K18(TMT6plex)	1	0	1	1	0.165924	2	22.4251	0.207462	2	29.0816	0.112514	2	13.6694	0.16859	2	13.1819	0.086365	2	64.8552	0.244825	2	9.46358	0	0.002611	58.61	0.000302986	3	2491.32	-1.62294	831.112	68.415	0
784	vAVYDSPDGVEVR	VAVYDSPDGVEVR	12	24	N	G	2	1	1	AT5G03860.1	malate synthase	N-Term(TMT6plex)	1	0	1	1	0.132135	2	4.51411	0.165478	2	17.2288	0.074161	2	51.601	0.195391	2	7.09332	0.215401	2	9.31655	0.211155	2	9.71002	0	0.008222	58.59	0.000297882	3	1634.86	-0.662524	545.624	26.5856	0
785	tILVEHFVPDSR	TILVEHFVPDSR	2	13	M	V	1	1	1	AT2G19800.1	myo-inositol oxygenase 2	N-Term(TMT6plex)	1	0	1	1	0.253169	1		0.064719	1		0.178834	1		0.152124	1		0.207042	1		0.144113	1		0	0.00326	58.59	0.000221301	3	1641.92	-0.557851	547.977	27.8749	0
786	yASNVVIQR	YASNVVIQR	324	332	C	S	1	2	2	AT3G09820.1;AT5G03300.1		N-Term(TMT6plex)	1	0	1	1																			0	0.004397	58.57	0.000250747	2	1278.74	-0.891504	639.871	23.1436	0
787	TIGTAGcGLVR	TIGTAGCGLVR	199	209	H	G	1	1	1	AT5G64100.1	Peroxidase superfamily protein	C7(Carbamidomethyl)	1	0	1	1																			0	0.05792	58.53	0.000252506	2	1104.59	2.20129	552.796	21.2217	0
788	aPIAVGDVVPDGTIS	APIAVGDVVPDGTIS	2	16	M	F	1	1	1	AT1G65980.1	thioredoxin-dependent peroxidase 1	N-Term(TMT6plex)	1	0	1	1	0.196657	1		0.026053	1		0.125513	1		0.443398	1		0.0923415	1		0.116037	1		0	0.03707	58.52	0.000241489	2	1639.91	-1.74579	820.457	34.4183	0
789	sNIDLIGMSNR	SNIDLIGMSNR	2	12	M	D	1	1	1	AT3G60600.1	vesicle associated protein	N-Term(Acetyl)	1	0	1	1																			0	0.0129	58.51	0.000198216	2	1261.62	-1.19699	631.313	32.3313	0
790	gLDELSEEDR	GLDELSEEDR	409	418	L	L	2	1	1	ATCG00480.1	ATP synthase subunit beta	N-Term(TMT6plex)	1	0	1	1	0.165482	2	44.3133	0.158279	2	19.4462	0.0775168	2	61.2794	0.220987	2	30.6275	0.141446	2	2.2056	0.217433	2	10.0338	0	0.001643	58.48	0.000224708	2	1391.68	-1.49476	696.345	24.7312	0
791	SSHLLLEEPIR	SSHLLLEEPIR	3	13	H	M	2	2	1	AT2G36580.1	Pyruvate kinase family protein		1	0	1	1																			0	0.04489	58.44	0.000275839	3	1293.72	-0.630059	431.91	23.4901	0
792	aTFDDGDFPAQTH	ATFDDGDFPAQTH	2	14	M	S	3	1	1	AT2G20760.1	Clathrin light chain protein	N-Term(Acetyl)	1	0	1	1																			0	0.01689	58.37	4.27177e-05	2	1463.61	-1.38837	732.306	31.055	0
793	gGGGDTTDTNmmQR	GGGGDTTDTNMMQR	2	15	M	V	1	1	1	AT2G21230.3	Basic-leucine zipper (bZIP) transcription factor family protein	N-Term(TMT6plex); M11(Oxidation); M12(Oxidation)	1	0	1	1	0.129434	1		0.174321	1		0.154658	1		0.177088	1		0.193634	1		0.170865	1		0	0.02557	58.31	7.10553e-05	3	1701.74	-0.585401	567.917	14.6193	0
794	sNPETAEHFTER	SNPETAEHFTER	140	151	F	M	1	1	1	AT4G35450.5	ankyrin repeat-containing protein 2	N-Term(TMT6plex)	1	0	1	1	0.156439	1		0.0867316	1		0.0857653	1		0.27421	1		0.166501	1		0.230353	1		0	0.0004252	58.3	0.000208554	3	1646.8	-0.975158	549.603	19.0467	0
795	gTDGETTTQGLDGLGDR	GTDGETTTQGLDGLGDR	113	129	A	C	1	1	1	AT3G52930.1	Aldolase superfamily protein	N-Term(TMT6plex)	1	0	1	1	0.0788194	1		0.220735	1		0.0778878	1		0.17895	1		0.179132	1		0.264476	1		0	0.01221	58.28	0.000211894	3	1921.92	-3.07234	641.313	24.2522	0
796	aAEGEVIAc	AAEGEVIAC	2	10	M	H	1	1	1	AT5G42980.1	thioredoxin 3	N-Term(TMT6plex); C9(Carbamidomethyl)	1	0	1	1																			0	0.01084	58.27	0.00025833	2	1148.58	-1.37338	574.794	25.6049	0
797	sAGDADPDYR	SAGDADPDYR	23	32	A	T	4	1	1	AT1G16560.1	Per1-like family protein	N-Term(TMT6plex)	1	0	1	1	0.222798	4	16.0613	0.142406	4	4.98534	0.177671	4	9.61033	0.156509	4	16.3644	0.172056	4	6.56762	0.147937	4	13.2748	0	0.01844	58.26	0.00018436	3	1295.61	-0.779066	432.54	18.3496	0
798	mEEENVTSSPSTPVHR	MEEENVTSSPSTPVHR	1	16	-	L	2	1	1	AT1G62430.1	CDP-diacylglycerol synthase 1	N-Term(Acetyl)	1	0	1	1																			0	0.01638	58.25	0.000115509	3	1841.83	-1.87045	614.615	22.5008	0
799	mDGVGESSTQNEVEEkPVIVR	MDGVGESSTQNEVEEKPVIVR	1	21	-	V	2	1	1	AT2G30280.1	RNA-directed DNA methylation 4	N-Term(Acetyl); K16(TMT6plex)	1	0	1	1	0.104198	2	84.7964	0.116453	2	19.1279	0.147266	2	26.6622	0.152472	2	37.5576	0.246833	2	35.8692	0.200119	2	33.5157	0	1.316e-05	58.25	0.000289297	3	2574.29	-0.909894	858.768	28.2191	0
800	gTTNGTDYGAYTYkELER	GTTNGTDYGAYTYKELER	2	19	M	E	2	1	1	AT5G28840.1	GDP-D-mannose 3',5'-epimerase	N-Term(Acetyl); K14(TMT6plex)	1	0	1	1	0.171041	2	5.99963	0.149825	2	15.0944	0.136856	2	6.63892	0.151118	2	8.71477	0.192859	2	5.82901	0.194415	2	23.7532	0	0.003454	58.23	0.00019864	3	2310.1	-2.08271	770.706	27.3247	0
801	vDVDPSLVFENPR	VDVDPSLVFENPR	65	77	N	L	2	1	1	AT4G18670.1	Leucine-rich repeat (LRR) family protein	N-Term(TMT6plex)	1	0	1	1	0.17217	2	9.44075	0.202385	2	10.6907	0.151853	2	32.3988	0.127821	2	59.3929	0.0879917	2	58.2395	0.237526	2	14.5062	0	0.004862	58.21	0.000302847	3	1715.92	-0.630453	572.643	32.2993	0
802	tVSTPPSIATGNAPSPDYR	TVSTPPSIATGNAPSPDYR	51	69	A	V	5	1	1	AT3G57560.1	N-acetyl-l-glutamate kinase	N-Term(TMT6plex)	1	0	1	1	0.273614	5	2.4437	0.129183	5	25.3094	0.24903	5	13.6205	0.103343	5	41.147	0.221728	5	15.3353	0.0916482	5	32.0246	0	0.0007179	58.21	0.000303677	3	2160.11	-1.44325	720.708	25.4034	0
803	gEDAISGN	GEDAISGN	2	9	M	L	1	1	1	AT5G51830.1	pfkB-like carbohydrate kinase family protein	N-Term(TMT6plex)	1	0	1	1	0.113402	1		0.167315	1		0.13491	1		0.196156	1		0.18797	1		0.200246	1		0	0.03224	58.19	0.000246597	2	991.489	-0.231933	496.248	21.1504	0
804	aAEAAAASSDSR	AAEAAAASSDSR	144	155	A	G	4	1	1	AT1G67740.1	photosystem II BY	N-Term(TMT6plex)	1	0	1	1	0.151839	4	10.7054	0.150441	4	0.872828	0.152233	4	12.9173	0.146771	4	12.0068	0.191261	4	17.6908	0.174728	4	6.15895	0	0.001384	58.16	0.000268088	2	1335.67	-1.492	668.338	32.1586	0
805	gGQDASAVTTTDHR	GGQDASAVTTTDHR	253	266	G	A	1	2	1	AT2G46280.1	TGF-beta receptor interacting protein 1	N-Term(TMT6plex)	1	0	1	1	0.064398	1		0.14542	1		0.123632	1		0.237309	1		0.165461	1		0.263781	1		0	0.003193	58.15	0.000239003	3	1644.82	0.844149	548.943	16.3881	0
806	mDEFGVLTER	MDEFGVLTER	1	10	-	Y	1	1	1	AT1G21660.1	Chaperone DnaJ-domain superfamily protein	N-Term(Acetyl)	1	0	1	1																			0	0.01169	58.1	0.000159528	2	1238.57	-1.81048	619.789	89.5977	0
807	aQQGQGSmDPAALDDIIR	AQQGQGSMDPAALDDIIR	2	19	M	R	3	1	1	AT5G59160.1	type one serine/threonine protein phosphatase 2	N-Term(Acetyl); M8(Oxidation)	1	0	1	1																			0	0.005949	58.09	0.000166959	2	1943.91	-3.55465	972.457	32.1518	0
808	sGkGEGPAIGIDLGTTY	SGKGEGPAIGIDLGTTY	2	18	M	S	15	1	1	AT5G02500.1	heat shock cognate protein 70-1	N-Term(Acetyl); K3(TMT6plex)	1	0	1	1	0.133136	15	33.1399	0.170585	15	32.9845	0.131728	14	49.2444	0.179559	15	37.0765	0.164874	14	82.8016	0.196926	14	21.7481	0	0.004437	58.05	0.000318442	3	1906.98	-9.60841	636.331	86.9006	0
809	aSkSDVNIIETSSkVH	ASKSDVNIIETSSKVH	2	17	M	F	1	1	1	AT1G55810.1	uridine kinase-like 3	N-Term(Acetyl); K3(TMT6plex); K14(TMT6plex)	1	0	1	1	0.206936	1		0.113757	1		0.188808	1		0.103192	1		0.235787	1		0.15152	1		0	0.0006963	58.05	0.00030771	3	2215.23	-2.28987	739.081	25.4152	0
810	mHSPLQTQQPEQR	MHSPLQTQQPEQR	1	13	-	C	3	1	1	AT5G15860.1	prenylcysteine methylesterase	N-Term(Acetyl); M1(Oxidation)	1	0	1	1																			0	0.002704	58.02	0.000195939	2	1637.77	0.208845	819.389	18.6377	0
811	dVPANQNSGEVESLAR	DVPANQNSGEVESLAR	42	57	G	F	1	1	1	AT3G12490.2	cystatin B	N-Term(TMT6plex)	1	0	1	1	0.0784252	1		0.153064	1		0.0653403	1		0.366777	1		0.0587726	1		0.27762	1		0	0.005549	58	0.000285915	3	1914.97	-0.975164	638.995	23.4899	0
812	gIPDAAQDLSTEMEVDAFR	GIPDAAQDLSTEMEVDAFR	2	20	M	R	2	1	1	AT1G60080.1	3'-5'-exoribonuclease family protein	N-Term(TMT6plex)	1	0	1	1	0.26898	2	5.9922	0.102571	2	5.60981	0.106735	2	1.42985	0.0815893	2	40.4218	0.146731	2	61.2304	0.277945	2	15.8529	0	0.0002681	58	0.000222519	3	2294.1	-7.70227	765.371	89.5406	0
813	mDASQEQQHETVEEMLAR	MDASQEQQHETVEEMLAR	17	34	P	H	2	1	1	AT3G62940.2	Cysteine proteinases superfamily protein	N-Term(Acetyl)	1	0	1	1																			0	0.0006447	57.96	6.8781e-05	3	2173.95	-1.44041	725.32	28.6441	0
814	gLEETLcTMR	GLEETLCTMR	270	279	N	C	7	1	1	AT1G03880.1	cruciferin 2	N-Term(TMT6plex); C7(Carbamidomethyl)	1	0	1	1	0.381837	7	7.7712	0.0150192	6	66.2248	0.348371	7	30.9854	0.0262127	5	190.003	0.187966	7	22.7564	0.0393263	6	88.0114	0	0.004846	57.91	0.000287452	3	1438.72	0.227698	480.246	65.4756	0
815	aPSSYVEEQLR	APSSYVEEQLR	21	31	A	D	2	1	1	AT3G07990.1	serine carboxypeptidase-like 27	N-Term(TMT6plex)	1	0	1	1	0.138918	2	2.12051	0.190561	2	3.74714	0.11275	2	19.7825	0.20044	2	7.23337	0.154171	2	7.34827	0.200716	2	14.5375	0	0.0006956	57.87	0.000333796	2	1507.79	-1.11721	754.401	25.2212	0
816	sDDEHHFEASESGASkTYPQSAGNIR	SDDEHHFEASESGASKTYPQSAGNIR	2	27	M	K	12	1	1	AT1G26630.1	Eukaryotic translation initiation factor 5A-1 (eIF-5A 1) protein	N-Term(Acetyl); K16(TMT6plex)	1	0	1	1	0.156915	12	56.6443	0.148767	11	57.3534	0.138088	12	22.4247	0.132655	12	32.8283	0.246632	12	35.5007	0.140268	12	43.4303	0	7.724e-07	57.87	0.000118968	4	3091.41	-1.3685	773.609	49.9123	0
817	aTDTGEIGSALL	ATDTGEIGSALL	60	71	R	A	1	1	1	AT4G22240.1	Plastid-lipid associated protein PAP / fibrillin family protein	N-Term(TMT6plex)	1	0	1	1	0.0844418	1		0.27815	1		0.0968532	1		0.17041	1		0.271282	1		0.0988639	1		0	0.02795	57.86	0.00033301	2	1376.75	-1.49671	688.876	33.816	0
818	sTGLDmSLDDmIAkNR	STGLDMSLDDMIAKNR	2	17	M	K	1	1	1	AT5G59950.5	RNA-binding (RRM/RBD/RNP motifs) family protein	N-Term(Acetyl); M6(Oxidation); M11(Oxidation); K14(TMT6plex)	1	0	1	1	0.152721	1		0.149531	1		0.164709	1		0.180737	1		0.155861	1		0.196441	1		0	0.005448	57.86	0.000246668	3	2070	-1.8709	690.672	27.0852	0
819	mESAALSR	MESAALSR	1	8	-	I	4	1	1	AT1G64190.1	6-phosphogluconate dehydrogenase family protein	N-Term(Acetyl)	1	0	1	1																			0	0.05765	57.84	0.000235638	2	906.433	-2.10084	453.72	54.2777	0
820	VGDLSYADR	VGDLSYADR	195	203	F	Y	1	1	1	AT2G27190.1	purple acid phosphatase 12		1	0	1	1																			0	0.05886	57.82	0.000212442	2	995.478	-1.58976	498.242	20.0837	0
821	aATTEPLTVLVTGAGGR	AATTEPLTVLVTGAGGR	71	87	A	T	1	1	1	AT2G37660.1	NAD(P)-binding Rossmann-fold superfamily protein	N-Term(Acetyl)	1	0	1	1																			0	0.001668	57.81	0.000294644	2	1655.89	-2.18523	828.45	93.6368	0
822	mDYMYGPGR	MDYMYGPGR	1	9	-	H	1	1	1	AT2G13360.1	alanine:glyoxylate aminotransferase	N-Term(Acetyl); M1(Oxidation)	1	0	1	1																			0	0.05041	57.8	3.15322e-05	2	1147.45	-0.196895	574.231	26.5651	0
823	fVGGLAWATNDEDLQR	FVGGLAWATNDEDLQR	9	24	C	T	4	1	1	AT4G39260.1	cold, circadian rhythm, and RNA binding 1	N-Term(TMT6plex)	1	0	1	1	0.180093	4	1.31289	0.168612	4	19.2945	0.136281	4	12.3649	0.158246	4	24.7271	0.144265	4	15.4922	0.183812	4	11.7372	0	0.001425	57.78	0.000325113	3	2021.02	-2.85734	674.346	33.0721	0
824	mESPPEGYR	MESPPEGYR	56	64	S	R	1	1	1	AT3G10620.1	nudix hydrolase homolog 26	N-Term(Acetyl); M1(Oxidation)	1	0	1	1																			0	0.05013	57.73	8.50866e-05	2	1123.47	0.288943	562.24	20.7669	0
825	aQQGQGSMDPAALDDIIR	AQQGQGSMDPAALDDIIR	2	19	M	R	2	1	1	AT5G59160.1	type one serine/threonine protein phosphatase 2	N-Term(Acetyl)	1	0	1	1																			0	0.009814	57.69	0.000231579	3	1927.92	-1.19495	643.31	34.388	0
826	gLEETIcSAR	GLEETICSAR	283	292	N	C	31	1	1	AT5G44120.3	RmlC-like cupins superfamily protein	N-Term(TMT6plex); C7(Carbamidomethyl)	1	0	1	1	0.376352	31	10.4605	0.0462918	20	137.755	0.357382	31	12.5604	0.0444571	20	245.917	0.209731	31	7.5323	0.0382392	27	260.337	0	0.00131	57.66	0.000315368	2	1364.7	-2.7114	682.854	55.1508	0
827	QTTEVSGPSAPTSSETDR	QTTEVSGPSAPTSSETDR	903	920	R	R	1	1	1	AT4G11420.1	eukaryotic translation initiation factor 3A		1	0	1	1																			0	0.009237	57.61	0.000147287	2	1849.84	-1.03921	925.423	22.0302	0
828	sGVSVmDTSSASSQSVQGSER	SGVSVMDTSSASSQSVQGSER	53	73	A	L	1	1	1	AT4G36530.2	alpha/beta-Hydrolases superfamily protein	N-Term(TMT6plex); M6(Oxidation)	1	0	1	1	0.0693481	1		0.19688	1		0.156599	1		0.261356	1		0.0536046	1		0.262213	1		0	0.00393	57.59	0.000193341	3	2331.09	-0.97884	777.702	20.072	0
829	mDAIDSVVDPLR	MDAIDSVVDPLR	1	12	-	D	1	1	1	AT4G24920.1	secE/sec61-gamma protein transport protein	N-Term(Acetyl)	1	0	1	1																			0	0.01096	57.58	0.000241447	2	1372.68	-1.68551	686.841	35.1534	0
830	sAVTMTDSNDAGMDAVQR	SAVTMTDSNDAGMDAVQR	55	72	F	R	1	1	1	AT5G16440.1	isopentenyl diphosphate isomerase 1	N-Term(TMT6plex)	1	0	1	1	0.104241	1		0.169851	1		0.0885548	1		0.23937	1		0.163646	1		0.234337	1		0	0.003979	57.49	0.000157473	3	2097.96	-7.97375	699.991	56.5591	0
831	aQkVEAQGGkGAN	AQKVEAQGGKGAN	2	14	M	L	10	1	1	AT3G16420.1	PYK10-binding protein 1	N-Term(Acetyl); K3(TMT6plex); K10(TMT6plex)	1	0	1	1	0.158803	10	8.66486	0.159993	10	8.25803	0.128192	10	21.985	0.183559	10	20.8392	0.167291	10	13.9821	0.19867	10	19.4084	0	0.0001367	57.47	0.000305388	3	1757.99	-0.571606	586.668	45.1126	0
832	mEDkSPTLLISEDLSR	MEDKSPTLLISEDLSR	1	16	-	K	1	1	1	AT5G11580.1	Regulator of chromosome condensation (RCC1) family protein	N-Term(Acetyl); K4(TMT6plex)	1	0	1	1	0.211612	1		0.0816624	1		0.142453	1		0.0810399	1		0.229812	1		0.25342	1		0	0.0009097	57.47	0.000390889	3	2105.11	4.51274	702.375	85.811	0
833	akNVGILAm	AKNVGILAM	2	10	M	D	2	1	1	AT4G11820.2	hydroxymethylglutaryl-CoA synthase / HMG-CoA synthase / 3-hydroxy-3-methylglutaryl coenzyme A synthase	N-Term(Acetyl); K2(TMT6plex); M9(Oxidation)	1	0	1	1	0.135841	2	21.0302	0.168221	2	24.2207	0.0959593	2	42.6414	0.158616	2	14.8284	0.168789	2	32.0928	0.25537	2	31.2903	0	0.0487	57.43	0.000300985	2	1203.7	-0.791603	602.352	30.4751	0
834	aNTQLkSDAIMDM	ANTQLKSDAIMDM	2	14	M	M	2	1	1	AT5G42890.1	sterol carrier protein 2	N-Term(Acetyl); K6(TMT6plex)	1	0	1	1	0.236474	2	64.4297	0.169591	2	21.6689	0.151946	2	22.6482	0.197298	2	11.2349	0.0733333	2	267.602	0.0807711	2	189.729	0	0.002168	57.41	0.000300831	2	1708.84	-2.9488	854.924	84.2733	0
835	mELETSVYR	MELETSVYR	1	9	-	P	2	1	1	AT5G03860.1	malate synthase	N-Term(Acetyl)	1	0	1	1																			0	0.03605	57.4	0.000208538	2	1169.55	1.42744	585.28	31.5021	0
836	APGVQTPVIVR	APGVQTPVIVR	92	102	R	F	1	2	2	AT1G20620.1;AT4G35090.1			1	0	1	1																			0	0.01967	57.38	0.000204199	2	1136.68	-0.146835	568.843	23.5973	0
837	vADANGSSSSSFN	VADANGSSSSSFN	2	14	M	F	1	1	1	AT1G63000.1	nucleotide-rhamnose synthase/epimerase-reductase	N-Term(TMT6plex)	1	0	1	1	0.13887	1		0.162819	1		0.168859	1		0.181392	1		0.129927	1		0.218132	1		0	0.01228	57.35	0.000155085	2	1471.67	-8.59682	736.34	50.866	0
838	sQFTDEELR	SQFTDEELR	328	336	N	S	1	2	1	AT5G65470.1	O-fucosyltransferase family protein	N-Term(TMT6plex)	1	0	1	1	0.189992	1		0.156682	1		0.156595	1		0.183424	1		0.132644	1		0.180663	1		0	0.005467	57.27	0.000316968	2	1353.68	-1.7749	677.345	23.7614	0
839	aNNEEHPPR	ANNEEHPPR	2	10	M	G	2	1	1	AT2G45980.1	unknown protein; FUNCTIONS IN: molecular_function unknown; INVOLVED IN: biological_process unknown; LOCATED IN: cellular_component unknown; EXPRESSED IN: 25 plant structures; EXPRESSED DURING: 15 growth stages; BEST Arabidopsis thaliana protein match is: unknown protein (TAIR:AT4G00355.2); Has 93 Blast hits to 90 proteins in 15 species: Archae - 0; Bacteria - 0; Metazoa - 0; Fungi - 0; Plants - 9…	N-Term(Acetyl)	1	0	1	1																			0	0.01255	57.25	0.000173861	2	1105.5	0.300954	553.255	23.6413	0
840	TDEDEEEEEEEDDDSNSkkD	TDEDEEEEEEEDDDSNSKKD	508	527	R	-	3	1	1	AT5G01590.1	unknown protein; FUNCTIONS IN: molecular_function unknown; INVOLVED IN: biological_process unknown; LOCATED IN: chloroplast, chloroplast envelope; EXPRESSED IN: 22 plant structures; EXPRESSED DURING: 13 growth stages; Has 60 Blast hits to 59 proteins in 31 species: Archae - 0; Bacteria - 20; Metazoa - 1; Fungi - 2; Plants - 33; Viruses - 0; Other Eukaryotes - 4 (source: NCBI BLink).	K18(TMT6plex); K19(TMT6plex)	1	0	1	1	0.281302	1		0.0628031	1		0.165264	1		0.065226	1		0.249268	1		0.176136	1		0	0.009004	57.25	2.70304e-05	4	2845.18	-3.77512	712.05	18.7028	0
841	sTSENTPFNGVASSTIVR	STSENTPFNGVASSTIVR	2	19	M	A	2	1	1	AT3G44300.1	nitrilase 2	N-Term(Acetyl)	1	0	1	1																			0	0.0366	57.23	0.000300788	3	1908.93	-0.79545	636.981	30.731	0
842	aVIESVGAN	AVIESVGAN	2	10	M	T	1	1	1	AT4G10610.1	CTC-interacting domain 12	N-Term(TMT6plex)	1	0	1	1	0.182321	1		0.147663	1		0.158151	1		0.148418	1		0.216942	1		0.146505	1		0	0.0261	57.21	0.000290485	2	1088.61	-0.0344816	544.811	27.154	0
843	gSLmSGWDSR	GSLMSGWDSR	2	11	M	V	2	1	1	AT1G19530.1	unknown protein; FUNCTIONS IN: molecular_function unknown; INVOLVED IN: N-terminal protein myristoylation, anaerobic respiration; LOCATED IN: cellular_component unknown; EXPRESSED IN: leaf apex, inflorescence meristem, hypocotyl, root, flower; EXPRESSED DURING: petal differentiation and expansion stage; Has 47 Blast hits to 47 proteins in 13 species: Archae - 0; Bacteria - 0; Metazoa - 0; Fungi -…	N-Term(Acetyl); M4(Oxidation)	1	0	1	1																			0	0.0315	57.16	0.000106059	2	1153.49	-1.27079	577.25	27.024	0
844	sGSETPDLTVATR	SGSETPDLTVATR	34	46	A	T	1	1	1	AT5G42650.1	allene oxide synthase	N-Term(TMT6plex)	1	0	1	1	0.143239	1		0.191258	1		0.129838	1		0.192041	1		0.140911	1		0.202714	1		0	0.001439	57.09	0.000373474	2	1562.82	-0.441783	781.914	53.4912	0
845	mISILAQER	MISILAQER	1	9	-	L	1	1	1	AT2G28430.1	unknown protein; Has 28 Blast hits to 28 proteins in 12 species: Archae - 0; Bacteria - 0; Metazoa - 0; Fungi - 0; Plants - 28; Viruses - 0; Other Eukaryotes - 0 (source: NCBI BLink).	N-Term(Acetyl)	1	0	1	1																			0	0.03924	57.05	0.000327422	2	1102.6	3.55238	551.802	91.9599	0
846	mDGGAEGSQQPH	MDGGAEGSQQPH	1	12	-	L	2	1	1	AT4G24820.1	26S proteasome, regulatory subunit Rpn7;Proteasome component (PCI) domain	N-Term(Acetyl); M1(Oxidation)	1	0	1	1																			0	0.006624	57.04	3.61785e-05	2	1271.49	-0.86103	636.251	26.4403	0
847	cSHGIAQVGN	CSHGIAQVGN	167	176	R	K	5	2	1	AT3G16400.1	nitrile specifier protein 1	C1(Carbamidomethyl)	1	0	1	1																			0	0.04254	57.03	0.000127511	2	1042.47	-0.173721	521.74	16.7121	0
848	aEDLVLDTAIR	AEDLVLDTAIR	2	12	M	D	4	1	1	AT4G12590.1	Protein of unknown function DUF106, transmembrane	N-Term(TMT6plex)	1	0	1	1	0.179338	4	11.9053	0.158474	4	11.1138	0.177212	4	7.12362	0.145207	4	14.2692	0.167788	4	0.727252	0.167195	4	4.61609	0	0.001251	57.03	0.000365889	2	1444.82	-1.75546	722.913	30.3775	0
849	sSDSDSSVLQPPDVAR	SSDSDSSVLQPPDVAR	53	68	Y	L	2	1	1	AT4G32915.1	FUNCTIONS IN: molecular_function unknown; INVOLVED IN: regulation of translational fidelity; LOCATED IN: chloroplast; EXPRESSED IN: 22 plant structures; EXPRESSED DURING: 13 growth stages; CONTAINS InterPro DOMAIN/s: Glu-tRNAGln amidotransferase, C subunit (InterPro:IPR003837); Has 30201 Blast hits to 17322 proteins in 780 species: Archae - 12; Bacteria - 1396; Metazoa - 17338; Fungi - 3422; Plan…	N-Term(TMT6plex)	1	0	1	1	0.0585525	2	40.1279	0.191605	2	38.8388	0.0488729	2	60.0069	0.275108	2	2.93616	0.105721	2	15.0772	0.300565	2	33.654	0	0.00209	56.97	0.000347874	3	1888.94	-0.647201	630.319	25.4839	0
850	vTkTEEIQLNQLEN	VTKTEEIQLNQLEN	2	15	M	Q	1	1	1	AT3G04830.1	Protein prenylyltransferase superfamily protein	N-Term(Acetyl); K3(TMT6plex)	1	0	1	1	0.304156	1		0.257899	1		0.174954	1		0.0467638	1		0.161769	1		0.0544573	1		0	0.05131	56.97	0.000406841	2	1930.03	-1.38609	965.519	32.2773	0
851	aNSESSSSPVNEEENSQR	ANSESSSSPVNEEENSQR	2	19	M	I	2	1	1	AT5G46790.1	PYR1-like 1	N-Term(Acetyl)	1	0	1	1																			0	0.00203	56.96	5.6787e-05	3	1992.83	-3.08513	664.949	39.2461	0
852	gIGTGGTITGVGR	GIGTGGTITGVGR	287	299	A	F	1	2	1	AT2G43750.1	O-acetylserine (thiol) lyase B	N-Term(TMT6plex)	1	0	1	1	0.123091	1		0.16439	1		0.087825	1		0.232695	1		0.156574	1		0.235426	1		0	0.00239	56.95	0.000348875	2	1374.79	-1.49673	687.898	24.2467	0
853	aADIPLGDGIR	AADIPLGDGIR	32	42	A	L	1	1	1	AT3G19220.1	protein disulfide isomerases	N-Term(Acetyl)	1	0	1	1																			0	0.01513	56.94	0.000335417	2	1139.6	-0.70408	570.306	32.2884	0
854	pSQDDVQNLPIDITFSR	PSQDDVQNLPIDITFSR	2	18	M	L	1	1	1	AT5G06830.1	unknown protein; CONTAINS InterPro DOMAIN/s: Protein of unknown function DUF773 (InterPro:IPR008491); Has 365 Blast hits to 359 proteins in 109 species: Archae - 9; Bacteria - 13; Metazoa - 209; Fungi - 7; Plants - 47; Viruses - 0; Other Eukaryotes - 80 (source: NCBI BLink).	N-Term(TMT6plex)	1	0	1	1	0.163801	1		0.151904	1		0.121911	1		0.135355	1		0.197939	1		0.22909	1		0	0.001152	56.94	0.000425239	3	2174.13	-1.36583	725.38	33.143	0
855	sIEAAPVPT	SIEAAPVPT	282	290	R	S	2	1	1	AT5G16590.1	Leucine-rich repeat protein kinase family protein	N-Term(TMT6plex)	1	0	1	1	0.0915791	2	48.2845	0.16759	2	7.04142	0.0867086	2	30.8353	0.193127	2	20.2079	0.172927	2	25.1586	0.275203	2	19.3198	0	0.0489	56.92	0.000252825	2	1113.63	-0.594581	557.321	28.0167	0
856	aIATSTPSVTkSSLDR	AIATSTPSVTKSSLDR	71	86	Q	K	10	1	1	AT5G54190.1	protochlorophyllide oxidoreductase A	N-Term(Acetyl); K11(TMT6plex)	1	0	1	1	0.0954313	9	12.1432	0.236895	10	16.5591	0.0817579	10	17.1617	0.214206	10	9.50611	0.123181	10	40.0085	0.25458	10	7.04001	0	0.003376	56.91	0.000433075	2	1905.05	-1.7881	953.026	61.8861	0
857	dASPSTPAPSEELGDSSTVWR	DASPSTPAPSEELGDSSTVWR	35	55	G	D	1	1	1	AT1G14060.1	GCK domain-containing protein	N-Term(TMT6plex)	1	0	1	1	0.0734325	1		0.067531	1		0.266881	1		0.315727	1		0.0566482	1		0.21978	1		0	0.01623	56.91	0.000289871	3	2418.16	-2.24915	806.724	27.7473	0
858	sPVcSAPDPNLNYR	SPVCSAPDPNLNYR	40	53	R	P	2	1	1	AT1G78680.1	gamma-glutamyl hydrolase 2	N-Term(TMT6plex); C4(Carbamidomethyl)	1	0	1	1	0.1427	2	25.0287	0.0364293	2	446.307	0.132883	2	22.3435	0.249998	2	4.50511	0.172818	2	49.2579	0.222124	2	23.1031	0	0.001199	56.85	0.000342233	3	1818.9	-1.10096	606.971	24.6182	0
859	mAVTQFEPADAR	MAVTQFEPADAR	132	143	N	R	1	1	1	AT4G33090.1	aminopeptidase M1	M1(Oxidation)	1	0	1	1																			0	0.02637	56.83	0.000231768	2	1351.63	-1.81011	676.318	21.7131	0
860	gEESFGTGSDHIR	GEESFGTGSDHIR	385	397	C	E	1	3	1	AT1G23190.1	Phosphoglucomutase/phosphomannomutase family protein	N-Term(TMT6plex)	1	0	1	1	0.074169	1		0.138857	1		0.100182	1		0.229822	1		0.180384	1		0.276586	1		0	0.001898	56.82	0.000284814	3	1620.78	-0.19074	540.932	19.9703	0
861	mmLGGVHDLR	MMLGGVHDLR	33	42	T	G	2	1	1	AT2G40880.1	cystatin A	N-Term(Acetyl); M1(Oxidation); M2(Oxidation)	1	0	1	1																			0	0.05268	56.8	0.000214884	2	1202.56	-1.21384	601.786	22.2665	0
862	aTTNEVVSN	ATTNEVVSN	54	62	R	S	2	1	1	AT5G15530.1	biotin carboxyl carrier protein 2	N-Term(TMT6plex)	1	0	1	1	0.16615	2	3.97578	0.154614	2	6.09932	0.150044	2	9.78608	0.190645	2	1.5045	0.172473	2	10.6168	0.164083	2	16.6848	0	0.03767	56.76	0.000412131	2	1163.61	-0.577874	582.309	21.3273	0
863	AADTPLLTGQR	AADTPLLTGQR	224	234	L	V	1	1	1	AT1G78900.1	vacuolar ATP synthase subunit A		1	0	1	1																			0	0.02451	56.73	0.000323795	2	1142.62	-0.186208	571.812	21.9743	0
864	aVSSDFEVEEDDmFADGDDSAPVER	AVSSDFEVEEDDMFADGDDSAPVER	68	92	V	N	1	1	1	AT3G53460.4	chloroplast RNA-binding protein 29	N-Term(TMT6plex); M13(Oxidation)	1	0	1	1																			0	0.008426	56.72	4.40525e-05	3	2977.26	-3.16775	993.093	29.3975	0
865	aEGLVLkGTMcAH	AEGLVLKGTMCAH	2	14	M	T	3	1	1	AT1G48630.1	receptor for activated C kinase 1B	N-Term(Acetyl); K7(TMT6plex); C11(Carbamidomethyl)	1	0	1	1	0.134638	3	50.6455	0.1557	3	6.01384	0.159083	3	0.159927	0.17752	3	16.6286	0.185091	3	20.7866	0.16705	3	21.5092	0	0.0009566	56.69	0.000386363	2	1657.86	-2.13117	829.432	30.2493	0
866	aTSGTYVTEVPLkGSAEkY	ATSGTYVTEVPLKGSAEKY	2	20	M	Y	10	1	1	AT4G23680.1	Polyketide cyclase/dehydrase and lipid transport superfamily protein	N-Term(Acetyl); K13(TMT6plex); K18(TMT6plex)	1	0	1	1	0.153597	10	11.5097	0.149259	10	15.6838	0.121281	10	20.9955	0.180227	10	20.5176	0.198852	10	10.723	0.195698	10	12.4321	0	0.0002682	56.66	0.000459707	3	2501.35	-2.86821	834.454	74.7896	0
867	aEGLVLkGTMc	AEGLVLKGTMC	2	12	M	A	2	1	1	AT1G48630.1	receptor for activated C kinase 1B	N-Term(Acetyl); K7(TMT6plex); C11(Carbamidomethyl)	1	0	1	1	0.15804	2	12.8349	0.137771	2	14.8568	0.149594	2	31.6549	0.152077	2	1.86946	0.222209	2	4.9074	0.174256	2	18.8553	0	0.001837	56.65	0.000425082	2	1449.76	-2.38001	725.384	85.7032	0
868	gSLMSGWDSR	GSLMSGWDSR	2	11	M	V	1	1	1	AT1G19530.1	unknown protein; FUNCTIONS IN: molecular_function unknown; INVOLVED IN: N-terminal protein myristoylation, anaerobic respiration; LOCATED IN: cellular_component unknown; EXPRESSED IN: leaf apex, inflorescence meristem, hypocotyl, root, flower; EXPRESSED DURING: petal differentiation and expansion stage; Has 47 Blast hits to 47 proteins in 13 species: Archae - 0; Bacteria - 0; Metazoa - 0; Fungi -…	N-Term(Acetyl)	1	0	1	1																			0	0.04848	56.64	0.000162036	2	1137.5	-0.607891	569.253	32.8394	0
869	sEGQTQTVTR	SEGQTQTVTR	70	79	C	E	2	1	1	AT1G56200.1	embryo defective 1303	N-Term(TMT6plex)	1	0	1	1	0.149905	2	3.9773	0.14413	2	3.96455	0.151603	2	18.3731	0.179744	2	5.50164	0.168234	2	10.1007	0.20449	2	5.2971	0	0.001824	56.62	0.000449479	2	1335.7	-1.38787	668.356	16.1122	0
870	tGVNDDDDkN	TGVNDDDDKN	2	11	M	F	5	1	1	AT1G47970.1	unknown protein; FUNCTIONS IN: molecular_function unknown; INVOLVED IN: biological_process unknown; LOCATED IN: cytosol; EXPRESSED IN: 21 plant structures; EXPRESSED DURING: 11 growth stages; Has 93717 Blast hits to 40765 proteins in 1891 species: Archae - 1046; Bacteria - 16276; Metazoa - 26677; Fungi - 16127; Plants - 6028; Viruses - 1519; Other Eukaryotes - 26044 (source: NCBI BLink).	N-Term(TMT6plex); K9(TMT6plex)	1	0	1	1	0.206027	5	3.57972	0.117636	5	7.71955	0.188485	5	7.60198	0.123673	5	16.7454	0.221628	5	12.3073	0.152538	5	3.65906	0	0.006625	56.62	0.0003713	3	1550.77	0.1744	517.595	18.94	0
871	IAAYGEGNER	IAAYGEGNER	281	290	H	R	1	4	1	AT5G37600.1	glutamine synthase clone R1		1	0	1	1																			0	0.03585	56.59	0.000258751	2	1079.51	-0.0157678	540.259	16.6202	0
872	SGHLYAPPAVEEIR	SGHLYAPPAVEEIR	111	124	R	V	1	1	1	AT2G35820.1	ureidoglycolate hydrolases		1	0	1	1																			0	0.0008036	56.58	0.000417923	3	1538.79	-1.46338	513.603	23.2528	0
873	aLLDVGLIR	ALLDVGLIR	143	151	R	T	1	2	1	AT3G25520.1	ribosomal protein L5	N-Term(TMT6plex)	1	0	1	1	0.073167	1		0.167934	1		0.167804	1		0.121861	1		0.289508	1		0.179726	1		0	0.01431	56.56	8.58914e-05	2	1198.77	-1.21443	599.889	33.2817	0
874	aTPMVEDTSSFEEDQLASMSTEDITR	ATPMVEDTSSFEEDQLASMSTEDITR	2	27	M	A	2	1	1	AT3G05530.1	regulatory particle triple-A ATPase 5A	N-Term(Acetyl)	1	0	1	1																			0	0.01821	56.56	4.69201e-05	3	2932.24	-9.14945	978.086	94.1784	0
875	mDkSSTmLVH	MDKSSTMLVH	1	10	-	Y	1	2	1	AT4G31480.1	Coatomer, beta subunit	N-Term(Acetyl); K3(TMT6plex); M7(Oxidation)	1	0	1	1	0.159095	1		0.193534	1		0.118721	1		0.176291	1		0.16637	1		0.185989	1		0	0.01556	56.5	0.000385508	2	1435.71	-2.03044	718.358	24.3086	0
876	TSNMPVAAR	TSNMPVAAR	318	326	N	E	1	1	1	AT1G78900.1	vacuolar ATP synthase subunit A		1	0	1	1																			0	0.05522	56.49	0.000336358	2	946.477	-0.650862	473.742	17.2263	0
877	gHLIPQTGDEETELGLAAVR	GHLIPQTGDEETELGLAAVR	2	21	M	L	3	1	1	AT1G76790.1	O-methyltransferase family protein	N-Term(Acetyl)	1	0	1	1																			0	0.004212	56.49	0.00045461	3	2148.09	-1.73857	716.701	31.0502	0
878	TQkEIEYLTDR	TQKEIEYLTDR	237	247	F	I	1	1	1	AT2G22780.1	peroxisomal NAD-malate dehydrogenase 1	K3(TMT6plex)	1	0	1	1	0.169953	1		0.139877	1		0.194483	1		0.172243	1		0.169674	1		0.15377	1		0	0.01061	56.44	0.000433544	3	1624.87	0.00646252	542.296	22.9655	0
879	mDPNNQIQAPVENYANPR	MDPNNQIQAPVENYANPR	1	18	-	T	1	1	1	AT1G09330.1	unknown protein; FUNCTIONS IN: molecular_function unknown; INVOLVED IN: biological_process unknown; LOCATED IN: integral to membrane; EXPRESSED IN: 24 plant structures; EXPRESSED DURING: 15 growth stages; CONTAINS InterPro DOMAIN/s: Protein of unknown function DUF846, eukaryotic (InterPro:IPR008564); Has 518 Blast hits to 518 proteins in 206 species: Archae - 0; Bacteria - 0; Metazoa - 193; Fungi…	N-Term(Acetyl); M1(Oxidation)	1	0	1	1																			0	0.01075	56.42	0.000184936	3	2128.97	-1.671	710.328	27.1277	0
880	mESSQATTkPTR	MESSQATTKPTR	1	12	-	G	8	1	1	AT5G27670.1	histone H2A 7	N-Term(Acetyl); K9(TMT6plex)	1	0	1	1	0.145627	8	11.1364	0.192095	8	5.12541	0.129743	8	22.3344	0.169097	8	5.93673	0.146911	8	8.10956	0.197219	8	2.68431	0	0.002455	56.38	0.000442337	2	1607.82	-1.44309	804.416	42.0232	0
881	vELDIQIPS	VELDIQIPS	2	10	M	A	1	1	1	AT5G54940.1	Translation initiation factor SUI1 family protein	N-Term(TMT6plex)	1	0	1	1	0.0849668	1		0.112137	1		0.0979653	1		0.265001	1		0.0902929	1		0.349637	1		0	0.03973	56.37	0.00029734	2	1242.72	1.03843	621.861	92.8475	0
882	aTDDVNEPLPAAAELPATEAEkQPH	ATDDVNEPLPAAAELPATEAEKQPH	2	26	M	K	4	1	1	AT5G35620.1	Eukaryotic initiation factor 4E protein	N-Term(Acetyl); K22(TMT6plex)	1	0	1	1	0.17393	3	50.4752	0.0862364	3	25.3474	0.16059	3	29.8764	0.172126	3	17.3116	0.23674	3	31.5702	0.123304	3	44.2474	0	1.264e-05	56.36	0.000421489	3	2885.43	-1.27181	962.483	76.5615	0
883	cGGEGGQEWDDDVYEGVR	CGGEGGQEWDDDVYEGVR	11	28	L	K	1	1	1	AT2G39310.1	jacalin-related lectin 22	C1(Carbamidomethyl)	1	0	1	1																			0	0.01452	56.3	2.16841e-05	2	2027.8	-2.36689	1014.4	73.894	0
884	akSVSTAASSLVQN	AKSVSTAASSLVQN	2	15	M	L	2	1	1	AT5G08060.1	unknown protein; FUNCTIONS IN: molecular_function unknown; INVOLVED IN: biological_process unknown; LOCATED IN: mitochondrion; EXPRESSED IN: 24 plant structures; EXPRESSED DURING: 16 growth stages; Has 42 Blast hits to 42 proteins in 17 species: Archae - 0; Bacteria - 0; Metazoa - 0; Fungi - 0; Plants - 41; Viruses - 0; Other Eukaryotes - 1 (source: NCBI BLink).	N-Term(Acetyl); K2(TMT6plex)	1	0	1	1	0.172785	2	16.1193	0.205512	2	8.11221	0.0974974	2	11.3922	0.182638	2	19.9871	0.146203	2	14.7479	0.191009	2	9.71395	0	0.002501	56.21	0.000451978	2	1633.9	0.319239	817.452	69.7699	0
885	eLDDGNVLLR	ELDDGNVLLR	906	915	Q	L	1	1	1	AT5G13980.1	Glycosyl hydrolase family 38 protein	N-Term(TMT6plex)	1	0	1	1	0.169148	1		0.208119	1		0.0631332	1		0.198275	1		0.108242	1		0.253082	1		0	0.002925	56.12	0.000423813	2	1372.76	-1.29594	686.884	28.2389	0
886	aGASSLDEIR	AGASSLDEIR	4	13	M	Q	1	1	1	AT5G13930.1	Chalcone and stilbene synthase family protein	N-Term(Acetyl)	1	0	1	1																			0	0.02587	56.11	0.000341155	2	1060.53	-0.769103	530.767	26.7045	0
887	sQmDPDAVSkA	SQMDPDAVSKA	2	12	M	F	2	1	1	AT1G27970.2	nuclear transport factor 2B	N-Term(Acetyl); M3(Oxidation); K10(TMT6plex)	1	0	1	1	0.153482	2	9.45736	0.149407	2	13.6905	0.140485	2	9.01959	0.213673	2	63.0862	0.149736	2	21.4226	0.17102	2	28.1397	0	0.0325	56.11	0.000327807	2	1435.69	-2.4101	718.349	22.7547	0
888	sIGSTDITDTWEPTEEGLQTIETTR	SIGSTDITDTWEPTEEGLQTIETTR	79	103	T	H	2	1	1	AT1G20220.1	Alba DNA/RNA-binding protein	N-Term(TMT6plex)	1	0	1	1	0.137757	2	10.3033	0.146586	2	13.1127	0.146001	2	6.23746	0.101858	2	157.09	0.166391	2	6.46673	0.263172	2	34.7454	0	1.932e-05	56.11	0.000386217	3	3009.47	-2.32973	1003.83	86.8955	0
889	aDTPSSPAGDGGESGGSVR	ADTPSSPAGDGGESGGSVR	2	20	M	E	1	1	1	AT2G38880.8	nuclear factor Y, subunit B1	N-Term(Acetyl)	1	0	1	1																			0	0.03002	56.09	0.000112562	2	1745.75	-3.8484	873.379	42.0649	0
890	aEDMAADEVTAPPR	AEDMAADEVTAPPR	2	15	M	K	1	1	1	AT5G63860.1	Regulator of chromosome condensation (RCC1) family protein	N-Term(Acetyl)	1	0	1	1																			0	0.001391	56.04	0.000170984	2	1514.67	-3.78747	757.84	62.9417	0
891	aTSGTYVTEVPLkGSA	ATSGTYVTEVPLKGSA	2	17	M	E	1	6	4	AT2G01520.1;AT2G01530.1;AT4G23680.1;AT1G14950.1		N-Term(Acetyl); K13(TMT6plex)	1	0	1	1																			0	0.008566	56.02	0.000520322	2	1852	5.91681	926.504	78.0023	0
892	gQGQQGQQGFR	GQGQQGQQGFR	180	190	E	D	10	1	1	AT4G28520.1	cruciferin 3	N-Term(TMT6plex)	1	0	1	1	0.409554	10	23.8298	0.122161	4	19.45	0.317563	10	12.1801	0.0452176	7	480.148	0.20609	10	15.2715	0.0413008	8	230.265	0	0.002306	56.01	0.000472151	2	1419.73	-1.23318	710.367	31.3731	0
893	dAVDEYIPDPVR	DAVDEYIPDPVR	251	262	M	V	2	1	1	AT4G02930.1	GTP binding Elongation factor Tu family protein	N-Term(TMT6plex)	1	0	1	1	0.0881116	2	48.4034	0.141065	2	6.50478	0.0650683	2	53.0254	0.227169	2	2.49563	0.197851	2	45.1614	0.264195	2	0.93421	0	0.0009229	56	0.000451009	2	1617.83	-1.75544	809.418	29.7729	0
894	gEEAIVLYPAPPIGH	GEEAIVLYPAPPIGH	2	16	M	L	2	1	1	AT3G16520.3	UDP-glucosyl transferase 88A1	N-Term(TMT6plex)	1	0	1	1	0.123462	2	45.4852	0.129213	2	23.3371	0.133154	2	67.4826	0.226002	2	36.6263	0.166318	2	28.6719	0.192566	2	17.855	0	0.005689	55.99	0.000523047	2	1791.98	-1.64759	896.494	32.3206	0
895	aHTLGLTQPN	AHTLGLTQPN	2	11	M	S	2	1	1	AT2G24200.1	Cytosol aminopeptidase family protein	N-Term(Acetyl)	1	0	1	1																			0	0.05226	55.92	0.000415642	2	1093.56	-0.259893	547.285	58.7535	0
896	aHTSESVNPR	AHTSESVNPR	2	11	M	D	4	1	1	AT5G48230.2	acetoacetyl-CoA thiolase 2	N-Term(Acetyl)	1	0	1	1																			0	0.01667	55.91	0.000313508	2	1139.54	-0.77038	570.275	26.3013	0
897	EAHDLADSQDGASIDR	EAHDLADSQDGASIDR	278	293	F	A	4	1	1	AT3G09260.1	Glycosyl hydrolase superfamily protein		1	0	1	1																			0	0.001653	55.9	0.000162192	3	1699.75	-0.404459	567.255	35.5848	0
898	WATNDEDLQR	WATNDEDLQR	15	24	A	T	1	1	1	AT4G39260.1	cold, circadian rhythm, and RNA binding 1		1	0	1	1																			0	0.04143	55.89	0.000200438	2	1247.56	-1.60581	624.285	20.3494	0
899	aSVVEESFSYLDAPVER	ASVVEESFSYLDAPVER	310	326	C	I	1	1	1	AT5G50850.1	Transketolase family protein	N-Term(TMT6plex)	1	0	1	1	0.0663739	1		0.254439	1		0.207166	1		0.230263	1		0.0539611	1		0.187796	1		0	0.008035	55.86	0.000515853	3	2127.08	-1.50604	709.697	33.3748	0
900	sDDEHHFESSDAGASkTYPQ	SDDEHHFESSDAGASKTYPQ	2	21	M	Q	3	1	1	AT1G69410.1	eukaryotic elongation factor 5A-3	N-Term(Acetyl); K16(TMT6plex)	1	0	1	1	0.23167	3	22.9968	0.0834749	3	65.9492	0.185848	3	15.2171	0.101761	3	31.0305	0.17013	3	45.0846	0.104623	3	65.1807	0	0.002474	55.83	0.000118723	4	2479.08	-0.558098	620.526	21.1441	0
901	gVTSENVAQR	GVTSENVAQR	197	206	M	F	2	1	1	AT2G33150.1	peroxisomal 3-ketoacyl-CoA thiolase 3	N-Term(TMT6plex)	1	0	1	1	0.089824	2	44.3173	0.126583	2	16.109	0.0831353	2	24.0252	0.156953	2	14.0836	0.346769	2	28.1953	0.18447	2	2.27533	0	0.006328	55.82	0.000514211	2	1289.7	-1.45534	645.353	18.6999	0
902	gSGGSPSVQDFGH	GSGGSPSVQDFGH	89	101	R	H	1	1	1	AT3G45010.1	serine carboxypeptidase-like 48	N-Term(TMT6plex)	1	0	1	1	0.164443	1		0.214835	1		0.0386281	1		0.226442	1		0.085298	1		0.270354	1		0	0.01269	55.81	0.000318318	2	1460.69	-1.39903	730.851	22.5891	0
903	QTIVADASNALSR	QTIVADASNALSR	286	298	R	A	1	1	1	AT4G16760.1	acyl-CoA oxidase 1		1	0	1	1																			0	0.05061	55.8	0.000447014	2	1345.71	0.0888894	673.357	31.3486	0
904	aQkLEAkGGEmGDVWDDGVYENVR	AQKLEAKGGEMGDVWDDGVYENVR	2	25	M	K	3	1	1	AT3G16400.1	nitrile specifier protein 1	N-Term(Acetyl); K3(TMT6plex); K7(TMT6plex); M11(Oxidation)	1	0	1	1	0.140558	3	8.58165	0.120677	3	33.9815	0.0702088	3	82.7912	0.248486	3	17.3597	0.152817	3	13.1631	0.197393	3	40.3632	0	0.0006571	55.78	0.000441811	4	3182.56	-5.93474	796.396	72.0632	0
905	mEDNEScASR	MEDNESCASR	3	12	V	V	1	1	1	AT4G38470.1	ACT-like protein tyrosine kinase family protein	N-Term(Acetyl); C7(Carbamidomethyl)	1	0	1	1																			0	0.01962	55.77	1.98638e-05	2	1240.46	-0.380346	620.732	35.2461	0
906	aEADDIQPIVcDNGTGmVkAGF	AEADDIQPIVCDNGTGMVKAGF	2	23	M	A	3	1	1	AT3G18780.2	actin 2	N-Term(Acetyl); C11(Carbamidomethyl); M17(Oxidation); K19(TMT6plex)	1	0	1	1	0.195485	3	33.1087	0.159774	3	6.28158	0.0715254	3	1.8853	0.16555	3	15.2563	0.157865	3	1.93347	0.214437	3	0.528968	0	0.01037	55.75	0.000300263	3	2595.22	-1.66765	865.746	33.8783	0
907	aTNEPEHEHR	ATNEPEHEHR	2	11	M	D	6	1	1	AT1G07140.1	Pleckstrin homology (PH) domain superfamily protein	N-Term(Acetyl)	1	0	1	1																			0	0.01507	55.73	0.000163989	2	1261.55	-1.30286	631.281	17.8573	0
908	EGDILTLLESER	EGDILTLLESER	47	58	R	E	1	1	1	AT3G10090.1	Nucleic acid-binding, OB-fold-like protein		1	0	1	1																			0	0.05917	55.73	0.000449199	2	1374.71	-1.20101	687.858	34.1164	0
909	gGDDDDEDDEE	GGDDDDEDDEE	291	301	A	-	1	2	1	AT3G25520.1	ribosomal protein L5	N-Term(TMT6plex)	1	0	1	1	0.11763	1		0.111316	1		0.106605	1		0.344062	1		0.100174	1		0.220212	1		0	0.02502	55.7	6.99799e-06	2	1439.51	-5.49958	720.256	32.9767	0
910	dLQGDEDNAYR	DLQGDEDNAYR	72	82	A	K	1	1	1	AT3G04840.1	Ribosomal protein S3Ae	N-Term(TMT6plex)	1	0	1	1	0.0557353	1		0.128158	1		0.0826785	1		0.208945	1		0.311356	1		0.213127	1		0	0.004632	55.53	0.00032944	2	1524.71	-0.571674	762.86	21.3655	0
911	VGGIDPDVIDEDLR	VGGIDPDVIDEDLR	325	338	F	Q	1	1	1	AT3G19130.1	RNA-binding protein 47B		1	0	1	1																			0	0.01061	55.51	0.000435142	2	1512.75	-1.48249	756.88	30.0871	0
912	dNGDVAVDFFHR	DNGDVAVDFFHR	83	94	N	Y	1	1	1	AT3G09260.1	Glycosyl hydrolase superfamily protein	N-Term(TMT6plex)	1	0	1	1	0.176973	1		0.295717	1		0.116898	1		0.180432	1		0.0846361	1		0.145343	1		0	0.00934	55.51	0.000462276	3	1620.8	0.900581	540.938	27.7638	0
913	aEEEFIYR	AEEEFIYR	2	9	M	I	2	1	1	AT4G01897.1	unknown protein; CONTAINS InterPro DOMAIN/s: Protein of unknown function DUF952 (InterPro:IPR009297); Has 763 Blast hits to 763 proteins in 180 species: Archae - 0; Bacteria - 351; Metazoa - 0; Fungi - 0; Plants - 29; Viruses - 0; Other Eukaryotes - 383 (source: NCBI BLink).	N-Term(Acetyl)	1	0	1	1																			0	0.04813	55.5	0.000253232	2	1098.51	-2.18132	549.758	70.8209	0
914	tDIDDEWGQDGVER	TDIDDEWGQDGVER	57	70	A	V	2	1	1	AT4G04020.1	fibrillin	N-Term(TMT6plex)	1	0	1	1	0.219973	2	36.0499	0.129373	2	36.7181	0.132862	2	31.0168	0.130678	2	34.5396	0.220262	2	46.317	0.13772	2	33.2103	0	0.0087	55.46	0.000254153	3	1863.85	-1.32821	621.956	26.6951	0
915	aPTATLDNNEELR	APTATLDNNEELR	20	32	M	R	2	1	1	AT5G16120.2	alpha/beta-Hydrolases superfamily protein	N-Term(TMT6plex)	1	0	1	1	0.160024	2	10.489	0.146017	2	4.55803	0.125473	2	15.3071	0.178196	2	9.78638	0.193035	2	4.36028	0.192545	2	27.0982	0	0.00683	55.44	0.000523653	3	1672.87	-0.33902	558.295	24.0613	0
916	vSLLNSDPR						1	1	1	AT1G47960.1	cell wall / vacuolar inhibitor of fructosidase 1	N-Term(TMT6plex)	1	0	1	1	0.185996	1		0.179328	1		0.116513	1		0.186754	1		0.16233	1		0.16908	1		0	0.03362	55.42	0.000495353	2	1229.7	-0.824701	615.356	26.2982	0
917	gGPPLPSGGLPGTDNSDQAR	GGPPLPSGGLPGTDNSDQAR	90	109	V	D	2	1	1	AT4G05180.1	photosystem II subunit Q-2	N-Term(TMT6plex)	1	0	1	1	0.168476	2	11.496	0.227404	2	44.8624	0.107563	1		0.225497	2	14.5538	0.0743107	2	182.153	0.20831	2	33.1541	0	0.0002897	55.39	0.00056137	3	2122.07	-2.4765	708.027	63.2464	0
918	aDADDIQPIVcDNGTGMVkAGF	ADADDIQPIVCDNGTGMVKAGF	2	23	M	A	2	1	1	AT1G49240.1	actin 8	N-Term(Acetyl); C11(Carbamidomethyl); K19(TMT6plex)	1	0	1	1	0.12051	2	37.632	0.114261	2	37.9469	0.0986311	2	25.1143	0.281675	2	47.8666	0.214975	2	29.1359	0.133455	2	64.2713	0	0.0004169	55.38	0.000354635	2	2565.21	-1.06099	1283.11	93.4736	0
919	aHTLGLTQPNSTEPH	AHTLGLTQPNSTEPH	2	16	M	K	5	1	1	AT2G24200.1	Cytosol aminopeptidase family protein	N-Term(Acetyl)	1	0	1	1																			0	0.000563	55.32	0.000404808	2	1644.79	-2.83315	822.9	52.564	0
920	QGPPHGIQVER	QGPPHGIQVER	149	159	F	D	1	1	1	ATCG00490.1	ribulose-bisphosphate carboxylases		1	0	1	1																			0	0.05019	55.3	0.000521184	3	1217.64	-0.665879	406.551	16.7465	0
921	akSVSTAASSL	AKSVSTAASSL	2	12	M	V	2	1	1	AT5G08060.1	unknown protein; FUNCTIONS IN: molecular_function unknown; INVOLVED IN: biological_process unknown; LOCATED IN: mitochondrion; EXPRESSED IN: 24 plant structures; EXPRESSED DURING: 16 growth stages; Has 42 Blast hits to 42 proteins in 17 species: Archae - 0; Bacteria - 0; Metazoa - 0; Fungi - 0; Plants - 41; Viruses - 0; Other Eukaryotes - 1 (source: NCBI BLink).	N-Term(Acetyl); K2(TMT6plex)	1	0	1	1	0.14304	2	10.9969	0.151922	2	4.77937	0.130706	2	8.4823	0.192463	2	21.56	0.164921	2	13.5474	0.213589	2	0.289167	0	0.0319	55.29	0.000535992	2	1292.72	-1.4788	646.866	27.9344	0
922	mEVYNDDTEMR	MEVYNDDTEMR	1	11	-	S	2	1	1	AT3G42170.1	BED zinc finger ;hAT family dimerisation domain	N-Term(Acetyl)	1	0	1	1																			0	0.007358	55.23	5.0236e-05	2	1444.57	-1.37232	722.789	67.572	0
923	mEDAAAPNSGSEFNPGAR	MEDAAAPNSGSEFNPGAR	1	18	-	R	1	1	1	AT3G03420.1	Ku70-binding family protein	N-Term(Acetyl)	1	0	1	1																			0	0.004153	55.23	0.000116218	2	1862.79	-1.34573	931.901	27.4964	0
924	TEDDVVSTDFVGDNR	TEDDVVSTDFVGDNR	281	295	Y	S	3	2	1	AT1G13440.1	glyceraldehyde-3-phosphate dehydrogenase C2		1	0	1	1																			0	0.01148	55.14	0.000203314	2	1668.74	2.24223	834.873	25.3294	0
925	aTQAAAAASFkGN	ATQAAAAASFKGN	2	14	M	L	1	1	1	AT3G01790.1	Ribosomal protein L13 family protein	N-Term(Acetyl); K11(TMT6plex)	1	0	1	1	0.171754	1		0.14625	1		0.1258	1		0.177038	1		0.171256	1		0.207902	1		0	0.003018	55.12	0.000621987	2	1478.78	-1.69249	739.892	27.1964	0
926	aVAADAAETkTAAR	AVAADAAETKTAAR	60	73	M	K	4	1	1	AT3G54050.1	high cyclic electron flow 1	N-Term(Acetyl); K10(TMT6plex)	1	0	1	1	0.144292	4	5.75272	0.179727	4	15.6461	0.132636	4	2.76501	0.185032	4	6.81218	0.154639	4	17.6283	0.193273	4	4.31332	0	0.002269	55.1	0.000610024	2	1616.88	-1.47004	808.943	23.0699	0
927	mEVSNQTR	MEVSNQTR	1	8	-	K	2	1	1	AT3G02710.1	ARM repeat superfamily protein	N-Term(Acetyl)	1	0	1	1																			0	0.06213	55.08	0.000311387	2	1006.46	-0.666543	503.734	21.5155	0
928	DAVDDYIPIPQR	DAVDDYIPIPQR	271	282	M	Q	1	1	1	AT4G20360.1	RAB GTPase homolog E1B		1	0	1	1																			0	0.007663	55.08	0.000504025	2	1401.7	1.77316	701.355	29.6908	0
929	mEDELEGLR	MEDELEGLR	1	9	-	A	2	1	1	AT2G20330.1	Transducin/WD40 repeat-like superfamily protein	N-Term(Acetyl)	1	0	1	1																			0	0.04761	55.06	0.000243273	2	1133.51	-0.695975	567.26	32.258	0
930	vATGLFVGLN	VATGLFVGLN	2	11	M	K	1	1	1	AT5G02450.1	Ribosomal protein L36e family protein	N-Term(TMT6plex)	1	0	1	1	0.121668	1		0.181556	1		0.147898	1		0.154256	1		0.155161	1		0.239461	1		0	0.01288	55.06	0.000383467	2	1219.72	-1.15356	610.365	95.0861	0
931	ANEILYcTGGQGR	ANEILYCTGGQGR	401	413	N	I	1	1	1	AT4G28520.1	cruciferin 3	C7(Carbamidomethyl)	1	0	1	1																			0	0.01223	55.05	0.00036794	2	1438.67	-1.63389	719.84	21.6468	0
932	aEADDIQPIVcDNGTGmVkAGFAGDDAPR	AEADDIQPIVCDNGTGMVKAGFAGDDAPR	2	30	M	A	4	1	1	AT3G18780.2	actin 2	N-Term(Acetyl); C11(Carbamidomethyl); M17(Oxidation); K19(TMT6plex)	1	0	1	1	0.108852	4	64.017	0.183355	4	20.7923	0.140433	4	62.9084	0.178708	4	61.1692	0.108369	4	86.5055	0.22763	4	5.39566	0	0.0004464	55.05	0.000267436	4	3277.53	-1.35334	820.137	29.9642	0
933	aDGEDIQPLVcDNGTGmVkAGFAGDDAPR	ADGEDIQPLVCDNGTGMVKAGFAGDDAPR	2	30	M	A	5	5	1	AT5G09810.1	actin 7	N-Term(Acetyl); C11(Carbamidomethyl); M17(Oxidation); K19(TMT6plex)	1	0	1	1	0.180746	5	10.886	0.159915	5	12.4961	0.141335	5	25.5936	0.169078	5	17.5396	0.171108	5	9.02148	0.193392	5	8.29093	0	0.001487	55.04	0.000257869	4	3263.51	-1.72554	816.633	30.0246	0
934	lQSDNSTVNR	LQSDNSTVNR	52	61	A	V	11	1	1	AT5G35630.1	glutamine synthetase 2	N-Term(TMT6plex)	1	0	1	1	0.167574	11	5.78676	0.17129	11	9.04443	0.125757	11	15.1322	0.173973	11	10.763	0.191673	11	9.30992	0.180769	11	7.66242	0	0.00733	55.03	0.00066673	2	1362.71	-3.44691	681.86	37.958	0
935	DGNLVLAEADGR	DGNLVLAEADGR	110	121	E	L	1	2	1	AT1G78850.1	D-mannose binding lectin protein with Apple-like carbohydrate-binding domain		1	0	1	1																			0	0.04627	55.02	0.000403856	2	1229.61	-0.813035	615.309	26.9209	0
936	cSVEGYQDSLYTH	CSVEGYQDSLYTH	335	347	R	S	2	1	1	AT2G43050.1	Plant invertase/pectin methylesterase inhibitor superfamily	C1(Carbamidomethyl)	1	0	1	1																			0	0.06086	55.02	8.57761e-05	2	1558.65	-1.80167	779.826	29.9127	0
937	gTSSDPIQDGSDEQQkR	GTSSDPIQDGSDEQQKR	2	18	M	S	1	1	1	AT1G12910.1	Transducin/WD40 repeat-like superfamily protein	N-Term(Acetyl); K16(TMT6plex)	1	0	1	1	0.148455	1		0.291526	1		0.132473	1		0.140478	1		0.140239	1		0.146829	1		0	0.006213	55.01	0.00040526	3	2119.01	-2.16137	707.007	20.6618	0
938	aEEQAATAmETSAVEkQPE	AEEQAATAMETSAVEKQPE	2	20	M	T	2	1	1	AT3G11930.3	Adenine nucleotide alpha hydrolases-like superfamily protein	N-Term(Acetyl); M9(Oxidation); K16(TMT6plex)	1	0	1	1	0.144383	2	67.0602	0.0869624	2	3.64244	0.256169	2	9.73099	0.0838245	2	6.95977	0.276655	2	5.58794	0.120294	2	96.5573	0	0.0006823	54.95	0.000369152	3	2307.08	-1.75934	769.699	25.2422	0
939	gQGPPPMVQER	GQGPPPMVQER	101	111	Q	F	1	1	1	AT1G02560.1	nuclear encoded CLP protease 5	N-Term(Acetyl)	1	0	1	1																			0	0.01592	54.94	0.000473726	2	1237.6	-1.31738	619.303	23.9379	0
940	gDQIDNSAYR	GDQIDNSAYR	80	89	M	F	2	1	1	AT4G12650.1	Endomembrane protein 70 protein family	N-Term(TMT6plex)	1	0	1	1	0.150802	2	14.241	0.173526	2	14.4746	0.115996	2	7.74617	0.166643	2	10.1598	0.158059	2	5.83171	0.232618	2	5.81151	0	0.006404	54.92	0.00050297	2	1367.67	-2.38992	684.34	20.0839	0
941	LPDAGPPSPATHLR	LPDAGPPSPATHLR	229	242	R	E	1	1	1	AT4G08390.1	stromal ascorbate peroxidase		1	0	1	1																			0	0.01276	54.89	0.00055754	3	1428.76	0.215543	476.925	20.5822	0
942	PDDLLAPVLR	PDDLLAPVLR	75	84	Y	A	1	1	1	AT2G33150.1	peroxisomal 3-ketoacyl-CoA thiolase 3		1	0	1	1																			0	0.04893	54.88	0.00050356	2	1108.64	-0.326089	554.822	30.3234	0
943	aTGAENQWLkGR	ATGAENQWLKGR	2	13	M	V	6	1	1	AT5G07350.2	TUDOR-SN protein 1	N-Term(Acetyl); K10(TMT6plex)	1	0	1	1	0.183184	6	3.71588	0.162342	6	4.88538	0.130473	6	17.1803	0.175946	6	5.93242	0.182362	6	10.6559	0.173672	6	2.87971	0	0.002545	54.88	0.000618316	3	1601.86	-0.274795	534.625	61.2484	0
944	mDHIAAAEEQIVTER	MDHIAAAEEQIVTER	1	15	-	I	1	1	1	AT1G05730.1	Eukaryotic protein of unknown function (DUF842)	N-Term(Acetyl); M1(Oxidation)	1	0	1	1																			0	0.01484	54.87	0.000381066	3	1770.83	-0.748942	590.949	26.2686	0
945	sSSPFPVLDNR	SSSPFPVLDNR	2	12	M	P	1	1	1	AT4G39680.1	SAP domain-containing protein	N-Term(Acetyl)	1	0	1	1																			0	0.02868	54.86	0.000452814	2	1260.62	-0.929036	630.814	79.1362	0
946	sVEATSDVAPQIEHSDAR	SVEATSDVAPQIEHSDAR	392	409	N	N	1	2	1	AT1G29350.1	Kinase-related protein of unknown function (DUF1296)	N-Term(TMT6plex)	1	0	1	1	0.0576018	1		0.130543	1		0.197284	1		0.148203	1		0.248194	1		0.218174	1		0	0.006574	54.85	0.00058103	3	2141.07	0.741923	714.361	22.2028	0
947	gYLDGLEIGQVR	GYLDGLEIGQVR	444	455	N	K	1	1	1	ATCG00120.1	ATP synthase subunit alpha	N-Term(TMT6plex)	1	0	1	1	0.0915872	1		0.181592	1		0.0873322	1		0.274255	1		0.159161	1		0.206073	1		0	0.01889	54.82	0.000688884	2	1548.86	-1.7722	774.931	31.1309	0
948	aSISNEPER	ASISNEPER	2	10	M	E	2	1	1	AT2G30060.1	Pleckstrin homology (PH) domain superfamily protein	N-Term(Acetyl)	1	0	1	1																			0	0.0498	54.81	0.00030394	2	1044.49	-1.07407	522.751	40.9312	0
949	kVSVGQAQDGIGAVSF	KVSVGQAQDGIGAVSF	584	599	R	V	2	1	1	AT3G16460.1	Mannose-binding lectin superfamily protein	K1(TMT6plex)	1	0	1	1	0.13871	2	45.757	0.179817	2	2.73522	0.112169	2	153.061	0.153494	2	64.8736	0.136783	2	16.8179	0.225138	2	21.3832	0	0.02816	54.78	0.000691766	2	1791.98	1.81631	896.495	70.1365	0
950	mNFDETVPLSQR	MNFDETVPLSQR	1	12	-	L	2	1	1	AT3G59380.1	farnesyltransferase A	N-Term(Acetyl)	1	0	1	1																			0	0.005785	54.7	0.000382216	2	1478.69	-1.71379	739.85	33.3496	0
951	dVIDLVIPR	DVIDLVIPR	482	490	D	G	2	2	1	AT2G39800.1	delta1-pyrroline-5-carboxylate synthase 1	N-Term(TMT6plex)	1	0	1	1	0.136476	2	21.8544	0.142643	2	4.31625	0.0705449	2	34.5607	0.228386	2	10.3604	0.122623	2	77.5208	0.269568	2	47.3759	0	0.002958	54.69	0.000226021	2	1268.78	-1.23326	634.892	34.194	0
952	gQGQGQSQGFR	GQGQGQSQGFR	119	129	E	D	4	1	1	AT1G03880.1	cruciferin 2	N-Term(TMT6plex)	1	0	1	1	0.407918	4	7.37057	0.01	2	0	0.395446	4	1.0468	0.0136546	4	48.7569	0.1618	4	13.4615	0.0114504	3	20.285	0	0.0106	54.67	0.000651508	2	1378.7	-1.04874	689.854	31.1274	0
953	sTSPEQSTQPQmPPR	STSPEQSTQPQMPPR	99	113	L	V	5	1	1	AT2G14170.1	aldehyde dehydrogenase 6B2	N-Term(TMT6plex); M12(Oxidation)	1	0	1	1	0.146001	5	12.6646	0.144657	5	11.121	0.148522	5	24.5427	0.173708	5	9.4532	0.173341	5	19.4075	0.177174	5	16.2724	0	0.007885	54.66	0.000528187	3	1915.94	-0.877767	639.317	17.7851	0
954	lGGGGGLGSR	LGGGGGLGSR	23	32	G	K	1	1	1	AT4G16500.1	Cystatin/monellin superfamily protein	N-Term(TMT6plex)	1	0	1	1	0.169743	1		0.21022	1		0.100903	1		0.166089	1		0.155211	1		0.197833	1		0	0.02262	54.65	0.000516894	2	1059.61	-0.111294	530.309	21.7186	0
955	QLSQEASDVEkAR	QLSQEASDVEKAR	380	392	N	R	1	1	1	AT5G54190.1	protochlorophyllide oxidoreductase A	K11(TMT6plex)	1	0	1	1	0.105518	1		0.190051	1		0.0447241	1		0.269371	1		0.130684	1		0.259652	1		0	0.001421	54.61	0.000718689	3	1689.9	-0.624372	563.97	18.7328	0
956	nLEAGSDGR	NLEAGSDGR	283	291	N	V	1	1	1	AT1G63940.2	monodehydroascorbate reductase 6	N-Term(TMT6plex)	1	0	1	1	0.0574628	1		0.156654	1		0.12235	1		0.196001	1		0.267922	1		0.199611	1		0	0.02011	54.57	0.000594062	2	1147.59	-1.19762	574.298	18.7986	0
957	aDTGkGSASAScNDR	ADTGKGSASASCNDR	2	16	M	C	1	1	1	AT2G23240.1	Plant EC metallothionein-like protein, family 15	N-Term(Acetyl); K5(TMT6plex); C12(Carbamidomethyl)	1	0	1	1	0.210605	1		0.0273249	1		0.228252	1		0.119666	1		0.381417	1		0.0327355	1		0	0.0009239	54.57	0.000352632	3	1767.81	-0.633288	589.942	17.0285	0
958	aAANAPIIMkE	AAANAPIIMKE	2	12	M	V	1	1	1	AT3G11130.1	Clathrin, heavy chain	N-Term(Acetyl); K10(TMT6plex)	1	0	1	1	0.169712	1		0.167576	1		0.140364	1		0.183764	1		0.163569	1		0.175016	1		0	0.0268	54.55	0.000533318	2	1399.78	-0.918139	700.394	31.5503	0
959	aLPNQQTVDYPSFkL	ALPNQQTVDYPSFKL	2	16	M	V	2	3	1	AT5G20010.1	RAS-related nuclear protein-1	N-Term(Acetyl); K14(TMT6plex)	1	0	1	1	0.135491	2	1.33564	0.181003	2	38.0244	0.119084	2	16.5411	0.177188	2	3.32417	0.208955	2	19.0067	0.170196	2	2.37659	0	0.01564	54.53	0.000737865	3	1992.06	-2.09316	664.691	94.9398	0
960	vLESDEDSGLR	VLESDEDSGLR	96	106	C	I	3	1	1	AT2G43945.1	unknown protein; LOCATED IN: chloroplast; BEST Arabidopsis thaliana protein match is: unknown protein (TAIR:AT3G59870.1); Has 292 Blast hits to 292 proteins in 84 species: Archae - 0; Bacteria - 122; Metazoa - 0; Fungi - 0; Plants - 46; Viruses - 0; Other Eukaryotes - 124 (source: NCBI BLink).	N-Term(TMT6plex)	1	0	1	1	0.143114	3	3.32158	0.166033	3	0.81089	0.148475	3	5.71778	0.1717	3	11.534	0.200913	3	3.62383	0.167097	3	2.13939	0	0.03874	54.52	0.000694888	3	1448.74	-0.0681337	483.586	24.7499	0
961	TPEDIQLTIAAAER	TPEDIQLTIAAAER	456	469	H	V	1	1	1	AT5G63570.1	glutamate-1-semialdehyde-2,1-aminomutase		1	0	1	1																			0	0.01065	54.5	0.000622875	2	1527.8	0.990143	764.405	28.1531	0
962	vATEESSAEVTDR	VATEESSAEVTDR	16	28	K	G	1	1	1	AT1G76180.1	Dehydrin family protein	N-Term(TMT6plex)	1	0	1	1																			0	0.01422	54.5	0.00062802	3	1622.81	-0.21349	541.607	20.717	0
963	vAGSGYFDVR	VAGSGYFDVR	112	121	C	D	1	1	1	AT4G14710.5	RmlC-like cupins superfamily protein	N-Term(TMT6plex)	1	0	1	1	0.15104	1		0.156898	1		0.13005	1		0.176019	1		0.162234	1		0.22376	1		0	0.01131	54.49	0.000556919	2	1299.69	-0.667136	650.348	26.931	0
964	nVLGEPIDER	NVLGEPIDER	171	180	M	G	1	3	1	AT5G08670.1	ATP synthase alpha/beta family protein	N-Term(TMT6plex)	1	0	1	1	0.0961811	1		0.143383	1		0.0818753	1		0.227428	1		0.259519	1		0.191614	1		0	0.006715	54.49	0.000585903	2	1370.75	-1.1015	685.877	25.5572	0
965	nLAQDFLGDFGAR	NLAQDFLGDFGAR	52	64	S	D	4	1	1	AT5G51110.1	Transcriptional coactivator/pterin dehydratase	N-Term(TMT6plex)	1	0	1	1	0.171824	4	18.0059	0.123358	4	42.5239	0.127542	4	29.0262	0.187018	4	29.0362	0.211655	4	14.7349	0.187358	4	25.5824	0	0.0003885	54.46	0.000721743	2	1652.86	-0.984728	826.933	91.3285	0
966	sSSPADHSPATAVEAITNR	SSSPADHSPATAVEAITNR	57	75	Y	S	1	1	1	AT4G10750.1	Phosphoenolpyruvate carboxylase family protein	N-Term(Acetyl)	1	0	1	1																			0	0.01329	54.41	0.00046838	3	1952.93	-1.01289	651.648	26.1345	0
967	tNTAATTEAkm	TNTAATTEAKM	2	12	M	A	1	1	1	AT1G77540.1	Acyl-CoA N-acyltransferases (NAT) superfamily protein	N-Term(Acetyl); K10(TMT6plex); M11(Oxidation)	1	0	1	1	0.179267	1		0.159443	1		0.122637	1		0.202892	1		0.16644	1		0.169322	1		0	0.01934	54.4	0.00057094	2	1425.71	-1.58129	713.357	20.9504	0
968	aGSAPEGTQFDAR	AGSAPEGTQFDAR	2	14	M	Q	3	1	1	AT3G13920.2	eukaryotic translation initiation factor 4A1	N-Term(TMT6plex)	1	0	1	1	0.162468	3	3.54215	0.170383	3	8.91159	0.14306	3	5.58691	0.185574	3	6.61757	0.173187	3	6.3257	0.153563	3	12.4015	0	0.009061	54.36	0.000679925	3	1535.77	1.43633	512.594	21.2943	0
969	mEEALEmAR	MEEALEMAR	1	9	-	A	3	1	1	AT2G20190.1	CLIP-associated protein	N-Term(Acetyl); M1(Oxidation); M7(Oxidation)	1	0	1	1																			0	0.03573	54.33	0.00016973	2	1153.49	-0.607661	577.247	23.0027	0
970	aTTTTEATkTSSTNGEDQkQSQN	ATTTTEATKTSSTNGEDQKQSQN	2	24	M	L	3	1	1	AT4G34050.1	S-adenosyl-L-methionine-dependent methyltransferases superfamily protein	N-Term(Acetyl); K9(TMT6plex); K19(TMT6plex)	1	0	1	1	0.137637	3	26.5068	0.188471	3	83.1456	0.0837478	3	14.531	0.222116	3	28.0604	0.183954	3	20.3395	0.203507	3	15.2256	0	6.585e-06	54.33	0.000623388	3	2928.44	-0.772767	976.819	42.6535	0
971	aQIQHQGQNAN	AQIQHQGQNAN	2	12	M	G	1	1	1	AT1G49760.1	poly(A) binding protein 8	N-Term(Acetyl)	1	0	1	1																			0	0.02763	54.31	0.000430731	2	1250.59	-1.13009	625.797	17.4916	0
972	fGDNDPVDVVEIGETQR	FGDNDPVDVVEIGETQR	171	187	C	K	3	1	1	AT5G09650.1	pyrophosphorylase 6	N-Term(TMT6plex)	1	0	1	1	0.151384	3	11.1582	0.193355	3	6.03641	0.108839	3	23.4823	0.150813	3	28.3855	0.180173	3	5.02557	0.214043	3	20.8742	0	0.001035	54.31	0.000671117	2	2119.06	3.33709	1060.03	79.4938	0
973	sQSTTGQLR	SQSTTGQLR	299	307	F	T	1	1	1	AT5G58870.1	FTSH protease 9	N-Term(TMT6plex)	1	0	1	1	0.172311	1		0.150712	1		0.167176	1		0.146011	1		0.22399	1		0.1398	1		0	0.01461	54.26	0.000814816	2	1206.66	0.586037	603.836	17.0452	0
974	mEQLSDSDHR	MEQLSDSDHR	1	10	-	D	1	1	1	AT1G79070.1	SNARE-associated protein-related	N-Term(Acetyl)	1	0	1	1																			0	0.0585	54.21	0.000147743	2	1259.53	-1.15841	630.269	22.1509	0
975	sSSNTPSSSAAAAGSIDSSAAR	SSSNTPSSSAAAAGSIDSSAAR	2	23	M	R	1	1	1	AT3G12740.1	ALA-interacting subunit 1	N-Term(Acetyl)	1	0	1	1																			0	0.02195	54.2	0.000287233	2	2023.91	-1.18497	1012.46	22.3207	0
976	sIASYcESWR	SIASYCESWR	39	48	S	L	3	1	1	AT4G29270.1	HAD superfamily, subfamily IIIB acid phosphatase	N-Term(TMT6plex); C6(Carbamidomethyl)	1	0	1	1	0.138235	3	2.99905	0.210755	3	2.38914	0.116423	3	9.53702	0.203127	3	12.5367	0.144383	3	8.89479	0.210884	3	0.869301	0	0.0006754	54.18	0.000479722	2	1487.71	-1.84137	744.36	26.2407	0
977	AAkLSDAASSR	AAKLSDAASSR	258	268	H	V	1	1	1	AT3G17940.1	Galactose mutarotase-like superfamily protein	K3(TMT6plex)	1	0	1	1	0.19499	1		0.172853	1		0.1396	1		0.168718	1		0.146583	1		0.177257	1		0	0.02073	54.13	0.000803064	3	1305.73	-1.0964	435.915	16.2528	0
978	qEEEEDMSENVHkVVSR	QEEEEDMSENVHKVVSR	364	380	G	V	1	1	1	AT3G22640.1	cupin family protein	N-Term(TMT6plex); K13(TMT6plex)	1	0	1	1	0.344869	1		0.01	1		0.325328	1		0.01	1		0.25819	1		0.0613706	1		0	0.0007086	54.12	0.000683703	4	2503.25	-1.98521	626.567	22.7839	0
979	gSTPTDLPGEDVADNR	GSTPTDLPGEDVADNR	2	17	M	S	5	1	1	AT5G11670.1	NADP-malic enzyme 2	N-Term(TMT6plex)	1	0	1	1	0.152429	4	11.9754	0.177205	4	27.248	0.114891	4	23.653	0.176588	4	7.74612	0.155714	4	15.6858	0.204382	4	11.2192	0	0.004218	54.09	0.000571265	2	1872.91	-0.396086	936.96	55.7292	0
980	mDHIAAAEEQIVSER	MDHIAAAEEQIVSER	1	15	-	L	1	1	1	AT2G31725.1	Eukaryotic protein of unknown function (DUF842)	N-Term(Acetyl)	1	0	1	1																			0	0.01208	54.07	0.000490069	3	1740.82	-0.793514	580.945	30.8201	0
981	sNPAAVTAGR	SNPAAVTAGR	2	11	M	G	2	1	1	AT5G57440.1	Haloacid dehalogenase-like hydrolase (HAD) superfamily protein	N-Term(Acetyl)	1	0	1	1																			0	0.02715	54.06	0.000411885	2	985.506	-0.221502	493.257	20.8777	0
982	mFVGDDDSVQIVR	MFVGDDDSVQIVR	1	13	-	L	1	1	1	AT3G17340.2	ARM repeat superfamily protein	N-Term(Acetyl)	1	0	1	1																			0	0.01451	54.04	0.000489916	2	1522.72	-1.57415	761.863	89.7381	0
983	aSQHLQANPH	ASQHLQANPH	2	11	M	A	1	1	1	AT5G35525.1	PLAC8 family protein	N-Term(Acetyl)	1	0	1	1																			0	0.01827	54.02	0.000406779	2	1144.54	-3.89397	572.776	16.7327	0
984	mDAIDSVVDPLR	MDAIDSVVDPLR	1	12	-	D	2	1	1	AT4G24920.1	secE/sec61-gamma protein transport protein	N-Term(TMT6plex); M1(Oxidation)	1	0	1	1	0.144899	2	22.8647	0.126481	2	1.23503	0.117753	2	19.5375	0.175812	2	5.35996	0.154972	2	40.4425	0.257908	2	51.653	0	0.007124	54.02	0.000788197	3	1575.83	0.224816	525.947	30.7557	0
985	aATSTEALR	AATSTEALR	53	61	A	K	1	1	1	AT1G64970.1	gamma-tocopherol methyltransferase	N-Term(TMT6plex)	1	0	1	1	0.218723	1		0.129351	1		0.237178	1		0.0709075	1		0.20841	1		0.13543	1		0	0.01839	54.01	0.00074394	2	1148.65	-0.786488	574.827	19.5781	0
986	SkPQGGEVVAVGEGR	SKPQGGEVVAVGEGR	92	106	Q	T	1	1	1	AT5G20720.1	chaperonin 20	K2(TMT6plex)	1	0	1	1	0.15441	1		0.131505	1		0.185356	1		0.171277	1		0.194514	1		0.162938	1		0	0.004533	53.97	0.000691495	3	1698.93	-0.475486	566.982	19.4946	0
987	aGTNDScPLVkN	AGTNDSCPLVKN	2	13	M	I	3	1	1	AT4G08520.1	SNARE-like superfamily protein	N-Term(Acetyl); C7(Carbamidomethyl); K11(TMT6plex)	1	0	1	1	0.14936	3	11.2803	0.162094	3	15.8965	0.119353	3	3.563	0.172965	3	2.05203	0.145516	3	7.76248	0.209819	3	2.36835	0	0.008027	53.93	0.000631341	2	1546.77	-1.8742	773.889	58.7498	0
988	lGDSEATcSGIVPLR	LGDSEATCSGIVPLR	21	35	S	Y	3	1	1	AT4G23820.1	Pectin lyase-like superfamily protein	N-Term(TMT6plex); C8(Carbamidomethyl)	1	0	1	1	0.133582	3	21.6223	0.17974	3	11.5896	0.109737	3	12.7378	0.196116	3	16.2951	0.161927	3	5.32623	0.183973	3	0.246477	0	0.0003193	53.9	0.000839203	2	1803.95	1.83587	902.479	28.6342	0
989	mVDLPLGATEDR	MVDLPLGATEDR	180	191	N	V	1	2	1	AT4G18480.1	P-loop containing nucleoside triphosphate hydrolases superfamily protein	M1(Oxidation)	1	0	1	1																			0	0.01795	53.89	0.000552864	2	1332.65	-0.233023	666.827	25.8867	0
990	skPEETSDPNPTGPDPSR	SKPEETSDPNPTGPDPSR	2	19	M	S	2	1	1	AT5G63260.2	Zinc finger C-x8-C-x5-C-x3-H type family protein	N-Term(Acetyl); K2(TMT6plex)	1	0	1	1	0.154197	2	23.2084	0.164027	2	12.8875	0.113966	2	55.7884	0.190021	2	16.8592	0.165733	2	26.9019	0.197631	2	15.1131	0	0.003247	53.89	0.000543677	3	2182.04	-2.59702	728.018	20.5575	0
991	YGIDcNDVGTNDMR	YGIDCNDVGTNDMR	485	498	F	E	1	1	1	AT1G24510.1	TCP-1/cpn60 chaperonin family protein	C5(Carbamidomethyl)	1	0	1	1																			0	0.04151	53.84	9.31422e-05	2	1629.66	-0.599054	815.335	22.9093	0
992	sVSAPNVELR	SVSAPNVELR	53	62	S	T	4	1	1	AT5G19940.1	Plastid-lipid associated protein PAP / fibrillin family protein	N-Term(Acetyl)	1	0	1	1																			0	0.0563	53.83	0.00058788	2	1113.59	-1.22821	557.298	27.2016	0
993	gVIDEYLER	GVIDEYLER	87	95	A	S	4	1	1	AT5G64040.2	photosystem I reaction center subunit PSI-N, chloroplast, putative / PSI-N, putative (PSAN)	N-Term(TMT6plex)	1	0	1	1	0.101413	4	4.07077	0.234046	4	14.9282	0.0738724	3	31.9487	0.245397	4	6.41703	0.0889991	4	20.5393	0.272185	4	6.00244	0	0.02441	53.82	0.000717248	2	1322.71	-1.57923	661.86	28.879	0
994	nDGDNGcFR	NDGDNGCFR	32	40	D	S	1	1	1	AT5G23210.1	serine carboxypeptidase-like 34	N-Term(TMT6plex); C7(Carbamidomethyl)	1	0	1	1	0.128537	1		0.181092	1		0.0880076	1		0.199429	1		0.162387	1		0.240547	1		0	0.01385	53.81	0.000307358	2	1283.56	-1.15765	642.285	18.4008	0
995	IkHDIDTETQDIPDAR	IKHDIDTETQDIPDAR	103	118	R	A	2	1	1	AT2G21870.1	copper ion binding;cobalt ion binding;zinc ion binding	K2(TMT6plex)	1	0	1	1	0.170807	2	17.5204	0.16914	2	47.0721	0.102543	2	16.4259	0.181806	2	14.7312	0.153252	2	3.46559	0.211879	2	4.20986	0	0.0006653	53.81	0.000860935	4	2096.08	0.447162	524.776	20.2663	0
996	cEEIcLSGGLVR	CEEICLSGGLVR	43	54	R	Q	2	4	2	AT3G24830.1;AT4G13170.1		C1(Carbamidomethyl); C5(Carbamidomethyl)	1	0	1	1																			0	0.03811	53.66	0.000513403	2	1392.66	-2.11154	696.833	33.3467	0
997	nLAEEVQIAYR	NLAEEVQIAYR	106	116	A	R	3	2	1	AT1G53310.1	phosphoenolpyruvate carboxylase 1	N-Term(TMT6plex)	1	0	1	1	0.118069	3	26.6414	0.167632	3	59.5946	0.0580238	3	3.59338	0.293257	3	17.255	0.109057	3	20.7385	0.255317	3	29.7384	0	0.006102	53.66	0.000880427	2	1534.84	-1.12931	767.924	28.6393	0
998	sATQTEDSDVTTkIPPDNR	SATQTEDSDVTTKIPPDNR	70	88	A	I	4	1	1	AT1G80480.1	plastid transcriptionally active 17	N-Term(TMT6plex); K13(TMT6plex)	1	0	1	1	0.150901	4	4.86357	0.164824	4	20.0376	0.15083	4	9.32722	0.151285	4	14.2581	0.19911	4	18.6943	0.177237	4	3.92596	0	0.0002593	53.65	0.000932297	4	2533.31	-1.19175	634.083	21.9435	0
999	QQGILINGAFPGPDIH	QQGILINGAFPGPDIH	46	61	R	S	1	1	1	AT1G76160.1	SKU5 similar 5		1	0	1	1																			0	0.02393	53.63	0.000880027	2	1676.87	-2.85422	838.939	94.254	0
1000	mQAVSVDETkNTVVLR	MQAVSVDETKNTVVLR	1	16	-	A	7	1	1	AT3G10020.1	unknown protein; FUNCTIONS IN: molecular_function unknown; INVOLVED IN: response to oxidative stress, anaerobic respiration; LOCATED IN: cellular_component unknown; EXPRESSED IN: 23 plant structures; EXPRESSED DURING: 13 growth stages; Has 47 Blast hits to 47 proteins in 12 species: Archae - 0; Bacteria - 0; Metazoa - 1; Fungi - 0; Plants - 46; Viruses - 0; Other Eukaryotes - 0 (source: NCBI BLin…	N-Term(Acetyl); K10(TMT6plex)	1	0	1	1	0.175447	7	5.84304	0.167195	7	9.23924	0.139496	7	32.1205	0.182391	7	17.3801	0.15103	7	9.16941	0.196261	7	23.9085	0	0.001332	53.62	0.000933328	2	2061.11	-4.19767	1031.06	73.0004	0
1001	sSNSWADVSESER	SSNSWADVSESER	2	14	M	A	1	1	1	AT3G58570.1	P-loop containing nucleoside triphosphate hydrolases superfamily protein	N-Term(Acetyl)	1	0	1	1																			0	0.03661	53.58	0.000155678	2	1495.63	-2.48338	748.317	26.2414	0
1002	aSSSADNLTDkNIVFR	ASSSADNLTDKNIVFR	2	17	M	K	3	1	1	AT4G17890.1	ARF-GAP domain 8	N-Term(Acetyl); K11(TMT6plex)	1	0	1	1	0.165118	3	14.5969	0.144894	3	2.18785	0.118317	3	11.6576	0.194965	3	5.52176	0.147843	3	1.06743	0.214452	3	7.16245	0	0.001494	53.57	0.000934246	3	2009.05	0.560157	670.355	71.0864	0
1003	mEEALEmAR	MEEALEMAR	1	9	-	A	3	1	1	AT2G20190.1	CLIP-associated protein	N-Term(Acetyl); M7(Oxidation)	1	0	1	1																			0	0.04799	53.55	0.000266929	2	1137.49	-0.793954	569.249	29.6598	0
1004	aASEASINGSNR	AASEASINGSNR	67	78	M	M	3	1	1	AT3G53900.2	uracil phosphoribosyltransferase	N-Term(Acetyl)	1	0	1	1																			0	0.02221	53.52	0.00050888	2	1218.57	2.49957	609.791	39.2843	0
1005	sWQSYVDDHLMcEVEGNHLTH	SWQSYVDDHLMCEVEGNHLTH	2	22	M	A	4	1	1	AT4G29350.1	profilin 2	N-Term(Acetyl); C12(Carbamidomethyl)	1	0	1	1																			0	5.946e-05	53.48	9.24416e-05	3	2599.09	-3.11514	867.035	85.5421	0
1006	aETVELPSR	AETVELPSR	2	10	M	L	2	1	1	AT5G47040.1	lon protease 2	N-Term(Acetyl)	1	0	1	1																			0	0.03532	53.47	0.000547607	2	1043.54	-0.258427	522.272	26.7993	0
1007	eEDTPITR	EEDTPITR	27	34	E	F	1	2	1	AT1G44820.1	Peptidase M20/M25/M40 family protein	N-Term(TMT6plex)	1	0	1	1	0.181725	1		0.186189	1		0.129494	1		0.157676	1		0.151392	1		0.193525	1		0	0.03509	53.47	0.000756305	2	1189.62	-1.51817	595.316	19.8796	0
1008	gEGQGQGQSQGFR	GEGQGQGQSQGFR	117	129	F	D	1	1	1	AT1G03880.1	cruciferin 2	N-Term(TMT6plex)	1	0	1	1	0.477324	1					0.367231	1					0.147401	1		0.01	1		0	0.003176	53.44	0.000715578	2	1564.76	-1.30328	782.886	17.4281	0
1009	sEVAGSHSR	SEVAGSHSR	32	40	L	D	1	1	1	AT5G15910.1	NAD(P)-binding Rossmann-fold superfamily protein	N-Term(TMT6plex)	1	0	1	1	0.105684	1		0.143018	1		0.14935	1		0.19392	1		0.176988	1		0.231041	1		0	0.0179	53.38	0.000670659	3	1158.61	-0.62639	386.873	13.7363	0
1010	sVEVGVTNQDPPSYTPQAR	SVEVGVTNQDPPSYTPQAR	23	41	R	T	1	1	1	AT3G20410.1	calmodulin-domain protein kinase 9	N-Term(TMT6plex)	1	0	1	1	0.178893	1		0.149468	1		0.0361434	1		0.223606	1		0.178792	1		0.233098	1		0	0.0003594	53.38	0.000917707	3	2274.15	-1.24648	758.723	24.9978	0
1011	aTIEVEQVTPVAAE	ATIEVEQVTPVAAE	2	15	M	N	3	1	1	AT1G62480.1	Vacuolar calcium-binding protein-related	N-Term(Acetyl)	1	0	1	1																			0	0.019	53.33	0.000738115	2	1498.76	-5.0557	749.882	91.8899	0
1012	aADSTSSSPSVASGDR	AADSTSSSPSVASGDR	66	81	R	T	2	1	1	AT5G38660.1	acclimation of photosynthesis to environment	N-Term(TMT6plex)	1	0	1	1	0.231767	2	50.9038	0.126563	2	43.173	0.176971	2	8.65772	0.11579	2	42.8251	0.199905	2	0.0382648	0.125677	2	22.0279	0	0.003281	53.33	0.000725805	3	1723.83	2.37905	575.283	35.7296	0
1013	vEPVNSSLGkM	VEPVNSSLGKM	2	12	M	L	1	1	1	AT5G16280.1	Tetratricopeptide repeat (TPR)-like superfamily protein	N-Term(Acetyl); K10(TMT6plex)	1	0	1	1	0.174574	1		0.163623	1		0.127518	1		0.173947	1		0.157117	1		0.20322	1		0	0.01339	53.3	0.000889866	2	1431.77	-1.80183	716.388	31.8499	0
1014	sSGYNVQVFVEDNESEER	SSGYNVQVFVEDNESEER	82	99	F	L	1	1	1	AT3G27160.1	Ribosomal protein S21 family protein	N-Term(TMT6plex)	1	0	1	1	0.0519046	1		0.204255	1		0.145238	1		0.18065	1		0.17115	1		0.246802	1		0	0.001597	53.3	0.000463292	3	2317.07	-1.40607	773.03	27.7406	0
1015	AAEEVAVEkAEE	AAEEVAVEKAEE	127	138	A	-	1	1	1	AT1G12080.2	Vacuolar calcium-binding protein-related	K9(TMT6plex)	1	0	1	1																			0	0.01847	53.29	0.000854881	2	1503.77	-1.19626	752.39	22.1278	0
1016	eVSQQDIDR	EVSQQDIDR	537	545	G	I	1	1	1	AT3G55410.1	2-oxoglutarate dehydrogenase, E1 component	N-Term(TMT6plex)	1	0	1	1	0.115834	1		0.20355	1		0.1057	1		0.216917	1		0.15117	1		0.206829	1		0	0.0095	53.25	0.000850489	2	1318.68	-1.73759	659.843	19.8489	0
1017	nLEESFDVIR	NLEESFDVIR	360	369	N	S	1	1	1	AT1G44170.1	aldehyde dehydrogenase 3H1	N-Term(TMT6plex)	1	0	1	1	0.117918	1		0.178621	1		0.0758538	1		0.256316	1		0.146944	1		0.224346	1		0	0.003825	53.22	0.000955482	2	1450.77	-1.9421	725.889	30.2173	0
1018	aEDmAADEVTAPPR	AEDMAADEVTAPPR	2	15	M	K	1	1	1	AT5G63860.1	Regulator of chromosome condensation (RCC1) family protein	N-Term(Acetyl); M4(Oxidation)	1	0	1	1																			0	0.0214	53.2	0.000280238	2	1530.67	-3.61581	765.838	23.9907	0
1019	aLVYGQMNEPPGAR	ALVYGQMNEPPGAR	293	306	C	A	2	4	2	AT5G08670.1;ATCG00480.1		N-Term(TMT6plex)	1	0	1	1																			0	0.01954	53.19	0.00093644	3	1731.9	-0.722667	577.973	26.1345	0
1020	sVDVTNIGETLDPEVR	SVDVTNIGETLDPEVR	93	108	G	I	1	1	1	AT3G07880.1	Immunoglobulin E-set superfamily protein	N-Term(TMT6plex)	1	0	1	1	0.123224	1		0.185307	1		0.110803	1		0.11184	1		0.246084	1		0.222742	1		0	0.01589	53.18	0.000958313	3	1973.03	-2.18557	658.35	31.0491	0
1021	sSLQSTTPSTR	SSLQSTTPSTR	51	61	Y	D	1	1	1	AT1G17650.1	glyoxylate reductase 2	N-Term(TMT6plex)	1	0	1	1	0.162967	1		0.165457	1		0.164808	1		0.143632	1		0.179013	1		0.184123	1		0	0.005606	53.13	0.000944603	2	1393.75	-0.884894	697.377	18.8012	0
1022	aSEANQLQQAQLAm	ASEANQLQQAQLAM	2	15	M	V	1	1	1	AT5G19820.1	ARM repeat superfamily protein	N-Term(Acetyl); M14(Oxidation)	1	0	1	1																			0	0.01346	53.12	0.000520924	2	1560.73	-2.09504	780.868	30.9834	0
1023	sENQSEEVQQIEkLYEFSER	SENQSEEVQQIEKLYEFSER	2	21	M	L	1	1	1	AT2G34040.1	Apoptosis inhibitory protein 5 (API5)	N-Term(Acetyl); K13(TMT6plex)	1	0	1	1	0.155548	1		0.250964	1		0.0602326	1		0.0652219	1		0.228457	1		0.239576	1		0	4.173e-05	53.1	0.000655324	3	2743.32	-3.62812	915.11	87.8306	0
1024	dVTVPcIDDR	DVTVPCIDDR	348	357	A	V	1	1	1	AT4G12910.1	serine carboxypeptidase-like 20	N-Term(TMT6plex); C6(Carbamidomethyl)	1	0	1	1	0.129298	1		0.219622	1		0.102303	1		0.201402	1		0.113085	1		0.234289	1		0	0.008558	53.09	0.000791098	2	1418.71	-3.60537	709.858	26.5672	0
1025	aSGLSEIGSTkMFDGY	ASGLSEIGSTKMFDGY	2	17	M	N	1	1	1	AT2G41530.1	S-formylglutathione hydrolase	N-Term(Acetyl); K11(TMT6plex)	1	0	1	1	0.169606	1		0.171714	1		0.0620423	1		0.184789	1		0.206661	1		0.205187	1		0	0.000541	53.09	0.000735135	2	1933.94	-2.50535	967.472	94.554	0
1026	aAPIVDAEYLkE	AAPIVDAEYLKE	2	13	M	I	1	1	1	AT4G35000.1	ascorbate peroxidase 3	N-Term(Acetyl); K11(TMT6plex)	1	0	1	1	0.210025	1		0.152099	1		0.229032	1		0.106734	1		0.171924	1		0.130186	1		0	0.02119	53.08	0.00101163	2	1589.86	-0.687215	795.434	34.9554	0
1027	sILPDGTVDIR	SILPDGTVDIR	59	69	G	N	1	1	1	AT2G39990.1	eukaryotic translation initiation factor 2	N-Term(TMT6plex)	1	0	1	1	0.0994446	1		0.15015	1		0.197775	1		0.141591	1		0.226695	1		0.184344	1		0	0.02428	53.07	0.000680333	2	1414.81	-3.03605	707.907	29.6035	0
1028	mNIVIENNPSSR	MNIVIENNPSSR	1	12	-	R	1	1	1	AT3G04300.1	RmlC-like cupins superfamily protein	N-Term(Acetyl)	1	0	1	1																			0	0.02176	53.05	0.000654242	2	1415.69	-1.33335	708.35	32.1354	0
1029	sGDEAVAAPVVPPVAE	SGDEAVAAPVVPPVAE	2	17	M	A	3	1	1	AT2G32060.1	Ribosomal protein L7Ae/L30e/S12e/Gadd45 family protein	N-Term(Acetyl)	1	0	1	1																			0	0.007127	52.91	0.000875488	2	1549.77	-1.38074	775.39	91.5744	0
1030	eGQGQQGQQGFR	EGQGQQGQQGFR	179	190	W	D	1	1	1	AT4G28520.1	cruciferin 3	N-Term(TMT6plex)	1	0	1	1	0.443084	1					0.390435	1		0.0171325	1		0.13386	1		0.0154893	1		0	0.0009768	52.86	0.000867768	2	1548.77	-1.91697	774.888	17.5221	0
1031	gSAGVASSSSDVAISALR	GSAGVASSSSDVAISALR	2	19	M	E	1	1	1	AT4G14950.1	SNARE associated Golgi protein family	N-Term(TMT6plex)	1	0	1	1	0.143043	1		0.184978	1		0.102241	1		0.183572	1		0.193879	1		0.192286	1		0	0.01335	52.84	0.00112267	3	1863.99	-1.6118	622.003	26.2258	0
1032	gGLGVGAFR	GGLGVGAFR	69	77	R	R	1	3	2	AT5G61170.1;AT3G02080.1		N-Term(TMT6plex)	1	0	1	1																			0	0.04588	52.83	0.000735145	2	1062.63	-0.481412	531.816	26.1056	0
1033	dLVSTIIQR	DLVSTIIQR	165	173	I	K	1	1	1	AT5G24490.1	30S ribosomal protein, putative	N-Term(TMT6plex)	1	0	1	1	0.136872	1		0.189513	1		0.106576	1		0.197538	1		0.125076	1		0.244425	1		0	0.01042	52.78	0.000635312	2	1273.76	-2.21636	637.386	29.8185	0
1034	tIEPTQSPSSEPEVH	TIEPTQSPSSEPEVH	2	16	M	S	2	1	1	AT1G05270.1	TraB family protein	N-Term(TMT6plex)	1	0	1	1	0.168199	2	35.032	0.19618	2	7.45088	0.107715	2	17.4624	0.214475	2	13.8261	0.156996	2	24.2854	0.142035	2	44.9712	0	0.006392	52.77	0.000952258	3	1866.93	-1.37067	622.98	22.8924	0
1035	gQPWEGQGQQGQQGFR	GQPWEGQGQQGQQGFR	175	190	Q	D	1	1	1	AT4G28520.1	cruciferin 3	N-Term(TMT6plex)	1	0	1	1	0.368798	1					0.342207	1					0.275719	1		0.0132761	1		0	0.002942	52.75	0.000787302	3	2016.98	-1.28805	672.999	23.253	0
1036	lQTLAYEEVR	LQTLAYEEVR	36	45	S	T	2	1	1	AT3G52570.1	alpha/beta-Hydrolases superfamily protein	N-Term(TMT6plex)	1	0	1	1	0.145589	2	0.788749	0.163766	2	25.2225	0.127651	2	10.6444	0.155578	2	22.7003	0.219601	2	50.4993	0.169218	2	27.1154	0	0.001906	52.72	0.00103866	2	1450.81	-1.76898	725.908	28.0567	0
1037	akDVEGPEGFQTR	AKDVEGPEGFQTR	2	14	M	D	2	1	1	AT2G37170.1	plasma membrane intrinsic protein 2	N-Term(Acetyl); K2(TMT6plex)	1	0	1	1	0.182811	2	6.68782	0.175716	2	16.6506	0.180593	2	6.79079	0.12618	2	0.506579	0.162321	2	3.32643	0.17008	2	14.3512	0	0.0006626	52.7	0.00104265	3	1704.88	0.0440905	568.963	24.4352	0
1038	amETPVSLDAEDIR	AMETPVSLDAEDIR	357	370	F	N	1	3	1	AT5G35790.1	glucose-6-phosphate dehydrogenase 1	N-Term(TMT6plex); M2(Oxidation)	1	0	1	1	0.298695	1		0.121061	1		0.167029	1		0.153979	1		0.106081	1		0.153156	1		0	0.02464	52.7	0.000989481	3	1791.9	-1.39427	597.971	26.8401	0
1039	sWDDGSHAkV	SWDDGSHAKV	2	11	M	K	1	1	1	AT3G16460.1	Mannose-binding lectin superfamily protein	N-Term(Acetyl); K9(TMT6plex)	1	0	1	1	0.176017	1		0.192069	1		0.14207	1		0.123876	1		0.178335	1		0.187633	1		0	0.05988	52.69	0.000717244	2	1372.67	-1.97619	686.837	24.2571	0
1040	vIQGEQGAVIR	VIQGEQGAVIR	74	84	M	G	1	1	1	AT2G19760.1	profilin 1	N-Term(TMT6plex)	1	0	1	1	0.104233	1		0.184651	1		0.130589	1		0.216397	1		0.156923	1		0.207206	1		0	0.00358	52.68	0.000591843	2	1398.82	-1.90953	699.916	24.1587	0
1041	ePPQQGEQEGPR	EPPQQGEQEGPR	33	44	F	R	1	1	1	AT3G22640.1	cupin family protein	N-Term(TMT6plex)	1	0	1	1	0.362079	1		0.031123	1		0.352128	1		0.0353564	1		0.170723	1		0.048591	1		0	0.02884	52.64	0.000918576	3	1580.79	-0.481074	527.6	17.2652	0
1042	aDIVTLATR	ADIVTLATR	116	124	C	D	2	3	1	AT5G17820.1	Peroxidase superfamily protein	N-Term(TMT6plex)	1	0	1	1	0.132942	1		0.216548	1		0.108505	1		0.218442	1		0.10393	1		0.219632	1		0	0.007742	52.58	0.000688165	2	1188.71	-1.0184	594.861	27.9977	0
1043	mDSSGTDSAkELH	MDSSGTDSAKELH	1	13	-	V	3	1	1	AT4G14570.1	acylaminoacyl-peptidase-related	N-Term(Acetyl); M1(Oxidation); K10(TMT6plex)	1	0	1	1	0.176573	3	8.77615	0.146578	3	26.8492	0.103837	3	40.4173	0.165411	3	29.709	0.179236	3	0.218593	0.229015	3	12.0225	0	0.0003687	52.57	0.000485288	3	1664.76	-0.867503	555.592	20.1845	0
1044	sDAAAEAAR	SDAAAEAAR	689	697	C	Y	1	1	1	AT5G22470.1	NAD+ ADP-ribosyltransferases;NAD+ ADP-ribosyltransferases	N-Term(TMT6plex)	1	0	1	1	0.232547	1		0.157113	1		0.15564	1		0.139089	1		0.171432	1		0.14418	1		0	0.01879	52.56	0.000944528	2	1090.57	-0.275192	545.788	16.5809	0
1045	mNEFPATSIHGDR	MNEFPATSIHGDR	430	442	C	T	1	1	1	AT3G58510.1	DEA(D/H)-box RNA helicase family protein	N-Term(TMT6plex); M1(Oxidation)	1	0	1	1	0.134811	1		0.266356	1		0.130321	1		0.138162	1		0.0947954	1		0.235555	1		0	0.02529	52.45	0.00079867	3	1719.83	-1.21232	573.948	21.3563	0
1046	mVPSSETATVR	MVPSSETATVR	1	11	-	V	1	1	1	AT3G48380.3	Peptidase C78, ubiquitin fold modifier-specific peptidase 1/ 2	N-Term(Acetyl); M1(Oxidation)	1	0	1	1																			0	0.0485	52.44	0.000785971	2	1235.59	-0.704329	618.3	22.3771	0
1047	mDkSSTMLVHY	MDKSSTMLVHY	1	11	-	D	3	2	1	AT4G31480.1	Coatomer, beta subunit	N-Term(Acetyl); K3(TMT6plex)	1	0	1	1	0.140663	3	25.4255	0.171456	3	4.20807	0.124898	3	2.18184	0.169885	3	2.54791	0.181354	3	12.8422	0.219374	3	3.28408	0	0.01007	52.44	0.000886605	2	1582.78	-1.71635	791.893	29.2895	0
1048	aEGLVLkGTM	AEGLVLKGTM	2	11	M	C	3	2	2	AT1G48630.1;AT1G18080.1		N-Term(Acetyl); K7(TMT6plex)	1	0	1	1																			0	0.01127	52.41	0.00104661	2	1289.73	-2.00166	645.369	86.7889	0
1049	gSSAASLIQR	GSSAASLIQR	79	88	F	N	1	1	1	AT4G36400.1	FAD-linked oxidases family protein	N-Term(TMT6plex)	1	0	1	1	0.160337	1		0.163302	1		0.124969	1		0.181544	1		0.171831	1		0.198017	1		0	0.005861	52.4	0.00108758	2	1218.7	-1.14146	609.853	22.5561	0
1050	tISEGGEGHR	TISEGGEGHR	141	150	Y	D	1	1	1	AT1G18080.1	Transducin/WD40 repeat-like superfamily protein	N-Term(TMT6plex)	1	0	1	1	0.18575	1		0.207359	1		0.113733	1		0.142682	1		0.202332	1		0.148144	1		0	0.006948	52.4	0.000886753	3	1271.65	-0.587646	424.556	15.9289	0
1051	aLDSSGkQPEQQQQQQPR	ALDSSGKQPEQQQQQQPR	11	28	M	A	1	1	1	AT1G22950.1	2-oxoglutarate (2OG) and Fe(II)-dependent oxygenase superfamily protein	N-Term(Acetyl); K7(TMT6plex)	1	0	1	1	0.116121	1		0.144901	1		0.136895	1		0.263475	1		0.138218	1		0.200391	1		0	0.003535	52.37	0.00113829	3	2324.18	-1.49855	775.397	20.4818	0
1052	TAELkELDSSNSDAIER	TAELKELDSSNSDAIER	57	73	L	I	1	1	1	AT1G70410.2	beta carbonic anhydrase 4	K5(TMT6plex)	1	0	1	1	0.181025	1		0.171342	1		0.127269	1		0.158793	1		0.15608	1		0.205491	1		0	0.001676	52.34	0.00119577	3	2107.07	-1.66244	703.028	22.9074	0
1053	tTAELNPFPSR	TTAELNPFPSR	2	12	M	S	2	1	1	AT4G30310.2	FGGY family of carbohydrate kinase	N-Term(Acetyl)	1	0	1	1																			0	0.05426	52.33	0.000840343	2	1274.64	-1.41728	637.822	31.1804	0
1054	VTDGEAQIQIVNDNGNR	VTDGEAQIQIVNDNGNR	356	372	Y	V	2	1	1	AT5G44120.3	RmlC-like cupins superfamily protein		1	0	1	1																			0	0.03677	52.33	0.000844437	3	1842.89	-2.91078	614.968	22.8383	0
1055	aNEELTESQQQEDPSQQLPN	ANEELTESQQQEDPSQQLPN	2	21	M	A	1	1	1	AT5G22640.1	MORN (Membrane Occupation and Recognition Nexus) repeat-containing protein	N-Term(TMT6plex)	1	0	1	1	0.207106	1		0.233872	1		0.141942	1		0.139704	1		0.139341	1		0.138035	1		0	0.002975	52.29	0.000624433	3	2514.17	-2.11476	838.73	25.8707	0
1056	aNAASGMAVH	ANAASGMAVH	2	11	M	D	2	3	1	AT3G46000.1	actin depolymerizing factor 2	N-Term(Acetyl)	1	0	1	1																			0	0.03472	52.25	0.000425005	2	970.441	-0.312026	485.724	22.9554	0
1057	aASEASINGSNR	AASEASINGSNR	67	78	M	M	3	1	1	AT3G53900.2	uracil phosphoribosyltransferase	N-Term(TMT6plex)	1	0	1	1	0.172588	3	6.01619	0.140693	3	17.1934	0.145498	3	19.7601	0.155307	3	3.79092	0.218181	3	15.4536	0.168521	3	9.60017	0	0.003152	52.22	0.00117889	2	1405.72	-0.628568	703.365	18.2248	0
1058	aAPAVEATVASALR	AAPAVEATVASALR	2	15	M	S	1	1	1	AT4G26860.2	Predicted pyridoxal phosphate-dependent enzyme, YBL036C type	N-Term(Acetyl)	1	0	1	1																			0	0.003327	52.21	0.00104905	2	1368.75	0.699037	684.878	91.9417	0
1059	tATEVPSAVR	TATEVPSAVR	70	79	A	R	4	1	1	AT1G79530.1	glyceraldehyde-3-phosphate dehydrogenase of plastid 1	N-Term(TMT6plex)	1	0	1	1	0.146453	4	11.9818	0.172424	4	10.251	0.120879	4	5.29262	0.204291	4	3.02861	0.162152	4	4.47405	0.201629	4	5.92239	0	0.04321	52.19	0.00118766	3	1259.71	-0.96975	420.576	21.4428	0
1060	mEPSSGTGPEkR	MEPSSGTGPEKR	1	12	-	P	2	1	1	AT4G23730.1	Galactose mutarotase-like superfamily protein	N-Term(Acetyl); M1(Oxidation); K11(TMT6plex)	1	0	1	1	0.149162	2	1.93825	0.183502	2	7.95689	0.117532	2	10.848	0.193895	2	5.40327	0.161358	2	7.14389	0.193641	2	1.07184	0	0.00385	52.14	0.000959179	3	1562.77	0.0520866	521.594	17.657	0
1061	gITGSLTPDQLDFFHSQGY	GITGSLTPDQLDFFHSQGY	2	20	M	L	1	1	1	AT2G01490.1	phytanoyl-CoA dioxygenase (PhyH) family protein	N-Term(TMT6plex)	1	0	1	1	0.210585	1		0.172693	1		0.142239	1		0.0555882	1		0.25101	1		0.167885	1		0	0.001971	52.12	0.000955321	3	2312.13	-6.00559	771.38	92.6829	0
1062	vLGEPIDER	VLGEPIDER	172	180	N	G	1	3	1	AT5G08670.1	ATP synthase alpha/beta family protein	N-Term(TMT6plex)	1	0	1	1	0.0378305	1		0.184414	1		0.0798942	1		0.19254	1		0.272174	1		0.233148	1		0	0.01354	52.09	0.000890253	2	1256.7	-1.03803	628.855	25.8971	0
1063	MSSDPLEPGTQASVLVADIR	MSSDPLEPGTQASVLVADIR	805	824	M	K	1	1	1	AT1G56070.1	Ribosomal protein S5/Elongation factor G/III/V family protein		1	0	1	1																			0	0.0322	52.06	0.00110023	3	2086.05	-1.22559	696.02	31.8893	0
1064	sSTLLEQTR	SSTLLEQTR	2	10	M	S	2	1	1	AT5G06160.1	splicing factor-related	N-Term(Acetyl)	1	0	1	1																			0	0.06325	52.01	0.00120015	2	1076.56	-0.21857	538.783	26.4565	0
1065	SGLTPEQVDR	SGLTPEQVDR	382	391	Y	L	1	1	1	AT2G30970.1	aspartate aminotransferase 1		1	0	1	1																			0	0.03913	52	0.000831602	2	1101.55	-1.56678	551.28	19.1333	0
1066	NASASFENQLSEEASDVEkAR	NASASFENQLSEEASDVEKAR	368	388	N	K	1	1	1	AT4G27440.1	protochlorophyllide oxidoreductase B	K19(TMT6plex)	1	0	1	1	0.140516	1		0.132973	1		0.131803	1		0.132305	1		0.126493	1		0.335909	1		0	0.002347	52	0.000920882	3	2511.21	-2.67502	837.741	26.911	0
1067	sLLEEDAIR	SLLEEDAIR	234	242	K	V	1	1	1	AT4G35090.1	catalase 2	N-Term(TMT6plex)	1	0	1	1	0.121597	1		0.139554	1		0.112277	1		0.268819	1		0.198835	1		0.158918	1		0	0.006313	51.98	0.00120435	2	1274.71	-1.26349	637.861	27.2454	0
1068	aTATEVPSAVR	ATATEVPSAVR	69	79	K	R	2	1	1	AT1G79530.1	glyceraldehyde-3-phosphate dehydrogenase of plastid 1	N-Term(TMT6plex)	1	0	1	1	0.158579	2	0.141937	0.173001	2	5.8495	0.100931	2	26.8331	0.189519	2	13.913	0.168362	2	12.0894	0.205914	2	11.1171	0	0.001882	51.98	0.00117456	2	1330.75	-0.824133	665.88	21.8188	0
1069	tQPAkIEDEEEEEFDQR	TQPAKIEDEEEEEFDQR	31	47	Y	K	2	1	1	AT1G70190.1	Ribosomal protein L7/L12, oligomerisation;Ribosomal protein L7/L12, C-terminal/adaptor protein ClpS-like	N-Term(TMT6plex); K5(TMT6plex)	1	0	1	1	0.162083	2	0.28225	0.17343	2	19.8837	0.141953	2	8.7959	0.158682	2	26.6847	0.164634	2	2.90715	0.194796	2	5.20183	0	0.00249	51.97	0.0010394	4	2551.25	-1.06239	638.569	24.2114	0
1070	gASQLMNEPLNDQR	GASQLMNEPLNDQR	60	73	A	S	4	1	1	AT5G66120.2	3-dehydroquinate synthase, putative	N-Term(TMT6plex)	1	0	1	1	0.166483	4	11.952	0.162558	4	12.9556	0.13995	4	11.4135	0.180006	4	8.06979	0.168185	4	15.2488	0.191676	4	6.40806	0	0.0006581	51.95	0.00109335	3	1801.91	-0.522541	601.307	58.2786	0
1071	vSSLNIIEVAR	VSSLNIIEVAR	2	12	M	V	1	1	1	AT5G39080.1	HXXXD-type acyl-transferase family protein	N-Term(Acetyl)	1	0	1	1																			0	0.009175	51.94	0.000835174	2	1242.7	-4.25487	621.854	91.8572	0
1072	aSNLPMSPQLEQIHGEIR	ASNLPMSPQLEQIHGEIR	2	19	M	D	3	1	1	AT3G17440.1	novel plant snare 13	N-Term(Acetyl)	1	0	1	1																			0	0.00492	51.89	0.00120757	3	2062.03	-2.02581	688.016	29.9051	0
1073	ETHEAIAIAm	ETHEAIAIAM	1010	1019	R	N	1	1	1	AT5G04140.2	glutamate synthase 1	M10(Oxidation)	1	0	1	1																			0	0.05012	51.87	0.000596169	2	1101.52	0.0339816	551.266	21.4701	0
1074	mDPNNQIQAPVENYANPR	MDPNNQIQAPVENYANPR	1	18	-	T	1	1	1	AT1G09330.1	unknown protein; FUNCTIONS IN: molecular_function unknown; INVOLVED IN: biological_process unknown; LOCATED IN: integral to membrane; EXPRESSED IN: 24 plant structures; EXPRESSED DURING: 15 growth stages; CONTAINS InterPro DOMAIN/s: Protein of unknown function DUF846, eukaryotic (InterPro:IPR008564); Has 518 Blast hits to 518 proteins in 206 species: Archae - 0; Bacteria - 0; Metazoa - 193; Fungi…	N-Term(Acetyl)	1	0	1	1																			0	0.005278	51.82	0.000596167	3	2112.97	-4.14799	704.994	72.496	0
1075	gGGGNLVDGVR	GGGGNLVDGVR	2	12	M	R	2	2	1	AT1G73670.1	MAP kinase 15	N-Term(TMT6plex)	1	0	1	1	0.156862	2	9.01133	0.147792	2	29.6451	0.1277	2	17.7577	0.215697	2	12.4318	0.144612	2	13.1627	0.201166	2	13.4459	0	0.005685	51.81	0.00100491	2	1229.68	-1.43374	615.343	21.9953	0
1076	aQQSHEDDNSAVSR	AQQSHEDDNSAVSR	42	55	K	R	1	1	1	AT1G06680.1	photosystem II subunit P-1	N-Term(TMT6plex)	1	0	1	1	0.269373	1		0.0184995	1		0.340526	1					0.35099	1		0.0206108	1		0	0.001266	51.81	0.000760357	3	1772.83	-1.06081	591.616	14.2461	0
1077	tNPTTSNPEVSIR	TNPTTSNPEVSIR	3	15	R	E	1	1	1	ATCG00480.1	ATP synthase subunit beta	N-Term(Acetyl)	1	0	1	1																			0	0.0303	51.79	0.0010473	2	1457.72	0.470721	729.366	22.935	0
1078	sLAADNVLLVEEGRPATAEHPSAGPVYR	SLAADNVLLVEEGRPATAEHPSAGPVYR	2	29	M	C	2	1	1	AT1G49430.1	long-chain acyl-CoA synthetase 2	N-Term(Acetyl)	1	0	1	1																			0	0.0005709	51.76	0.00137696	3	2961.51	-0.120399	987.84	72.9685	0
1079	tEAESkTVVPE	TEAESKTVVPE	2	12	M	S	1	1	1	AT3G13580.3	Ribosomal protein L30/L7 family protein	N-Term(Acetyl); K6(TMT6plex)	1	0	1	1																			0	0.05201	51.73	0.00135897	2	1460.77	-1.33173	730.887	26.6414	0
1080	skLQSEAVR	SKLQSEAVR	2	10	M	E	9	3	1	AT1G08360.1	Ribosomal protein L1p/L10e family	N-Term(Acetyl); K2(TMT6plex)	1	0	1	1	0.175791	9	15.0196	0.153796	9	11.3491	0.160705	9	8.50074	0.155499	9	6.57812	0.191664	9	11.2196	0.174964	9	9.45859	0	0.02511	51.67	0.00115356	2	1288.74	-1.54905	644.874	45.169	0
1081	tSLNNLVDTHR	TSLNNLVDTHR	546	556	T	K	1	1	1	AT3G15950.1	DNA topoisomerase-related	N-Term(TMT6plex)	1	0	1	1	0.124577	1		0.131145	1		0.162932	1		0.150706	1		0.187423	1		0.243217	1		0	0.05018	51.67	0.00112293	3	1498.82	-0.240162	500.277	23.431	0
1082	iFAYGDTQR	IFAYGDTQR	345	353	R	H	1	1	1	AT1G20620.1	catalase 3	N-Term(Acetyl)	1	0	1	1																			0	0.03914	51.66	0.000782301	2	1112.54	-0.200862	556.772	31.5862	0
1083	aNPDHVSDVLH	ANPDHVSDVLH	2	12	M	N	1	1	1	AT5G61020.1	evolutionarily conserved C-terminal region 3	N-Term(Acetyl)	1	0	1	1																			0	0.005697	51.66	0.000716456	2	1245.58	-2.07674	623.295	23.78	0
1084	vDAIQVAELR	VDAIQVAELR	2	11	M	R	1	1	1	AT3G17880.1	tetraticopeptide domain-containing thioredoxin	N-Term(TMT6plex)	1	0	1	1	0.162173	1		0.166159	1		0.135805	1		0.16449	1		0.19548	1		0.175894	1		0	0.002081	51.65	0.00101356	2	1342.79	-1.37191	671.897	29.0901	0
1085	aVTFSDLHTEEGVkSVEEH	AVTFSDLHTEEGVKSVEEH	2	20	M	L	3	1	1	AT5G19510.1	Translation elongation factor EF1B/ribosomal protein S6 family protein	N-Term(TMT6plex); K14(TMT6plex)	1	0	1	1	0.184305	3	38.5167	0.157407	3	0.0946219	0.145486	3	4.54711	0.159776	3	15.0756	0.165478	3	9.04152	0.224548	3	13.2179	0	0.00953	51.65	0.00146494	3	2572.33	-0.823198	858.114	25.5364	0
1086	pSLQTSLPPELANNVVR	PSLQTSLPPELANNVVR	2	18	M	L	1	1	1	AT3G17300.1	unknown protein; Has 48 Blast hits to 48 proteins in 21 species: Archae - 0; Bacteria - 0; Metazoa - 0; Fungi - 0; Plants - 40; Viruses - 0; Other Eukaryotes - 8 (source: NCBI BLink).	N-Term(TMT6plex)	1	0	1	1	0.267101	1		0.0858475	1		0.0929363	1		0.0931372	1		0.085105	1		0.375873	1		0	0.0003727	51.63	0.00126111	3	2064.16	-0.630177	688.726	30.9539	0
1087	aSSEETSSIDTN	ASSEETSSIDTN	63	74	R	E	2	1	1	AT4G01150.1	unknown protein; FUNCTIONS IN: molecular_function unknown; INVOLVED IN: biological_process unknown; LOCATED IN: thylakoid, chloroplast thylakoid membrane, chloroplast, plastoglobule, chloroplast envelope; EXPRESSED IN: 23 plant structures; EXPRESSED DURING: 14 growth stages; BEST Arabidopsis thaliana protein match is: unknown protein (TAIR:AT4G38100.1); Has 323 Blast hits to 323 proteins in 59 sp…	N-Term(TMT6plex)	1	0	1	1	0.0644574	2	277.664	0.226597	2	42.7887	0.167997	2	7.33774	0.198707	2	23.5976	0.122527	2	164.028	0.0710737	2	568.111	0	0.01349	51.6	0.000717775	2	1469.68	-1.3669	735.343	43.7235	0
1088	pGITLGDTVPNLEVETTHDkF	PGITLGDTVPNLEVETTHDKF	2	22	M	K	1	1	1	AT1G48130.1	1-cysteine peroxiredoxin 1	N-Term(TMT6plex); K20(TMT6plex)	1	0	1	1	0.282651	1		0.163099	1		0.146735	1		0.100904	1		0.188323	1		0.118288	1		0	0.0002116	51.6	0.00146979	3	2741.49	6.21376	914.503	84.5829	0
1089	sGFEDGFSAEkL	SGFEDGFSAEKL	2	13	M	F	1	1	1	AT1G16350.1	Aldolase-type TIM barrel family protein	N-Term(Acetyl); K11(TMT6plex)	1	0	1	1	0.186181	1		0.167721	1		0.181211	1		0.142566	1		0.158088	1		0.164233	1		0	0.03282	51.58	0.000983807	2	1557.76	-2.82938	779.383	34.3707	0
1090	vSSSVVASTVQGTkR	VSSSVVASTVQGTKR	57	71	S	D	2	1	1	AT1G06820.1	carotenoid isomerase	N-Term(Acetyl); K14(TMT6plex)	1	0	1	1	0.156475	2	28.5713	0.187781	2	23.4507	0.125303	2	13.2808	0.151301	2	7.36485	0.199672	2	2.17392	0.173531	2	5.92082	0	0.001609	51.51	0.00138191	2	1777	-1.44355	889.003	26.1239	0
1091	skDGLSNDQVSSmkEAF	SKDGLSNDQVSSMKEAF	2	18	M	M	4	1	1	AT1G62820.1	Calcium-binding EF-hand family protein	N-Term(Acetyl); K2(TMT6plex); M13(Oxidation); K14(TMT6plex)	1	0	1	1	0.160329	4	7.76807	0.174691	4	1.55359	0.138689	4	10.7872	0.164163	4	9.05915	0.143102	4	13.3086	0.212738	4	13.2829	0	0.006332	51.47	0.00133731	3	2359.18	-2.19035	787.065	26.6639	0
1092	sGSAADSQVVSDYVR	SGSAADSQVVSDYVR	58	72	R	Y	1	1	1	AT4G31300.2	N-terminal nucleophile aminohydrolases (Ntn hydrolases) superfamily protein	N-Term(TMT6plex)	1	0	1	1	0.175066	1		0.220214	1		0.165427	1		0.100835	1		0.165693	1		0.172765	1		0	0.01797	51.44	0.00125219	3	1769.89	-0.189602	590.634	24.5243	0
1093	gGGFGDNGGGR	GGGFGDNGGGR	41	51	H	Y	1	1	1	AT2G05380.1	glycine-rich protein 3 short isoform	N-Term(TMT6plex)	1	0	1	1	0.122538	1		0.21199	1		0.0754558	1		0.243114	1		0.127199	1		0.219704	1		0	0.01234	51.42	0.00106616	2	1179.57	-1.55327	590.288	18.3137	0
1094	aEMYTGDEIcR	AEMYTGDEICR	12	22	K	E	2	1	1	AT1G09310.1	Protein of unknown function, DUF538	N-Term(TMT6plex); C10(Carbamidomethyl)	1	0	1	1	0.101182	2	67.8727	0.216578	2	2.60924	0.0968794	2	29.4368	0.233521	2	2.3721	0.13467	2	27.0775	0.20425	2	0.0390013	0	0.03779	51.3	0.000643828	3	1573.72	-0.395537	525.244	24.2027	0
1095	eVcETScSILQEEPLTIR	EVCETSCSILQEEPLTIR	154	171	E	C	1	1	1	AT3G63040.1	unknown protein; FUNCTIONS IN: molecular_function unknown; INVOLVED IN: biological_process unknown; LOCATED IN: endomembrane system; Has 5 Blast hits to 5 proteins in 2 species: Archae - 0; Bacteria - 0; Metazoa - 0; Fungi - 0; Plants - 5; Viruses - 0; Other Eukaryotes - 0 (source: NCBI BLink).	N-Term(TMT6plex); C3(Carbamidomethyl); C7(Carbamidomethyl)	1	0	1	1	0.416443	1		0.0148305	1		0.379877	1		0.118548	1		0.0327949	1		0.0375064	1		0	0.0003131	51.26	0.00134745	3	2393.19	-1.63695	798.4	30.8462	0
1096	vSSAAVHHQSYR	VSSAAVHHQSYR	47	58	A	N	2	1	1	AT3G48110.1	glycine-tRNA ligases	N-Term(Acetyl)	1	0	1	1																			0	0.0271	51.25	0.00101198	2	1383.67	-3.07122	692.34	16.7033	0
1097	NYALDEVEEVk	NYALDEVEEVK	135	145	N	-	1	1	1	AT2G20260.1	photosystem I subunit E-2	K11(TMT6plex)	1	0	1	1	0.154721	1		0.146416	1		0.143285	1		0.2611	1		0.141962	1		0.152517	1		0	0.02819	51.25	0.00151741	2	1537.8	0.524468	769.401	27.2655	0
1098	aVSATkVITEGEDQA	AVSATKVITEGEDQA	270	284	K	-	1	2	1	AT1G58380.1	Ribosomal protein S5 family protein	N-Term(TMT6plex); K6(TMT6plex)	1	0	1	1	0.139353	1		0.14288	1		0.103982	1		0.225385	1		0.171031	1		0.217369	1		0	0.003506	51.25	0.00154253	3	1977.09	-0.980804	659.701	26.3126	0
1099	tVGVLALQGSFNEH	TVGVLALQGSFNEH	2	15	M	I	2	1	1	AT5G60540.1	pyridoxine biosynthesis 2	N-Term(TMT6plex)	1	0	1	1	0.24863	2	11.1893	0.189424	2	69.0282	0.0994665	2	49.6483	0.187029	2	58.964	0.0373639	2	262.785	0.164499	2	80.3292	0	0.03672	51.23	0.00141443	2	1700.91	-2.03629	850.96	31.4906	0
1100	TIAmDGTEGLVR	TIAMDGTEGLVR	135	146	R	G	1	3	1	AT5G08670.1	ATP synthase alpha/beta family protein	M4(Oxidation)	1	0	1	1																			0	0.01943	51.19	0.00126974	2	1278.63	-2.85974	639.82	21.945	0
1101	vLTkTATNDESVcT	VLTKTATNDESVCT	2	15	M	M	1	1	1	AT1G65960.2	glutamate decarboxylase 2	N-Term(TMT6plex); K4(TMT6plex); C13(Carbamidomethyl)	1	0	1	1	0.196475	1		0.148571	1		0.134626	1		0.195819	1		0.142738	1		0.181772	1		0	0.01476	51.15	0.00166671	3	1997.06	-2.16699	666.358	24.8146	0
1102	akDVEAVPGEGFQTR	AKDVEAVPGEGFQTR	2	16	M	D	7	1	1	AT3G53420.1	plasma membrane intrinsic protein 2A	N-Term(Acetyl); K2(TMT6plex)	1	0	1	1	0.171646	7	20.2299	0.143161	7	40.9806	0.197028	7	15.6886	0.155419	7	9.63858	0.174229	7	14.0817	0.157536	7	19.7088	0	0.0001498	51.14	0.00156172	3	1874.98	-1.03959	625.665	26.1951	0
1103	MSkEITALAPSSM	MSKEITALAPSSM	315	327	R	K	1	7	3	AT1G49240.1;AT3G18780.2;AT5G09810.1		K3(TMT6plex)	1	0	1	1																			0	0.01219	51.09	0.0016152	2	1594.84	-1.81119	797.921	27.9917	0
1104	tATEVPSAVR	TATEVPSAVR	70	79	A	R	2	1	1	AT1G79530.1	glyceraldehyde-3-phosphate dehydrogenase of plastid 1	N-Term(Acetyl)	1	0	1	1																			0	0.02975	51.08	0.00108435	2	1072.56	-0.0804422	536.785	24.2213	0
1105	aTQTVEDSSR	ATQTVEDSSR	2	11	M	S	3	1	1	ATCG00710.1	photosystem II reaction center protein H	N-Term(TMT6plex)	1	0	1	1	0.184799	3	3.07646	0.11169	3	20.7746	0.223305	3	5.85103	0.112924	3	25.2162	0.24758	3	4.34079	0.126669	3	6.52692	0	0.003731	51.07	0.00143859	2	1322.67	-2.31403	661.84	32.3445	0
1106	aTIEVEQVTPVAAE	ATIEVEQVTPVAAE	2	15	M	N	2	1	1	AT1G62480.1	Vacuolar calcium-binding protein-related	N-Term(TMT6plex)	1	0	1	1	0.16608	2	21.5989	0.173601	2	29.7302	0.0993212	2	49.9552	0.185941	2	37.8787	0.130869	2	106.698	0.204851	2	6.47113	0	0.01601	51.06	0.0014513	3	1685.92	-0.461479	562.643	31.3635	0
1107	sDDEHHFEASESGASkTYPQSAGN	SDDEHHFEASESGASKTYPQSAGN	2	25	M	I	18	1	1	AT1G26630.1	Eukaryotic translation initiation factor 5A-1 (eIF-5A 1) protein	N-Term(Acetyl); K16(TMT6plex)	1	0	1	1	0.133048	16	45.9613	0.123591	15	51.3892	0.162997	15	33.5393	0.143396	15	28.2636	0.215701	16	29.6722	0.174745	16	39.41	0	0.004104	51.06	0.00029692	4	2822.23	-1.27945	706.313	47.2136	0
1108	mEGTVFTPcLEGMkH	MEGTVFTPCLEGMKH	1	15	-	V	3	1	1	AT2G33470.1	glycolipid transfer protein 1	N-Term(Acetyl); C9(Carbamidomethyl); K14(TMT6plex)	1	0	1	1	0.137932	3	0.510253	0.169289	3	8.81773	0.10623	3	29.6102	0.180977	3	15.9087	0.190876	3	19.7329	0.222647	3	7.94417	0	0.002352	51.04	0.00110226	2	2007.96	3.14869	1004.48	84.4965	0
1109	sGGGSSGSEScVAVR	SGGGSSGSESCVAVR	47	61	A	E	1	1	1	AT5G57030.1	Lycopene beta/epsilon cyclase protein	N-Term(Acetyl); C11(Carbamidomethyl)	1	0	1	1																			0	0.02244	51.03	0.000435056	2	1438.62	0.479893	719.815	19.4948	0
1110	sWQTYVDDHLMcDVAGNR	SWQTYVDDHLMCDVAGNR	39	56	M	L	2	1	1	AT5G56600.1	profilin 3	N-Term(Acetyl); C12(Carbamidomethyl)	1	0	1	1																			0	0.0005596	51.01	0.000208824	3	2208.93	-6.1801	736.982	87.0139	0
1111	vELDGDGLGVR	VELDGDGLGVR	482	492	G	V	1	1	1	AT5G03860.1	malate synthase	N-Term(TMT6plex)	1	0	1	1	0.132795	1		0.194226	1		0.136998	1		0.225266	1		0.0925015	1		0.218213	1		0	0.003708	50.99	0.00127505	2	1358.75	-1.92716	679.876	27.9913	0
1112	aGEGEVIAcH	AGEGEVIACH	2	11	M	T	6	1	1	AT1G45145.1	thioredoxin H-type 5	N-Term(Acetyl); C9(Carbamidomethyl)	1	0	1	1																			0	0.03901	50.98	0.000482787	2	1084.47	-0.688633	542.74	51.7867	0
1113	sSGAGSGTTkGGR	SSGAGSGTTKGGR	2	14	M	G	4	1	1	AT1G54690.1	gamma histone variant H2AX	N-Term(Acetyl); K10(TMT6plex)	1	0	1	1	0.14885	4	9.51851	0.187539	4	14.8613	0.128163	4	20.6781	0.182082	4	11.7436	0.150712	4	12.3443	0.187253	4	17.3166	0	0.0122	50.98	0.00155888	3	1393.72	-0.384458	465.246	15.3002	0
1114	nIAIGGVQEEVYHPN	NIAIGGVQEEVYHPN	5	19	R	A	2	1	1	AT3G26520.1	tonoplast intrinsic protein 2	N-Term(TMT6plex)	1	0	1	1	0.0822919	1		0.10476	1		0.079037	1		0.17686	1		0.261983	1		0.295068	1		0	0.0183	50.98	0.00158641	3	1868.97	-2.13406	623.66	27.9104	0
1115	aTDTGEIGSAL	ATDTGEIGSAL	60	70	R	L	1	1	1	AT4G22240.1	Plastid-lipid associated protein PAP / fibrillin family protein	N-Term(TMT6plex)	1	0	1	1	0.153414	1		0.185251	1		0.116105	1		0.167488	1		0.156485	1		0.221257	1		0	0.02655	50.96	0.00161458	2	1263.66	-0.50028	632.335	29.3936	0
1116	aTSGTYVTEVPLkGSAEkH	ATSGTYVTEVPLKGSAEKH	2	20	M	Y	20	3	1	AT2G01520.1	MLP-like protein 328	N-Term(Acetyl); K13(TMT6plex); K18(TMT6plex)	1	0	1	1	0.135571	20	24.5688	0.178944	20	19.8482	0.113897	20	24.578	0.190324	20	15.5456	0.159566	20	17.2471	0.210936	20	11.7656	0	0.0006534	50.96	0.00171479	3	2475.34	-2.02909	825.786	66.0585	0
1117	aTAGDTHLGGEDFDNR	ATAGDTHLGGEDFDNR	227	242	K	M	1	6	2	AT3G09440.1;AT5G02500.1		N-Term(TMT6plex)	1	0	1	1																			0	0.005817	50.93	0.000944869	3	1904.89	-1.58757	635.635	21.3302	0
1118	aSGkTPGLTQEANGVAIDR	ASGKTPGLTQEANGVAIDR	57	75	M	Q	1	1	1	AT4G33580.2	beta carbonic anhydrase 5	N-Term(Acetyl); K4(TMT6plex)	1	0	1	1	0.134342	1		0.168415	1		0.12693	1		0.190649	1		0.1843	1		0.195364	1		0	0.02367	50.89	0.00169458	3	2156.16	3.96108	719.391	25.4709	0
1119	iVDGGNEWYENTER	IVDGGNEWYENTER	102	115	C	R	2	1	1	AT3G02360.2	6-phosphogluconate dehydrogenase family protein	N-Term(TMT6plex)	1	0	1	1	0.186233	2	33.9847	0.111943	2	119.182	0.0981408	2	3.79387	0.233677	2	21.9216	0.136419	2	24.4583	0.200383	2	14.4557	0	0.008351	50.88	0.00105339	3	1910.9	-2.21228	637.64	27.6252	0
1120	mYPmDSDYHR	MYPMDSDYHR	1	10	-	R	3	1	1	AT3G59350.1	Protein kinase superfamily protein	N-Term(Acetyl); M1(Oxidation); M4(Oxidation)	1	0	1	1																			0	0.02884	50.87	7.12064e-05	2	1388.52	-1.42287	694.765	19.2896	0
1121	gAGSEAGTLWDDGAFDGVR	GAGSEAGTLWDDGAFDGVR	565	583	E	K	1	1	1	AT3G16460.1	Mannose-binding lectin superfamily protein	N-Term(TMT6plex)	1	0	1	1	0.105231	1		0.0921587	1		0.071677	1		0.226384	1		0.235935	1		0.268614	1		0	0.002148	50.8	0.00106632	3	2110	-0.545748	704.006	31.0681	0
1122	aEEIkNVPEQEVPkVATEESSAEVTDR	AEEIKNVPEQEVPKVATEESSAEVTDR	2	28	M	G	8	1	1	AT1G76180.1	Dehydrin family protein	N-Term(Acetyl); K5(TMT6plex); K14(TMT6plex)	1	0	1	1	0.218223	8	31.048	0.154867	8	30.3344	0.125867	8	57.7728	0.245467	6	17.5902	0.122406	8	70.4568	0.208028	8	27.0175	0	1.012e-05	50.78	0.00182454	5	3484.8	-0.70712	697.767	27.6124	0
1123	aGFPETVAVR	AGFPETVAVR	123	132	Y	T	1	1	1	AT2G33150.1	peroxisomal 3-ketoacyl-CoA thiolase 3	N-Term(TMT6plex)	1	0	1	1	0.104209	1		0.146296	1		0.183054	1		0.185321	1		0.214681	1		0.166439	1		0	0.01854	50.74	0.00155174	2	1275.73	-0.506359	638.366	26.2273	0
1124	mDYmYGPGR	MDYMYGPGR	1	9	-	H	1	1	1	AT2G13360.1	alanine:glyoxylate aminotransferase	N-Term(Acetyl); M1(Oxidation); M4(Oxidation)	1	0	1	1																			0	0.06163	50.73	0.000139048	2	1163.45	3.23214	582.23	23.076	0
1125	mNTIVVAQLQR	MNTIVVAQLQR	1	11	-	Q	2	1	1	AT1G03430.1	histidine-containing phosphotransfer factor 5	N-Term(Acetyl); M1(Oxidation)	1	0	1	1																			0	0.03035	50.71	0.00146696	2	1330.71	-1.40757	665.86	29.6978	0
1126	sAVTmTDSNDAGMDAVQR	SAVTMTDSNDAGMDAVQR	55	72	F	R	1	1	1	AT5G16440.1	isopentenyl diphosphate isomerase 1	N-Term(TMT6plex); M5(Oxidation)	1	0	1	1	0.0373937	1		0.293331	1		0.0186723	1		0.325384	1		0.163308	1		0.161911	1		0	0.02731	50.71	0.000768933	3	2113.97	-1.63904	705.327	22.1031	0
1127	sESINHSFTYESPLPVGR	SESINHSFTYESPLPVGR	90	107	R	L	1	2	1	AT1G47250.1	20S proteasome alpha subunit F2	N-Term(TMT6plex)	1	0	1	1	0.160691	1		0.158384	1		0.169693	1		0.186711	1		0.140927	1		0.183596	1		0	0.002724	50.69	0.0015825	3	2249.12	-8.11162	750.379	26.6984	0
1128	sTATDEAVETSSN	STATDEAVETSSN	63	75	R	S	1	1	1	AT5G46420.1	16S rRNA processing protein RimM family	N-Term(TMT6plex)	1	0	1	1																			0	0.01562	50.67	0.000957311	2	1540.72	1.06611	770.863	21.0275	0
1129	mQPTETSQPAPSDQGR	MQPTETSQPAPSDQGR	1	16	-	R	3	1	1	AT5G03660.1	Family of unknown function (DUF662)	N-Term(TMT6plex)	1	0	1	1	0.160207	3	30.7511	0.140719	3	3.57589	0.122502	3	43.4264	0.190549	3	7.48062	0.176211	3	2.59477	0.206702	3	42.4214	0	0.002227	50.66	0.00120605	3	1958.94	-1.24599	653.652	20.0698	0
1130	mEDSVVDDVIkR	MEDSVVDDVIKR	1	12	-	L	3	1	1	AT1G64040.1	type one serine/threonine protein phosphatase 3	N-Term(Acetyl); K11(TMT6plex)	1	0	1	1	0.19988	3	1.49257	0.144202	3	16.5856	0.165101	3	13.7468	0.157083	3	8.42286	0.172787	3	6.1437	0.172	3	4.56488	0	0.02714	50.64	0.00181441	3	1676.87	-0.778367	559.629	31.059	0
1131	mEAMkETVEESLR	MEAMKETVEESLR	1	13	-	E	2	1	1	AT4G36250.1	aldehyde dehydrogenase 3F1	N-Term(Acetyl); K5(TMT6plex)	1	0	1	1	0.153041	2	3.29419	0.217048	2	48.1234	0.0975934	2	25.351	0.232868	2	18.7341	0.107696	2	64.4586	0.164707	2	36.8846	0	0.0007533	50.64	0.00147656	2	1823.9	-2.62097	912.455	90.7462	0
1132	mNTDITALEkAQYPVVDR	MNTDITALEKAQYPVVDR	1	18	-	N	3	1	1	AT4G16450.1	unknown protein; FUNCTIONS IN: molecular_function unknown; INVOLVED IN: photorespiration; LOCATED IN: mitochondrion, mitochondrial membrane, mitochondrial respiratory chain complex I, respiratory chain complex I, membrane; EXPRESSED IN: 25 plant structures; EXPRESSED DURING: 15 growth stages; Has 30201 Blast hits to 17322 proteins in 780 species: Archae - 12; Bacteria - 1396; Metazoa - 17338; Fun…	N-Term(Acetyl); K10(TMT6plex)	1	0	1	1	0.210462	3	16.7984	0.145547	3	30.3195	0.130706	3	40.321	0.14738	3	13.1179	0.199804	3	0.915824	0.155031	3	32.0184	0	0.0005099	50.64	0.00180406	2	2335.2	-7.00813	1168.1	83.4276	0
1133	aIGSEPQDQGLDSR	AIGSEPQDQGLDSR	211	224	T	D	1	1	1	AT2G27450.2	nitrilase-like protein 1	N-Term(TMT6plex)	1	0	1	1	0.138972	1		0.14653	1		0.0788224	1		0.268165	1		0.140104	1		0.227407	1		0	0.001541	50.62	0.00147384	2	1701.86	-1.61448	851.433	22.5246	0
1134	aNSESSSSPVNEEENSQR	ANSESSSSPVNEEENSQR	2	19	M	I	1	1	1	AT5G46790.1	PYR1-like 1	N-Term(TMT6plex)	1	0	1	1																			0	0.002679	50.62	0.000635483	3	2179.98	-2.60695	727.333	17.9763	0
1135	mDPDAVAkAFVEH	MDPDAVAKAFVEH	1	13	-	Y	4	1	1	AT1G27310.1	nuclear transport factor 2A	N-Term(Acetyl); K8(TMT6plex)	1	0	1	1	0.173425	4	1.99016	0.176412	4	7.34838	0.136879	4	25.8502	0.179798	4	7.8314	0.193064	4	9.42437	0.175283	4	21.7522	0	0.0006805	50.61	0.00146029	2	1700.85	-2.43913	850.927	90.2545	0
1136	mNPSHGGDDkQR	MNPSHGGDDKQR	1	12	-	P	1	1	1	AT3G51250.1	Senescence/dehydration-associated protein-related	N-Term(Acetyl); M1(Oxidation); K10(TMT6plex)	1	0	1	1	0.145554	1		0.179506	1		0.154689	1		0.162231	1		0.180904	1		0.177115	1		0	0.00601	50.59	0.000979474	3	1628.76	-0.0230879	543.593	14.012	0
1137	GAHEGQGLGNNFLSH	GAHEGQGLGNNFLSH	101	115	R	I	1	1	1	AT1G30580.1	GTP binding		1	0	1	1																			0	0.01134	50.57	0.000934444	3	1537.71	0.183016	513.243	21.7107	0
1138	mEFSSQDDDFGGDDSAANATR	MEFSSQDDDFGGDDSAANATR	1	21	-	A	1	1	1	AT3G54170.1	FKBP12 interacting protein 37	N-Term(Acetyl); M1(Oxidation)	1	0	1	1																			0	0.01414	50.57	3.90265e-05	3	2293.87	-1.86911	765.296	27.6187	0
1139	mEDVLTENPPPSR	MEDVLTENPPPSR	1	13	-	F	1	1	1	AT3G25545.1	unknown protein; FUNCTIONS IN: molecular_function unknown; INVOLVED IN: biological_process unknown; LOCATED IN: cellular_component unknown; EXPRESSED IN: 23 plant structures; EXPRESSED DURING: 13 growth stages; Has 38 Blast hits to 38 proteins in 14 species: Archae - 0; Bacteria - 0; Metazoa - 0; Fungi - 0; Plants - 38; Viruses - 0; Other Eukaryotes - 0 (source: NCBI BLink).	N-Term(Acetyl)	1	0	1	1																			0	0.006918	50.56	0.000948905	2	1526.71	-4.31276	763.858	74.2237	0
1140	aADFNPVSAR	AADFNPVSAR	216	225	T	V	1	1	1	AT2G35410.1	RNA-binding (RRM/RBD/RNP motifs) family protein	N-Term(TMT6plex)	1	0	1	1	0.0872156	1		0.213944	1		0.0919367	1		0.271412	1		0.121888	1		0.213604	1		0	0.006922	50.55	0.00172774	2	1276.68	-1.46033	638.845	24.3861	0
1141	aDIIALASR	ADIIALASR	120	128	C	D	1	1	1	AT1G05260.1	Peroxidase superfamily protein	N-Term(TMT6plex)	1	0	1	1	0.133494	1		0.185531	1		0.0968819	1		0.212821	1		0.103331	1		0.267942	1		0	0.007055	50.54	0.0015944	2	1158.7	-0.253851	579.856	29.7062	0
1142	lQSDNSTVNR	LQSDNSTVNR	52	61	A	V	1	1	1	AT5G35630.1	glutamine synthetase 2	N-Term(Acetyl)	1	0	1	1																			0	0.05705	50.54	0.00107427	2	1175.57	0.593074	588.287	21.5497	0
1143	aSQTPNLEcR	ASQTPNLECR	2	11	M	M	3	1	1	AT2G40290.1	Eukaryotic translation initiation factor 2 subunit 1	N-Term(Acetyl); C9(Carbamidomethyl)	1	0	1	1																			0	0.03361	50.54	0.000763864	2	1217.56	-1.14504	609.282	22.5535	0
1144	mEGFLTDQQR	MEGFLTDQQR	1	10	-	E	2	1	1	AT4G24800.1	MA3 domain-containing protein	N-Term(Acetyl)	1	0	1	1																			0	0.02065	50.51	0.0009181	2	1266.58	-0.54634	633.792	80.8887	0
1145	aEELEkSmH	AEELEKSMH	2	10	M	K	1	1	1	AT3G61560.2	Reticulon family protein	N-Term(Acetyl); K6(TMT6plex); M8(Oxidation)	1	0	1	1																			0	0.02697	50.5	0.00123706	2	1360.66	-2.32126	680.833	22.7181	0
1146	aQTVVLkVGMSc	AQTVVLKVGMSC	2	13	M	Q	3	1	1	AT3G56240.1	copper chaperone	N-Term(Acetyl); K7(TMT6plex); C12(Carbamidomethyl)	1	0	1	1	0.214894	3	10.4955	0.159077	3	26.2052	0.080872	3	69.1098	0.201906	3	22.1464	0.128454	3	33.0045	0.211657	3	20.3899	0	0.001799	50.49	0.00182904	2	1563.85	0.938758	782.426	86.0176	0
1147	DYHcNLGPDGR	DYHCNLGPDGR	464	474	R	R	1	1	1	AT4G32640.1	Sec23/Sec24 protein transport family protein	C4(Carbamidomethyl)	1	0	1	1																			0	0.02091	50.46	0.000310327	3	1303.55	-0.390128	435.188	17.6304	0
1148	sTISSTEDPELR	STISSTEDPELR	35	46	L	D	1	1	1	AT5G41480.1	Folylpolyglutamate synthetase family protein	N-Term(TMT6plex)	1	0	1	1	0.172873	1		0.180957	1		0.134258	1		0.18941	1		0.150192	1		0.17231	1		0	0.01454	50.46	0.00175402	2	1563.8	-3.64274	782.404	22.7104	0
1149	kIDVQLAQQLQNQQDSR	KIDVQLAQQLQNQQDSR	282	298	L	G	1	1	1	AT4G28520.1	cruciferin 3	K1(TMT6plex)	1	0	1	1	0.272677	1		0.108994	1		0.277709	1		0.0703678	1		0.243241	1		0.0270116	1		0	0.003543	50.46	0.00179944	3	2241.21	-2.29399	747.741	24.3773	0
1150	tVLDDEITSGADR	TVLDDEITSGADR	41	53	S	G	2	1	1	AT5G40450.1	unknown protein; FUNCTIONS IN: molecular_function unknown; INVOLVED IN: biological_process unknown; LOCATED IN: chloroplast, plasma membrane; EXPRESSED IN: 24 plant structures; EXPRESSED DURING: 13 growth stages; Has 30201 Blast hits to 17322 proteins in 780 species: Archae - 12; Bacteria - 1396; Metazoa - 17338; Fungi - 3422; Plants - 5037; Viruses - 0; Other Eukaryotes - 2996 (source: NCBI BLin…	N-Term(TMT6plex)	1	0	1	1	0.0902805	2	32.7612	0.150393	2	21.4617	0.107573	2	7.64573	0.154696	2	1.7446	0.126657	2	26.8672	0.363481	2	11.6113	0	0.02325	50.45	0.00172516	3	1620.83	-0.168719	540.947	26.6895	0
1151	ILVAAADLASNQNQLDR	ILVAAADLASNQNQLDR	163	179	L	N	1	1	1	AT1G03880.1	cruciferin 2		1	0	1	1																			0	0.03596	50.42	0.00181746	3	1811.96	-0.672355	604.658	27.0914	0
1152	aIEGVDVMVR	AIEGVDVMVR	377	386	D	G	2	1	1	AT5G62390.1	BCL-2-associated athanogene 7	N-Term(TMT6plex)	1	0	1	1	0.240227	2	3.5153	0.142077	2	81.3409	0.248913	2	3.98093	0.0521066	2	97.5938	0.102532	2	16.2344	0.184328	2	32.3491	0	0.002204	50.4	0.00185184	2	1317.74	-0.886549	659.373	28.3705	0
1153	aNPTENLDANPQIR	ANPTENLDANPQIR	2	15	M	E	1	1	1	AT3G11070.1	Outer membrane OMP85 family protein	N-Term(TMT6plex)	1	0	1	1	0.209133	1		0.17489	1		0.176121	1		0.133787	1		0.166255	1		0.139815	1		0	0.02213	50.4	0.00185229	3	1781.93	-1.33131	594.649	23.7589	0
1154	mDLEAEIR	MDLEAEIR	1	8	-	A	2	1	1	AT1G18070.3	Translation elongation factor EF1A/initiation factor IF2gamma family protein	N-Term(Acetyl)	1	0	1	1																			0	0.05758	50.39	0.00104894	2	1018.49	-0.142416	509.747	78.9256	0
1155	mHSSLETTAPATLER	MHSSLETTAPATLER	1	15	-	R	2	1	1	AT3G11750.1	Dihydroneopterin aldolase	N-Term(Acetyl)	1	0	1	1																			0	0.01219	50.38	0.00124377	2	1685.81	-2.13224	843.41	25.0475	0
1156	aGkAAEAVAkTVTGF	AGKAAEAVAKTVTGF	2	16	M	Q	4	1	1	AT4G22000.1	unknown protein; Has 30201 Blast hits to 17322 proteins in 780 species: Archae - 12; Bacteria - 1396; Metazoa - 17338; Fungi - 3422; Plants - 5037; Viruses - 0; Other Eukaryotes - 2996 (source: NCBI BLink).	N-Term(Acetyl); K3(TMT6plex); K10(TMT6plex)	1	0	1	1	0.0896234	4	49.3701	0.284651	4	21.2735	0.102627	4	24.0466	0.181463	4	42.0238	0.167876	4	25.3563	0.222562	4	12.7643	0	0.000495	50.36	0.00142348	3	1921.11	-1.03248	641.043	91.4879	0
1157	aASFSVPSMIMEEEGR	AASFSVPSMIMEEEGR	2	17	M	F	1	1	1	AT3G21720.1	isocitrate lyase	N-Term(Acetyl)	1	0	1	1																			0	0.002148	50.35	0.000686393	2	1782.8	-3.45035	891.902	93.5242	0
1158	tIVTVTDVR	TIVTVTDVR	39	47	N	G	1	1	1	ATCG00750.1	ribosomal protein S11	N-Term(TMT6plex)	1	0	1	1	0.0488769	1		0.198166	1		0.107982	1		0.16371	1		0.279577	1		0.201688	1		0	0.01618	50.34	0.00122707	2	1232.74	-0.95354	616.874	25.9955	0
1159	sSTkDmSTVQ	SSTKDMSTVQ	2	11	M	N	3	1	1	AT3G44310.1	nitrilase 1	N-Term(Acetyl); K4(TMT6plex); M6(Oxidation)	1	0	1	1	0.110959	3	53.1941	0.183527	3	33.7749	0.143962	3	5.39669	0.155561	3	3.66097	0.142706	3	59.961	0.194532	3	6.86943	0	0.05575	50.34	0.00126822	2	1370.66	-1.75305	685.836	19.7346	0
1160	aETIGSEVSSMSDkSAkIF	AETIGSEVSSMSDKSAKIF	2	20	M	V	2	1	1	AT1G73250.1	GDP-4-keto-6-deoxymannose-3,5-epimerase-4-reductase 1	N-Term(Acetyl); K14(TMT6plex); K17(TMT6plex)	1	0	1	1	0.157475	2	11.2635	0.195439	2	23.3582	0.152765	2	23.5493	0.188074	2	4.6666	0.108304	2	70.1314	0.181462	2	20.3919	0	0.003084	50.33	0.00200103	3	2487.29	-6.03143	829.768	90.1158	0
1161	vGGLAWATNDEDLQR	VGGLAWATNDEDLQR	10	24	F	T	1	1	1	AT4G39260.1	cold, circadian rhythm, and RNA binding 1	N-Term(TMT6plex)	1	0	1	1	0.162261	1		0.231411	1		0.0844081	1		0.140295	1		0.197068	1		0.184556	1		0	0.003777	50.32	0.00173159	3	1873.96	-0.280764	625.325	29.8611	0
1162	eILNSPDR	EILNSPDR	191	198	Y	A	1	5	4	AT4G09000.2;AT1G78300.1;AT1G35160.2;AT5G38480.1		N-Term(TMT6plex)	1	0	1	1																			0	0.04241	50.3	0.00133595	2	1172.65	-0.666293	586.827	22.5842	0
1163	eSSDEALVSm	ESSDEALVSM	1897	1906	R	L	1	1	1	AT5G40450.1	unknown protein; FUNCTIONS IN: molecular_function unknown; INVOLVED IN: biological_process unknown; LOCATED IN: chloroplast, plasma membrane; EXPRESSED IN: 24 plant structures; EXPRESSED DURING: 13 growth stages; Has 30201 Blast hits to 17322 proteins in 780 species: Archae - 12; Bacteria - 1396; Metazoa - 17338; Fungi - 3422; Plants - 5037; Viruses - 0; Other Eukaryotes - 2996 (source: NCBI BLin…	N-Term(TMT6plex); M10(Oxidation)	1	0	1	1	0.110047	1		0.26421	1		0.0943826	1		0.207856	1		0.0973211	1		0.226184	1		0	0.02003	50.3	0.00103125	2	1312.61	-1.65646	656.81	25.0755	0
1164	dEGQPDEHVIR	DEGQPDEHVIR	295	305	D	K	1	1	1	AT1G53210.1	sodium/calcium exchanger family protein / calcium-binding EF hand family protein	N-Term(TMT6plex)	1	0	1	1																			0	0.004946	50.29	0.00173237	3	1523.76	-0.288206	508.593	18.7663	0
1165	GDVFANTPGSAH	GDVFANTPGSAH	202	213	R	W	1	1	1	AT4G28520.1	cruciferin 3		1	0	1	1																			0	0.05773	50.2	0.000791689	2	1172.53	-0.00225713	586.77	21.1046	0
1166	yVTDGEAQIQIVNDNGNR	YVTDGEAQIQIVNDNGNR	355	372	L	V	2	1	1	AT5G44120.3	RmlC-like cupins superfamily protein	N-Term(TMT6plex)	1	0	1	1	0.211629	2	48.727	0.144591	2	39.0815	0.150003	2	9.14143	0.121829	2	37.5278	0.183561	2	19.3069	0.16466	2	29.8411	0	0.002597	50.19	0.00181053	3	2235.12	-1.44184	745.711	27.1837	0
1167	mDQAELSIEQVLkR	MDQAELSIEQVLKR	1	14	-	D	3	1	1	AT3G42050.1	vacuolar ATP synthase subunit H family protein	N-Term(Acetyl); K13(TMT6plex)	1	0	1	1	0.150051	3	10.3813	0.203979	3	2.24031	0.140622	3	6.97341	0.201546	3	8.94116	0.143565	3	4.50739	0.164534	3	10.8001	0	0.004258	50.16	0.00198356	3	1931.04	-1.09956	644.353	93.9005	0
1168	aEESSSSSTSSTSQkHTNR	AEESSSSSTSSTSQKHTNR	64	82	M	L	4	1	1	AT4G03200.1	catalytics	N-Term(Acetyl); K15(TMT6plex)	1	0	1	1	0.213723	2	31.4172	0.138107	2	26.3166	0.202216	2	32.8003	0.139548	2	24.1775	0.141766	2	21.4855	0.148429	2	21.4855	0	0.006689	50.16	0.0010978	3	2282.07	-0.569183	761.361	24.8711	0
1169	aTSGTYVTEVPLkGSAEkYY	ATSGTYVTEVPLKGSAEKYY	2	21	M	K	3	1	1	AT4G23680.1	Polyketide cyclase/dehydrase and lipid transport superfamily protein	N-Term(Acetyl); K13(TMT6plex); K18(TMT6plex)	1	0	1	1	0.12758	3	39.0307	0.145025	3	9.75368	0.144397	3	29.1973	0.168873	3	7.61444	0.206693	3	8.80638	0.143352	3	33.8042	0	0.0006549	50.15	0.00216347	3	2664.42	1.352	888.812	78.8279	0
1170	sTHSSISQPPLPLAGR	STHSSISQPPLPLAGR	2	17	M	V	3	1	1	AT3G03980.1	NAD(P)-binding Rossmann-fold superfamily protein	N-Term(Acetyl)	1	0	1	1																			0	0.005761	50.14	0.00191138	3	1689.89	-0.460897	563.969	26.6484	0
1171	mYPMDSDYHR	MYPMDSDYHR	1	10	-	R	1	1	1	AT3G59350.1	Protein kinase superfamily protein	N-Term(Acetyl); M1(Oxidation)	1	0	1	1																			0	0.04818	50.13	0.000125196	2	1372.53	-1.49783	686.767	22.2591	0
1172	mENSQSQGkN	MENSQSQGKN	1	10	-	K	1	1	1	AT5G53980.1	homeobox protein 52	N-Term(Acetyl); M1(Oxidation); K9(TMT6plex)	1	0	1	1	0.130914	1		0.232593	1		0.264506	1		0.118984	1		0.123598	1		0.129406	1		0	0.02229	50.13	0.00108018	2	1409.65	-0.601682	705.33	16.4067	0
1173	mDHLVETNSVPSR	MDHLVETNSVPSR	2	14	M	L	3	1	1	AT3G07690.1	6-phosphogluconate dehydrogenase family protein	N-Term(Acetyl)	1	0	1	1																			0	0.008873	50.12	0.00114444	2	1526.72	-3.34639	763.865	25.794	0
1174	AVVTVPAYFNDSQR	AVVTVPAYFNDSQR	146	159	N	Q	1	6	2	AT3G09440.1;AT5G02500.1			1	0	1	1																			0	0.006082	50.1	0.00167889	2	1566.79	-2.23135	783.897	27.4107	0
1175	sQTQESAIR	SQTQESAIR	66	74	M	G	2	1	1	AT5G45390.1	CLP protease P4	N-Term(TMT6plex)	1	0	1	1	0.176087	2	8.96141	0.148518	2	15.4949	0.136314	2	3.37807	0.143307	2	32.989	0.213201	2	23.6983	0.175072	2	8.79957	0	0.01469	50.08	0.00206314	2	1248.67	-1.64202	624.84	31.8873	0
1176	sGGSSVVVPR	SGGSSVVVPR	5	14	G	N	1	1	1	AT3G52560.4	ubiquitin E2 variant 1D-4	N-Term(TMT6plex)	1	0	1	1	0.0989477	1		0.176898	1		0.0942238	1		0.190091	1		0.16203	1		0.277809	1		0	0.02443	50.07	0.00179336	2	1173.68	-1.20601	587.342	20.6041	0
1177	aGkGEGPAIGIDLGTTYSc	AGKGEGPAIGIDLGTTYSC	2	20	M	V	3	4	1	AT3G09440.1	Heat shock protein 70 (Hsp 70) family protein	N-Term(Acetyl); K3(TMT6plex); C19(Carbamidomethyl)	1	0	1	1	0.15948	3	75.8824	0.135471	3	18.4617	0.228798	3	27.8396	0.24771	3	27.5271	0.177627	3	85.1518	0.159783	3	7.05332	0	0.01254	50.07	0.00180861	2	2138.06	-0.467975	1069.54	34.2174	0
1178	aSMAGPDHLFNLR	ASMAGPDHLFNLR	2	14	M	N	1	1	1	AT1G30630.1	Coatomer epsilon subunit	N-Term(Acetyl)	1	0	1	1																			0	0.02133	50.06	0.00132014	2	1470.71	-2.50253	735.86	30.9649	0
1179	mHSSHLLLEEPIR	MHSSHLLLEEPIR	1	13	-	M	1	2	1	AT2G36580.1	Pyruvate kinase family protein	N-Term(Acetyl); M1(Oxidation)	1	0	1	1																			0	0.01988	50.04	0.00187168	3	1619.82	1.02216	540.612	23.9334	0
1180	mVTPGAEATDR	MVTPGAEATDR	271	281	S	A	3	1	1	AT2G21330.1	fructose-bisphosphate aldolase 1	N-Term(TMT6plex)	1	0	1	1	0.136433	3	14.2826	0.148014	3	15.1877	0.0706116	3	30.1299	0.222134	3	32.7723	0.14428	3	1.87788	0.239412	3	24.5498	0	0.009614	50.03	0.00177321	2	1376.7	-1.45802	688.855	22.0869	0
1181	aTTNEVVSNSTPM	ATTNEVVSNSTPM	54	66	R	T	1	1	1	AT5G15530.1	biotin carboxyl carrier protein 2	N-Term(TMT6plex)	1	0	1	1	0.142682	1		0.182935	1		0.117555	1		0.175443	1		0.13385	1		0.247536	1		0	0.007582	49.97	0.00174451	2	1579.78	-2.28416	790.394	60.1296	0
1182	MDLTTYEETR	MDLTTYEETR	134	143	F	L	1	1	1	AT3G08740.1	elongation factor P (EF-P) family protein		1	0	1	1																			0	0.03608	49.93	0.000696638	2	1258.56	0.305292	629.785	24.0109	0
1183	nVEHHVGDR	NVEHHVGDR	115	123	C	G	1	2	1	AT2G18020.1	Ribosomal protein L2 family	N-Term(TMT6plex)	1	0	1	1	0.137624	1		0.179175	1		0.125309	1		0.163161	1		0.19363	1		0.2011	1		0	0.0157	49.92	0.00193583	3	1291.67	-0.470947	431.228	13.9691	0
1184	sASLAPVILSR	SASLAPVILSR	289	299	C	L	1	1	1	AT3G48990.1	AMP-dependent synthetase and ligase family protein	N-Term(TMT6plex)	1	0	1	1	0.127953	1		0.180817	1		0.118613	1		0.217243	1		0.161746	1		0.193628	1		0	0.0132	49.92	0.00108887	2	1342.82	-1.64686	671.915	29.0708	0
1185	DDDDGEVGGkVVNVR	DDDDGEVGGKVVNVR	61	75	R	L	1	1	1	AT4G32910.1	CONTAINS InterPro DOMAIN/s: Nuclear pore complex protein, Nucleoporin Nup85-like (InterPro:IPR011502); Has 30201 Blast hits to 17322 proteins in 780 species: Archae - 12; Bacteria - 1396; Metazoa - 17338; Fungi - 3422; Plants - 5037; Viruses - 0; Other Eukaryotes - 2996 (source: NCBI BLink).	K10(TMT6plex)	1	0	1	1	0.164784	1		0.174839	1		0.138471	1		0.158639	1		0.172781	1		0.190486	1		0	0.0008057	49.9	0.0017662	3	1802.9	-4.39268	601.638	22.4493	0
1186	qQGQQFPNEcQLDQLNALEPSHVLkSEAGR	QQGQQFPNECQLDQLNALEPSHVLKSEAGR	27	56	G	I	1	1	1	AT5G44120.3	RmlC-like cupins superfamily protein	N-Term(TMT6plex); C10(Carbamidomethyl); K25(TMT6plex)	1	0	1	1	0.263635	1		0.0419104	1		0.321257	1		0.0393203	1		0.281373	1		0.0525053	1		0	5.509e-05	49.9	0.00202663	4	3879.96	-4.21725	970.747	77.672	0
1187	vQTETVLR	VQTETVLR	137	144	C	Q	1	2	1	AT1G56070.1	Ribosomal protein S5/Elongation factor G/III/V family protein	N-Term(TMT6plex)	1	0	1	1	0.14975	1		0.220992	1		0.102952	1		0.189753	1		0.133209	1		0.203343	1		0	0.03797	49.87	0.00155743	2	1174.7	-0.585089	587.853	23.0845	0
1188	tDTkDAGMDAVQR	TDTKDAGMDAVQR	53	65	M	R	5	1	1	AT3G02780.1	isopentenyl pyrophosphate:dimethylallyl pyrophosphate isomerase 2	N-Term(Acetyl); K4(TMT6plex)	1	0	1	1	0.157141	5	14.6386	0.171585	5	15.3932	0.133684	5	26.9784	0.189033	5	9.47087	0.169649	5	8.03306	0.175451	5	9.93919	0	0.007944	49.86	0.00172523	3	1678.83	-0.673419	560.28	22.2619	0
1189	aDEHkHEESSPNLDPAVEVVER	ADEHKHEESSPNLDPAVEVVER	2	23	M	E	2	1	1	AT4G11220.1	VIRB2-interacting protein 2	N-Term(Acetyl); K5(TMT6plex)	1	0	1	1	0.149308	2	29.4779	0.113895	2	0.955289	0.245762	2	23.2321	0.116225	2	12.6457	0.223425	2	16.8157	0.141575	2	26.4606	0	0.00044	49.86	0.00157186	4	2758.34	-1.93308	690.341	23.6054	0
1190	fVGGLAWATDDR	FVGGLAWATDDR	11	22	C	A	2	1	1	AT2G21660.1	cold, circadian rhythm, and rna binding 2	N-Term(TMT6plex)	1	0	1	1	0.12794	2	39.4001	0.205625	2	37.3578	0.185174	2	53.9692	0.125206	2	55.978	0.126202	2	51.9017	0.193788	2	4.18755	0	0.03546	49.84	0.00201799	3	1536.8	0.114682	512.939	32.4126	0
1191	tAAQLQTVQGYR	TAAQLQTVQGYR	297	308	C	D	2	1	1	AT5G45280.2	Pectinacetylesterase family protein	N-Term(TMT6plex)	1	0	1	1	0.157394	2	42.5883	0.201656	2	0.539296	0.0767732	2	71.0395	0.211788	2	6.55326	0.110959	2	35.1867	0.22349	2	17.4231	0	0.02663	49.84	0.00209529	3	1564.86	-1.15553	522.292	23.3952	0
1192	aNPAPNLEcR	ANPAPNLECR	2	11	M	M	2	1	1	AT5G05470.1	eukaryotic translation initiation factor 2 alpha subunit	N-Term(Acetyl); C9(Carbamidomethyl)	1	0	1	1																			0	0.02868	49.81	0.00117374	2	1183.55	-1.09437	592.279	23.5764	0
1193	aLNDDDSPTETTPGVGSAVEDRPPDSSEDR	ALNDDDSPTETTPGVGSAVEDRPPDSSEDR	61	90	S	S	2	1	1	AT2G01110.1	Sec-independent periplasmic protein translocase	N-Term(TMT6plex)	1	0	1	1	0.22267	2	79.9057	0.201855	2	91.0336	0.124622	2	4.84847	0.130421	2	1.09068	0.130199	2	1.09068	0.136318	2	1.09068	0	5.478e-06	49.81	0.000659741	4	3358.53	-1.74045	840.388	24.0111	0
1194	vLQNDIDLLHPPPELEkR	VLQNDIDLLHPPPELEKR	2	19	M	K	2	1	1	AT5G47930.1	Zinc-binding ribosomal protein family protein	N-Term(TMT6plex); K17(TMT6plex)	1	0	1	1	0.197823	2	1.65009	0.160433	2	19.6447	0.131552	2	2.04446	0.158158	2	14.9477	0.166431	2	6.12279	0.182831	2	10.1458	0	9.933e-06	49.8	0.00156598	4	2584.48	-2.23789	646.876	78.4223	0
1195	gLSPDSATVASR	GLSPDSATVASR	80	91	C	K	1	1	1	AT5G07900.1	Mitochondrial transcription termination factor family protein	N-Term(TMT6plex)	1	0	1	1	0.185535	1		0.166261	1		0.12118	1		0.231286	1		0.183549	1		0.11219	1		0	0.01412	49.77	0.00204709	2	1389.75	-1.57793	695.379	22.1961	0
1196	tQDVEMkDNNTPSQSIISSSTSTMQN	TQDVEMKDNNTPSQSIISSSTSTMQN	2	27	M	L	1	1	1	AT1G20200.1	PAM domain (PCI/PINT associated module) protein	N-Term(TMT6plex); K7(TMT6plex)	1	0	1	1	0.120452	1		0.113986	1		0.112662	1		0.10525	1		0.434534	1		0.113116	1		0	0.002001	49.76	0.00137809	3	3301.58	-3.1999	1101.2	65.9778	0
1197	sDNDGDNGcFR	SDNDGDNGCFR	30	40	C	S	4	1	1	AT5G23210.1	serine carboxypeptidase-like 34	N-Term(TMT6plex); C9(Carbamidomethyl)	1	0	1	1	0.181663	4	10.118	0.177565	4	2.76205	0.114055	4	26.5327	0.168061	4	19.5841	0.146369	4	10.5927	0.211733	4	9.68857	0	0.01149	49.74	0.000409814	2	1485.62	0.465336	743.315	36.1014	0
1198	aDADDIQPIVcDNGTGMVkAGFAGDDAPR	ADADDIQPIVCDNGTGMVKAGFAGDDAPR	2	30	M	A	1	1	1	AT1G49240.1	actin 8	N-Term(Acetyl); C11(Carbamidomethyl); K19(TMT6plex)	1	0	1	1	0.262469	1		0.01	1		0.0110677	1		0.371141	1					0.349952	1		0	3.18e-05	49.73	0.0010386	3	3247.52	0.0684888	1083.18	81.9168	0
1199	sDGSVITMLR	SDGSVITMLR	238	247	G	F	1	2	1	AT3G16420.1	PYK10-binding protein 1	N-Term(TMT6plex)	1	0	1	1	0.0992193	1		0.186395	1		0.12452	1		0.190803	1		0.18894	1		0.210123	1		0	0.003736	49.7	0.00212804	2	1307.72	-0.708144	654.363	28.6228	0
1200	mLAVFEkTVANSPEALQSPH	MLAVFEKTVANSPEALQSPH	1	20	-	S	3	1	1	AT5G43830.1	Aluminium induced protein with YGL and LRDR motifs	N-Term(Acetyl); M1(Oxidation); K7(TMT6plex)	1	0	1	1	0.119202	3	80.1767	0.146434	3	83.9204	0.143388	3	28.3553	0.212439	3	0.947058	0.185994	3	6.91066	0.154457	3	13.7252	0	0.0002076	49.66	0.00230075	3	2456.26	-4.02592	819.425	88.4827	0
1201	aEADDIQPIVcDNGTGMVkAGFAGDDAPR	AEADDIQPIVCDNGTGMVKAGFAGDDAPR	2	30	M	A	1	1	1	AT3G18780.2	actin 2	N-Term(Acetyl); C11(Carbamidomethyl); K19(TMT6plex)	1	0	1	1	0.133365	1		0.171679	1		0.108495	1		0.178702	1		0.141348	1		0.266411	1		0	0.0001621	49.66	0.00101601	4	3261.53	-2.61965	816.137	81.4391	0
1202	dVANAPGVTADISHMDTSAVVR	DVANAPGVTADISHMDTSAVVR	75	96	Y	G	2	1	1	AT2G22780.1	peroxisomal NAD-malate dehydrogenase 1	N-Term(TMT6plex)	1	0	1	1	0.246135	2	32.0145	0.117108	2	29.729	0.124306	2	6.06846	0.145368	2	31.7585	0.154321	2	37.7205	0.191836	2	35.468	0	2.616e-06	49.63	0.00212341	3	2455.24	-3.23376	819.084	68.6276	0
1203	vVVAVDGSEVSMEALR	VVVAVDGSEVSMEALR	10	25	C	W	1	1	1	AT1G09740.1	Adenine nucleotide alpha hydrolases-like superfamily protein	N-Term(TMT6plex)	1	0	1	1	0.23616	1		0.0641934	1		0.0721362	1		0.123729	1		0.226812	1		0.276969	1		0	0.008403	49.6	0.00227026	3	1890.02	-1.55134	630.677	31.6873	0
1204	aAEDTPPATASSDSSSTTAAAAPAkVPA	AAEDTPPATASSDSSSTTAAAAPAKVPA	47	74	R	A	1	1	1	AT2G20260.1	photosystem I subunit E-2	N-Term(TMT6plex); K25(TMT6plex)	1	0	1	1	0.141972	1		0.150698	1		0.125855	1		0.231192	1		0.184427	1		0.165855	1		0	5.797e-05	49.6	0.00234811	3	3001.54	-0.294353	1001.18	24.4557	0
1205	YkLDAQGGTDGR	YKLDAQGGTDGR	161	172	L	V	1	2	1	AT2G39310.1	jacalin-related lectin 22	K2(TMT6plex)	1	0	1	1	0.163085	1		0.163016	1		0.146482	1		0.186226	1		0.147229	1		0.193962	1		0	0.05458	49.58	0.00213533	3	1509.78	-0.842303	503.933	18.2546	0
1206	aEPTTTTSLVPANQR	AEPTTTTSLVPANQR	59	73	E	W	3	1	1	AT1G78630.1	Ribosomal protein L13 family protein	N-Term(TMT6plex)	1	0	1	1	0.234054	3	8.24723	0.153702	3	19.1511	0.176404	3	2.11927	0.0748702	3	9.98633	0.168548	3	4.80018	0.20129	3	34.6515	0	0.005467	49.58	0.00220032	3	1814.98	-1.26195	605.664	23.4803	0
1207	tGGLHNEEAGSLATPTSAR	TGGLHNEEAGSLATPTSAR	2	20	M	H	2	1	1	AT1G11240.1	CONTAINS InterPro DOMAIN/s: Nucleolar protein 12 (InterPro:IPR019186); Has 2484 Blast hits to 1934 proteins in 262 species: Archae - 0; Bacteria - 90; Metazoa - 921; Fungi - 378; Plants - 144; Viruses - 18; Other Eukaryotes - 933 (source: NCBI BLink).	N-Term(TMT6plex)	1	0	1	1	0.212049	2	10.6015	0.129028	2	19.4133	0.11703	2	62.6757	0.154488	2	22.9347	0.15934	2	19.6627	0.21399	2	8.30697	0	0.001928	49.58	0.00208246	3	2098.07	-1.79711	700.028	20.528	0
1208	sITNEEAVkQLR	SITNEEAVKQLR	2	13	M	A	1	1	1	AT1G55840.1	Sec14p-like phosphatidylinositol transfer family protein	N-Term(Acetyl); K9(TMT6plex)	1	0	1	1	0.147581	1		0.150505	1		0.115028	1		0.186045	1		0.200208	1		0.200633	1		0	0.005401	49.51	0.0020676	2	1658.92	-1.68669	829.966	25.4029	0
1209	aGEGEEDVPR	AGEGEEDVPR	2	11	M	D	2	1	1	AT1G54140.1	TATA binding protein associated factor 21kDa subunit	N-Term(TMT6plex)	1	0	1	1	0.156143	2	4.02343	0.166421	2	0.587386	0.136868	2	17.2129	0.161605	2	9.40445	0.175422	2	0.342708	0.202241	2	1.16696	0	0.004057	49.48	0.00156962	2	1287.64	-1.34922	644.322	19.0736	0
1210	QAVVDAVESGHIGGY	QAVVDAVESGHIGGY	297	311	R	S	2	1	1	AT5G14780.1	formate dehydrogenase		1	0	1	1																			0	0.0171	49.46	0.00159668	2	1501.73	-1.96039	751.366	32.8543	0
1211	dEPLVSVDFR	DEPLVSVDFR	341	350	C	C	3	2	1	AT3G26650.1	glyceraldehyde 3-phosphate dehydrogenase A subunit	N-Term(TMT6plex)	1	0	1	1	0.144019	3	14.1799	0.161548	3	0.073422	0.139182	3	12.9548	0.178881	3	1.76373	0.157658	3	0.181612	0.206744	3	6.91257	0	0.006116	49.45	0.0023648	2	1405.75	-1.84796	703.379	29.8832	0
1212	aSNAAVPFWR	ASNAAVPFWR	2	11	M	A	2	1	1	AT1G51650.1	ATP synthase epsilon chain, mitochondrial	N-Term(Acetyl)	1	0	1	1																			0	0.03465	49.44	0.00170701	2	1160.58	-0.641338	580.796	33.643	0
1213	aDGEDIQPLVcDNGTGMVkAGF	ADGEDIQPLVCDNGTGMVKAGF	2	23	M	A	2	5	1	AT5G09810.1	actin 7	N-Term(Acetyl); C11(Carbamidomethyl); K19(TMT6plex)	1	0	1	1	0.175171	2	19.1998	0.250129	2	32.9825	0.136712	2	55.616	0.128537	2	30.851	0.0668179	2	70.1416	0.214473	2	27.2637	0	0.001227	49.44	0.00134923	3	2565.21	-3.92145	855.74	93.7923	0
1214	mASILNDPSIR	MASILNDPSIR	52	62	N	E	1	1	1	AT4G35450.5	ankyrin repeat-containing protein 2	M1(Oxidation)	1	0	1	1																			0	0.05469	49.41	0.00186146	2	1232.63	-1.48355	616.818	24.1407	0
1215	tENVLIPAQGR	TENVLIPAQGR	267	277	Q	I	2	1	1	AT1G09010.1	glycoside hydrolase family 2 protein	N-Term(TMT6plex)	1	0	1	1	0.150679	2	28.1671	0.210319	2	4.52841	0.0877976	2	39.0786	0.213795	2	14.5317	0.0954344	2	69.9711	0.226425	2	5.82746	0	0.01614	49.4	0.00142543	3	1426.82	-0.517128	476.278	25.3484	0
1216	aLSESTNLHPF	ALSESTNLHPF	348	358	R	M	1	1	1	AT3G45780.1	phototropin 1	N-Term(TMT6plex)	1	0	1	1	0.0717992	1		0.22103	1		0.025297	1		0.128777	1		0.11565	1		0.437447	1		0	0.01661	49.35	0.00205867	2	1444.76	-0.626075	722.885	28.1652	0
1217	dFESLGSDGR	DFESLGSDGR	76	85	R	P	1	1	1	AT1G51510.1	RNA-binding (RRM/RBD/RNP motifs) family protein	N-Term(TMT6plex)	1	0	1	1	0.0712343	1		0.178068	1		0.0299075	1		0.156247	1		0.195183	1		0.36936	1		0	0.01616	49.29	0.00164335	2	1311.63	-2.52678	656.321	25.1213	0
1218	aQQGQGSmDPAVLDDIIR	AQQGQGSMDPAVLDDIIR	2	19	M	R	1	1	1	AT3G46820.1	type one serine/threonine protein phosphatase 5	N-Term(Acetyl); M8(Oxidation)	1	0	1	1																			0	0.02309	49.27	0.00151548	3	1971.94	-1.80299	657.985	33.8192	0
1219	aGFAGDDAPR	AGFAGDDAPR	21	30	K	A	2	8	3	AT1G49240.1;AT3G18780.2;AT5G09810.1		N-Term(TMT6plex)	1	0	1	1																			0	0.009728	49.23	0.00221843	2	1205.61	-0.632102	603.309	21.3732	0
1220	gATTLDEYR						2	3	1	AT5G50920.1	CLPC homologue 1	N-Term(TMT6plex)	1	0	1	1	0.151348	1		0.172821	1		0.148873	1		0.149525	1		0.163271	1		0.214162	1		0	0.02136	49.2	0.00193985	2	1254.65	-1.9664	627.829	22.4269	0
1221	aGSAPEGTQFDTR	AGSAPEGTQFDTR	2	14	M	Q	3	1	1	AT1G54270.1	eif4a-2	N-Term(TMT6plex)	1	0	1	1	0.163905	3	0.504162	0.170226	3	6.53764	0.137621	3	5.30674	0.193399	3	0.415661	0.172155	3	3.4548	0.17537	3	6.60584	0	0.004444	49.16	0.00211312	2	1565.77	-2.6372	783.389	21.2675	0
1222	sGAQGAEPMDSR	SGAQGAEPMDSR	2	13	M	T	1	1	1	AT2G21820.1	unknown protein; Has 45 Blast hits to 45 proteins in 13 species: Archae - 0; Bacteria - 0; Metazoa - 0; Fungi - 0; Plants - 45; Viruses - 0; Other Eukaryotes - 0 (source: NCBI BLink).	N-Term(Acetyl)	1	0	1	1																			0	0.01891	49.08	0.000532693	2	1247.53	-2.94688	624.268	37.6905	0
1223	sVEGTTVTER	SVEGTTVTER	37	46	C	K	3	1	1	AT2G40490.1	Uroporphyrinogen decarboxylase	N-Term(TMT6plex)	1	0	1	1	0.145565	3	2.63907	0.183686	3	4.91707	0.137563	3	19.2336	0.162107	3	0.978702	0.226834	3	3.24119	0.196655	3	0.405585	0	0.03297	49.07	0.00234938	3	1307.7	-0.536514	436.571	19.6857	0
1224	gDNLMDkVTAFGER	GDNLMDKVTAFGER	2	15	M	L	5	1	1	AT5G16880.1	Target of Myb protein 1	N-Term(Acetyl); K7(TMT6plex)	1	0	1	1	0.16015	5	6.75303	0.183331	5	12.8953	0.13559	5	6.86292	0.187694	5	6.86278	0.176211	5	2.45624	0.177747	5	10.8857	0	0.0009982	49.07	0.00223045	2	1823.91	-1.50922	912.46	32.8319	0
1225	dANSGAGTIIDSGTVITR	DANSGAGTIIDSGTVITR	318	335	F	F	1	1	1	AT1G09750.1	Eukaryotic aspartyl protease family protein	N-Term(TMT6plex)	1	0	1	1	0.0639765	1		0.152533	1		0.13761	1		0.280482	1		0.145303	1		0.220096	1		0	0.01582	49.07	0.00268261	3	1977.04	-1.24763	659.686	27.0952	0
1226	ISTQHDETVTNDEIAR	ISTQHDETVTNDEIAR	193	208	L	D	2	2	1	AT1G02500.1	S-adenosylmethionine synthetase 1		1	0	1	1																			0	0.004427	49.06	0.00152164	3	1828.87	-0.973099	610.293	18.0541	0
1227	vIGAIVDVR	VIGAIVDVR	89	97	Q	F	1	3	1	AT5G08670.1	ATP synthase alpha/beta family protein	N-Term(TMT6plex)	1	0	1	1	0.114867	1		0.196336	1		0.108503	1		0.204105	1		0.120588	1		0.255601	1		0	0.0207	49.01	0.000813907	2	1170.74	-1.5136	585.873	29.9838	0
1228	vSDLHETR	VSDLHETR	23	30	A	S	1	1	1	AT3G14920.1	Peptide-N4-(N-acetyl-beta-glucosaminyl)asparagine amidase A protein	N-Term(TMT6plex)	1	0	1	1	0.137838	1		0.176661	1		0.135	1		0.179018	1		0.158552	1		0.212932	1		0	0.03767	48.95	0.00187905	3	1185.64	-0.748175	395.885	18.0958	0
1229	dQANIDcLR	DQANIDCLR	28	36	A	T	1	1	1	AT5G48380.1	BAK1-interacting receptor-like kinase 1	N-Term(TMT6plex); C7(Carbamidomethyl)	1	0	1	1	0.174388	1		0.165964	1		0.145514	1		0.170054	1		0.153431	1		0.190649	1		0	0.009429	48.93	0.0020662	2	1333.67	-1.70302	667.339	22.8887	0
1230	aIEGVDVmVR	AIEGVDVMVR	377	386	D	G	2	1	1	AT5G62390.1	BCL-2-associated athanogene 7	N-Term(TMT6plex); M8(Oxidation)	1	0	1	1	0.212421	2	4.30006	0.213952	2	9.4594	0.267041	2	4.19094	0.0445698	2	1.62733	0.104085	2	8.16946	0.157052	2	5.01983	0	0.04639	48.89	0.00264765	2	1333.73	-1.63958	667.37	26.0802	0
1231	dSDDVTPSSSSSSVR	DSDDVTPSSSSSSVR	67	81	R	A	1	1	1	AT1G03475.1	Coproporphyrinogen III oxidase	N-Term(TMT6plex)	1	0	1	1	0.16744	1		0.15051	1		0.200013	1		0.234401	1		0.0554489	1		0.192188	1		0	0.004274	48.89	0.00154107	3	1754.82	-0.968407	585.612	18.9059	0
1232	DDEYGISTESLkTSR	DDEYGISTESLKTSR	194	208	R	V	1	1	1	AT5G45690.1	Protein of unknown function (DUF1264)	K12(TMT6plex)	1	0	1	1	0.211437	1		0.133787	1		0.19276	1		0.124536	1		0.186903	1		0.150577	1		0	0.0008922	48.86	0.00216283	3	1929.96	-1.4138	643.991	24.4984	0
1233	sQMDPDAVSkAF	SQMDPDAVSKAF	2	13	M	V	2	1	1	AT1G27970.2	nuclear transport factor 2B	N-Term(Acetyl); K10(TMT6plex)	1	0	1	1	0.179292	2	5.27249	0.16034	2	2.03602	0.146816	2	8.06465	0.165851	2	4.39188	0.162235	2	7.54706	0.184602	2	7.52128	0	0.02902	48.84	0.00198146	2	1566.76	-1.675	783.886	32.7779	0
1234	pAPTTEIEPIEAQSL	PAPTTEIEPIEAQSL	2	16	M	K	2	1	1	AT4G15900.1	pleiotropic regulatory locus 1	N-Term(TMT6plex)	1	0	1	1	0.243833	2	30.551	0.222865	2	37.8968	0.106389	2	38.5394	0.0970315	2	26.0087	0.156359	2	42.7157	0.141949	2	56.1945	0	0.02631	48.84	0.00268288	2	1824.98	-2.14463	912.991	33.224	0
1235	qQFPNEcQLDQLNALEPSHVLkSEAGR	QQFPNECQLDQLNALEPSHVLKSEAGR	30	56	G	I	3	1	1	AT5G44120.3	RmlC-like cupins superfamily protein	N-Term(TMT6plex); C7(Carbamidomethyl); K22(TMT6plex)	1	0	1	1	0.376662	3	2.56896				0.27148	3	1.3366	0.0522472	1		0.243743	3	11.7276	0.0558678	3	69.601	0	1.301e-06	48.84	0.00280043	4	3566.84	-1.24529	892.465	78.5727	0
1236	mDSSLSQkF	MDSSLSQKF	1	9	-	T	1	1	1	AT2G26240.1	Transmembrane proteins 14C	N-Term(Acetyl); K8(TMT6plex)	1	0	1	1	0.181133	1		0.137565	1		0.133685	1		0.167522	1		0.200204	1		0.179891	1		0	0.05989	48.83	0.00186231	2	1313.65	-4.9113	657.331	81.7936	0
1237	mEAVTAIkPL	MEAVTAIKPL	1	10	-	I	3	1	1	AT3G27890.1	NADPH:quinone oxidoreductase	N-Term(Acetyl); M1(Oxidation); K8(TMT6plex)	1	0	1	1	0.161126	3	27.5032	0.174428	3	3.0948	0.122374	3	11.6479	0.14777	3	20.7217	0.185886	3	1.50161	0.198033	3	2.02924	0	0.01566	48.81	0.00235096	2	1359.78	3.22223	680.394	81.4798	0
1238	aLLVEkTSSGR	ALLVEKTSSGR	2	12	M	E	12	2	1	AT4G13940.1	S-adenosyl-L-homocysteine hydrolase	N-Term(Acetyl); K6(TMT6plex)	1	0	1	1	0.159375	12	8.05302	0.161945	12	13.4642	0.134831	12	17.1087	0.178614	12	19.5826	0.176625	12	11.4357	0.199201	12	10.8295	0	0.009554	48.81	0.00209055	2	1431.83	-1.58955	716.421	29.2212	0
1239	sHENIDDPAR	SHENIDDPAR	344	353	R	A	3	1	1	AT4G28520.1	cruciferin 3	N-Term(TMT6plex)	1	0	1	1	0.20586	3	3.24705	0.154974	3	3.71643	0.181774	3	49.4444	0.124354	3	51.6653	0.155989	3	18.7711	0.173116	3	22.2591	0	0.01671	48.8	0.00213821	3	1382.68	-0.928007	461.566	16.2071	0
1240	dAGENWDR	DAGENWDR	171	178	A	I	1	1	1	AT5G23120.1	photosystem II stability/assembly factor, chloroplast (HCF136)	N-Term(TMT6plex)	1	0	1	1	0.0999736	1		0.167896	1		0.0658655	1		0.250412	1		0.187866	1		0.227986	1		0	0.03185	48.79	0.00163709	2	1191.56	-1.11146	596.283	20.6808	0
1241	gDmQVGVATIDDkGFY	GDMQVGVATIDDKGFY	2	17	M	G	1	1	1	AT1G24160.1	unknown protein; BEST Arabidopsis thaliana protein match is: unknown protein (TAIR:AT1G70100.3); Has 5230 Blast hits to 4162 proteins in 477 species: Archae - 30; Bacteria - 540; Metazoa - 2022; Fungi - 429; Plants - 280; Viruses - 32; Other Eukaryotes - 1897 (source: NCBI BLink).	N-Term(Acetyl); M3(Oxidation); K13(TMT6plex)	1	0	1	1	0.150442	1		0.14377	1		0.124731	1		0.284161	1		0.146413	1		0.150483	1		0	0.02667	48.76	0.0018959	2	2002.96	-1.13449	1001.98	33.9077	0
1242	sIANSEPPVSLSER	SIANSEPPVSLSER	40	53	K	D	1	1	1	AT3G47450.1	P-loop containing nucleoside triphosphate hydrolases superfamily protein	N-Term(TMT6plex)	1	0	1	1	0.182775	1		0.128384	1		0.17776	1		0.126511	1		0.260545	1		0.124024	1		0	0.0181	48.74	0.0025402	3	1714.92	3.14903	572.312	25.442	0
1243	mDYDPAHAmSR	MDYDPAHAMSR	1	11	-	G	1	1	1	AT1G15210.1	pleiotropic drug resistance 7	N-Term(Acetyl); M1(Oxidation); M9(Oxidation)	1	0	1	1																			0	0.0345	48.71	0.000197169	2	1367.53	-1.84253	684.27	18.9117	0
1244	gGEGEDLEPLFDYR	GGEGEDLEPLFDYR	2	15	M	R	3	1	1	AT1G68185.1	Ubiquitin-like superfamily protein	N-Term(TMT6plex)	1	0	1	1	0.194809	3	26.6691	0.12099	3	0.271393	0.134007	3	10.6691	0.195918	3	8.7618	0.203456	3	15.2855	0.150819	3	17.1465	0	0.01116	48.71	0.00189564	3	1825.88	-2.30867	609.297	31.8776	0
1245	aVIDGDDIIYR	AVIDGDDIIYR	313	323	N	D	1	2	1	AT4G26910.1	Dihydrolipoamide succinyltransferase	N-Term(TMT6plex)	1	0	1	1	0.0494229	1		0.22295	1		0.0868463	1		0.189753	1		0.221234	1		0.229794	1		0	0.004494	48.69	0.00280758	2	1478.8	-1.19617	739.905	28.9979	0
1246	cVGETLEER	CVGETLEER	127	135	A	E	1	1	1	AT3G55440.1	triosephosphate isomerase	N-Term(TMT6plex); C1(Carbamidomethyl)	1	0	1	1	0.209897	1		0.117357	1		0.14449	1		0.160462	1		0.201443	1		0.166351	1		0	0.003995	48.68	0.00226046	2	1321.66	-1.62649	661.334	22.0774	0
1247	sGANYYDR	SGANYYDR	520	527	W	Y	1	1	1	AT3G21720.1	isocitrate lyase	N-Term(TMT6plex)	1	0	1	1	0.202757	1		0.156877	1		0.142632	1		0.150013	1		0.1944	1		0.153321	1		0	0.03213	48.65	0.00180261	2	1174.57	-1.15681	587.787	18.819	0
1248	gQQFPNEcQLDQLNALEPSHVLkSEAGR	GQQFPNECQLDQLNALEPSHVLKSEAGR	29	56	Q	I	4	1	1	AT5G44120.3	RmlC-like cupins superfamily protein	N-Term(TMT6plex); C8(Carbamidomethyl); K23(TMT6plex)	1	0	1	1	0.417227	4	15.8799	0.0342072	2	57.521	0.319227	4	19.4785	0.0229917	2	189.437	0.188832	4	32.3822	0.0228531	4	186.777	0	2.011e-06	48.65	0.00291953	4	3623.85	-2.77125	906.719	78.7179	0
1249	mNQLQQLQNPGESPPVHPF	MNQLQQLQNPGESPPVHPF	1	19	-	V	2	1	1	AT1G79260.1	CONTAINS InterPro DOMAIN/s: Domain of unknown function DUF1794 (InterPro:IPR014878); Has 30201 Blast hits to 17322 proteins in 780 species: Archae - 12; Bacteria - 1396; Metazoa - 17338; Fungi - 3422; Plants - 5037; Viruses - 0; Other Eukaryotes - 2996 (source: NCBI BLink).	N-Term(Acetyl)	1	0	1	1																			0	0.005402	48.57	0.00196122	2	2203.06	0.863806	1102.03	90.3452	0
1250	sVQDTASSVAR	SVQDTASSVAR	255	265	T	T	1	2	2	AT4G22240.1;AT4G04020.1		N-Term(TMT6plex)	1	0	1	1																			0	0.01143	48.55	0.00285627	2	1349.72	-1.21851	675.364	20.1325	0
1251	mEIkPGLSALVTGGASGIGR	MEIKPGLSALVTGGASGIGR	1	20	-	A	1	1	1	AT1G49670.2	ARP protein (REF)	N-Term(Acetyl); K4(TMT6plex)	1	0	1	1	0.25086	1		0.0980348	1		0.14287	1		0.243743	1		0.195448	1		0.0690444	1		0	0.003639	48.53	0.00267236	3	2185.21	-3.53839	729.076	91.564	0
1252	aSVGIEPSAAVR	ASVGIEPSAAVR	2	13	M	E	1	1	1	AT3G05840.2	Protein kinase superfamily protein	N-Term(Acetyl)	1	0	1	1																			0	0.02105	48.52	0.00201557	2	1198.64	-1.17913	599.824	27.4106	0
1253	gFYEGASVHPR	GFYEGASVHPR	2	12	M	T	1	1	1	AT5G37790.1	Protein kinase superfamily protein	N-Term(TMT6plex)	1	0	1	1	0.0977663	1		0.22816	1		0.0104715	1		0.192013	1		0.236824	1		0.234764	1		0	0.04587	48.51	0.00299826	3	1448.75	1.61744	483.588	21.175	0
1254	sLTTVPTLAIR	SLTTVPTLAIR	2	12	M	S	1	1	1	AT1G59960.1	NAD(P)-linked oxidoreductase superfamily protein	N-Term(Acetyl)	1	0	1	1																			0	0.02677	48.49	0.00154109	2	1213.71	-0.487069	607.361	34.6521	0
1255	sQmDPDAVSkAF	SQMDPDAVSKAF	2	13	M	V	2	1	1	AT1G27970.2	nuclear transport factor 2B	N-Term(Acetyl); M3(Oxidation); K10(TMT6plex)	1	0	1	1	0.180275	2	17.1052	0.151641	2	7.10464	0.144327	2	9.81885	0.182915	2	2.99511	0.152375	2	29.4083	0.183518	2	9.22745	0	0.05035	48.48	0.00196894	2	1582.76	-1.45321	791.884	29.7236	0
1256	nLAEEVQIAHR	NLAEEVQIAHR	106	116	A	R	1	1	1	AT3G14940.1	phosphoenolpyruvate carboxylase 3	N-Term(TMT6plex)	1	0	1	1	0.115528	1		0.116925	1		0.0586536	1		0.318735	1		0.25435	1		0.135808	1		0	0.05204	48.47	0.00264553	3	1508.84	-0.19682	503.618	23.6527	0
1257	aETFmESPVFGEGQGQGQSQGFR	AETFMESPVFGEGQGQGQSQGFR	107	129	C	D	1	1	1	AT1G03880.1	cruciferin 2	N-Term(TMT6plex); M5(Oxidation)	1	0	1	1	0.318854	1		0.151394	1		0.156126	1		0.0478579	1		0.134115	1		0.191654	1		0	0.004926	48.47	0.00123103	3	2719.25	-3.3555	907.089	28.3262	0
1258	tYENNSVPR	TYENNSVPR	2	10	M	I	1	1	1	AT3G59220.1	pirin	N-Term(TMT6plex)	1	0	1	1	0.154836	1		0.16301	1		0.092451	1		0.238061	1		0.153983	1		0.197659	1		0	0.03319	48.46	0.00258106	2	1308.67	-0.812874	654.84	19.3187	0
1259	vTkTEEIQLN	VTKTEEIQLN	2	11	M	Q	3	1	1	AT3G04830.1	Protein prenylyltransferase superfamily protein	N-Term(Acetyl); K3(TMT6plex)	1	0	1	1	0.184409	3	6.70172	0.181034	3	3.11442	0.136226	3	2.21738	0.164651	3	9.03089	0.144108	3	7.95859	0.220531	3	16.8559	0	0.03536	48.46	0.00273432	2	1445.81	2.39237	723.408	72.3238	0
1260	AVIDGGLATEFER	AVIDGGLATEFER	20	32	Y	H	1	1	1	AT3G63250.1	homocysteine methyltransferase 2		1	0	1	1																			0	0.05534	48.39	0.00257519	2	1377.7	-2.7293	689.352	28.2835	0
1261	gSSSVFGEQLQYPATR	GSSSVFGEQLQYPATR	66	81	M	R	3	1	1	AT1G76140.1	Prolyl oligopeptidase family protein	N-Term(TMT6plex)	1	0	1	1	0.144834	3	59.5509	0.171481	3	11.1292	0.147007	3	16.9427	0.179901	3	47.9166	0.175293	3	9.88938	0.220089	3	15.72	0	0.008428	48.38	0.00282218	3	1956	-0.534427	652.672	27.852	0
1262	mDDELLELQR	MDDELLELQR	1	10	-	Q	1	1	1	AT3G46220.2	unknown protein; INVOLVED IN: biological_process unknown; EXPRESSED IN: 24 plant structures; EXPRESSED DURING: 13 growth stages; CONTAINS InterPro DOMAIN/s: Protein of unknown function DUF2042 (InterPro:IPR018611).	N-Term(Acetyl)	1	0	1	1																			0	0.02611	48.35	0.00175461	2	1303.62	-1.21398	652.313	34.8478	0
1263	aNAASGmAVHDDckLR	ANAASGMAVHDDCKLR	2	17	M	F	5	2	1	AT3G46010.2	actin depolymerizing factor 1	N-Term(Acetyl); M7(Oxidation); C13(Carbamidomethyl); K14(TMT6plex)	1	0	1	1	0.164519	5	8.94131	0.15037	5	28.6503	0.123004	5	8.9553	0.196812	5	3.83371	0.194263	5	19.4704	0.188538	5	9.44205	0	0.0004418	48.31	0.00209181	3	2002.96	-1.60958	668.325	19.8102	0
1264	mDAGAEIDVVRPVEADSAAEISPEQDHEGR	MDAGAEIDVVRPVEADSAAEISPEQDHEGR	1	30	-	S	1	1	1	AT4G23330.1	BEST Arabidopsis thaliana protein match is: eukaryotic translation initiation factor 3A (TAIR:AT4G11420.1); Has 63 Blast hits to 55 proteins in 14 species: Archae - 0; Bacteria - 0; Metazoa - 1; Fungi - 0; Plants - 62; Viruses - 0; Other Eukaryotes - 0 (source: NCBI BLink).	N-Term(Acetyl); M1(Oxidation)	1	0	1	1																			0	0.01088	48.3	0.000923703	3	3251.48	0.0104462	1084.5	27.3081	0
1265	gLEETIcSmR	GLEETICSMR	334	343	N	S	27	1	1	AT4G28520.1	cruciferin 3	N-Term(TMT6plex); C7(Carbamidomethyl); M9(Oxidation)	1	0	1	1	0.316595	27	34.1448	0.0618504	23	214.104	0.314402	27	25.7017	0.0757309	21	132.578	0.193142	27	11.9366	0.0759496	25	214.199	0	0.004276	48.29	0.00214891	3	1440.7	-0.652862	480.905	54.1435	0
1266	SPAWFEAHDLADSQDGASIDR	SPAWFEAHDLADSQDGASIDR	273	293	H	A	2	1	1	AT3G09260.1	Glycosyl hydrolase superfamily protein		1	0	1	1																			0	0.0196	48.28	0.000886361	3	2288.02	-1.79725	763.344	26.8738	0
1267	sDDEHHFESSDAGASkTYPQQAGN	SDDEHHFESSDAGASKTYPQQAGN	2	25	M	I	9	1	1	AT1G69410.1	eukaryotic elongation factor 5A-3	N-Term(Acetyl); K16(TMT6plex)	1	0	1	1	0.165943	9	25.2139	0.182563	9	34.8701	0.137233	9	7.93532	0.164528	9	21.8963	0.167372	9	27.8613	0.163201	9	34.5486	0	0.0003722	48.28	0.000490359	4	2849.24	-1.57977	713.066	20.8012	0
1268	mESSQATTkPTR	MESSQATTKPTR	1	12	-	G	4	1	1	AT5G27670.1	histone H2A 7	N-Term(Acetyl); M1(Oxidation); K9(TMT6plex)	1	0	1	1	0.150613	4	6.65215	0.194465	4	7.73096	0.128857	4	29.6352	0.156526	4	4.59574	0.143409	4	6.91173	0.216269	4	13.2055	0	0.004376	48.27	0.0026183	3	1623.82	-1.23747	541.945	17.3533	0
1269	mVTPGSDSPkVSPEVIAEHTVR	MVTPGSDSPKVSPEVIAEHTVR	228	249	N	A	1	1	1	AT3G52930.1	Aldolase superfamily protein	N-Term(TMT6plex); K10(TMT6plex)	1	0	1	1	0.160955	1		0.173379	1		0.154	1		0.173497	1		0.116495	1		0.221673	1		0	5.623e-06	48.26	0.00328713	4	2794.52	0.531864	699.385	65.2864	0
1270	amASTGVETkAGY	AMASTGVETKAGY	57	69	R	S	1	1	1	AT1G79230.1	mercaptopyruvate sulfurtransferase 1	N-Term(Acetyl); M2(Oxidation); K10(TMT6plex)	1	0	1	1	0.178587	1		0.121878	1		0.140497	1		0.192231	1		0.160896	1		0.205911	1		0	0.02511	48.24	0.00225403	2	1572.78	-1.70481	786.891	25.5538	0
1271	mEGAADQTTkALSEL	MEGAADQTTKALSEL	1	15	-	A	1	1	1	AT3G11710.1	lysyl-tRNA synthetase 1	N-Term(Acetyl); K10(TMT6plex)	1	0	1	1	0.174558	1		0.201883	1		0.112255	1		0.159071	1		0.170018	1		0.182215	1		0	0.00248	48.2	0.00290755	2	1835.92	-1.23465	918.465	91.0875	0
1272	mEGIQHPIPR	MEGIQHPIPR	1	10	-	T	1	1	1	AT1G14510.1	alfin-like 7	N-Term(Acetyl); M1(Oxidation)	1	0	1	1																			0	0.0201	48.11	0.00276678	2	1235.62	-1.29767	618.313	20.3846	0
1273	aASSDPTTTTkTR	AASSDPTTTTKTR	51	63	A	E	1	1	1	AT4G34290.1	SWIB/MDM2 domain superfamily protein	N-Term(Acetyl); K11(TMT6plex)	1	0	1	1	0.124281	1		0.211034	1		0.0820885	1		0.213351	1		0.0937926	1		0.275453	1		0	0.000989	48.09	0.00309546	3	1607.84	-0.60931	536.619	18.4716	0
1274	mEITNVTEYDAIAkQ	MEITNVTEYDAIAKQ	1	15	-	K	1	1	1	AT3G14420.1	Aldolase-type TIM barrel family protein	N-Term(Acetyl); K14(TMT6plex)	1	0	1	1	0.149822	1		0.199307	1		0.155263	1		0.128515	1		0.178863	1		0.188229	1		0	0.007145	48	0.00283854	3	1997	-4.59776	666.338	91.1285	0
1275	gSEPTkVMVAVN	GSEPTKVMVAVN	2	13	M	A	3	1	1	AT3G01520.1	Adenine nucleotide alpha hydrolases-like superfamily protein	N-Term(Acetyl); K6(TMT6plex)	1	0	1	1	0.169919	3	26.0348	0.141139	3	45.2904	0.117446	3	31.7656	0.170223	3	4.71067	0.226768	3	11.262	0.201619	3	18.2207	0	0.03095	47.97	0.00299307	2	1502.81	-2.04864	751.906	70.3496	0
1276	EDDkVALQEDNcADDVR	EDDKVALQEDNCADDVR	1911	1927	R	E	1	1	1	AT5G40450.1	unknown protein; FUNCTIONS IN: molecular_function unknown; INVOLVED IN: biological_process unknown; LOCATED IN: chloroplast, plasma membrane; EXPRESSED IN: 24 plant structures; EXPRESSED DURING: 13 growth stages; Has 30201 Blast hits to 17322 proteins in 780 species: Archae - 12; Bacteria - 1396; Metazoa - 17338; Fungi - 3422; Plants - 5037; Viruses - 0; Other Eukaryotes - 2996 (source: NCBI BLin…	K4(TMT6plex); C12(Carbamidomethyl)	1	0	1	1	0.173771	1		0.164444	1		0.162997	1		0.163886	1		0.163607	1		0.171296	1		0	0.009737	47.97	0.00147539	3	2221.02	-1.25702	741.012	21.7053	0
1277	gTSPIAEDIGR	GTSPIAEDIGR	456	466	D	Q	1	1	1	AT3G02090.2	Insulinase (Peptidase family M16) protein	N-Term(TMT6plex)	1	0	1	1	0.0916696	1		0.15584	1		0.0560284	1		0.290988	1		0.118306	1		0.287167	1		0	0.006254	47.96	0.00274564	2	1344.73	-0.196454	672.87	24.2231	0
1278	skDGLSNDQVSSMkEAF	SKDGLSNDQVSSMKEAF	2	18	M	M	3	1	1	AT1G62820.1	Calcium-binding EF-hand family protein	N-Term(Acetyl); K2(TMT6plex); K14(TMT6plex)	1	0	1	1	0.163173	3	1.84559	0.157637	3	2.80368	0.124607	3	9.38933	0.196266	3	4.3082	0.164691	3	2.29125	0.201071	3	0.767463	0	1.191e-05	47.94	0.0032179	3	2343.19	-0.676618	781.734	75.183	0
1279	VGYTEGGQLTEAVR	VGYTEGGQLTEAVR	715	728	Y	R	1	2	1	AT5G50920.1	CLPC homologue 1		1	0	1	1																			0	0.05762	47.92	0.00272342	2	1479.74	-2.50138	740.374	23.1	0
1280	sLEGLQTNVQR	SLEGLQTNVQR	104	114	R	L	1	1	1	AT3G49010.1	breast basic conserved 1	N-Term(Acetyl)	1	0	1	1																			0	0.05254	47.89	0.00268947	2	1286.67	1.05384	643.839	24.7622	0
1281	vGTSSSSAGDHTH	VGTSSSSAGDHTH	2	14	M	T	2	1	1	AT5G19950.1	Domain of unknown function (DUF1767)	N-Term(TMT6plex)	1	0	1	1	0.147669	2	37.6864	0.140404	2	39.4612	0.136042	2	38.1304	0.210711	2	10.4109	0.238329	2	15.4918	0.111686	2	0.847525	0	0.01302	47.89	0.00180111	3	1471.7	-1.09216	491.237	15.1098	0
1282	AAQTVTEAVVGPEEDAEkAR	AAQTVTEAVVGPEEDAEKAR	219	238	N	A	2	1	1	AT4G21020.1	Late embryogenesis abundant protein (LEA) family protein	K18(TMT6plex)	1	0	1	1	0.0942746	2	41.973	0.191517	2	1.54142	0.206237	2	75.6376	0.0793421	2	63.2951	0.270197	2	12.0867	0.111653	2	87.0237	0	0.0002174	47.88	0.00340197	3	2300.19	-1.29231	767.402	22.8164	0
1283	cSSDSLQLH	CSSDSLQLH	2	10	M	N	2	1	1	AT5G39720.1	avirulence induced gene 2 like protein	N-Term(Acetyl); C1(Carbamidomethyl)	1	0	1	1																			0	0.05985	47.86	0.000806951	2	1088.47	0.868402	544.738	25.7018	0
1284	IkETFEDADER	IKETFEDADER	473	483	A	L	2	1	1	AT2G28000.1	chaperonin-60alpha	K2(TMT6plex)	1	0	1	1	0.165491	2	30.3772	0.136163	2	14.0382	0.164373	2	2.58624	0.162706	2	2.11242	0.170364	2	4.14592	0.196267	2	11.5268	0	0.02662	47.66	0.00298571	3	1581.8	0.860431	527.937	20.0531	0
1285	gPHGDAGLTGR	GPHGDAGLTGR	242	252	G	K	2	4	2	AT1G02500.1;AT3G17390.1		N-Term(TMT6plex)	1	0	1	1																			0	0.01429	47.65	0.00288093	3	1266.67	-1.16214	422.896	16.8689	0
1286	mEEYPEELR	MEEYPEELR	1	9	-	T	1	1	1	AT5G65950.1	FUNCTIONS IN: molecular_function unknown; INVOLVED IN: biological_process unknown; LOCATED IN: cellular_component unknown; EXPRESSED IN: 25 plant structures; EXPRESSED DURING: 15 growth stages; CONTAINS InterPro DOMAIN/s: Protein of unknown function DUF1683, C-terminal (InterPro:IPR012880), Foie gras liver health family 1 (InterPro:IPR021773); Has 30201 Blast hits to 17322 proteins in 780 species…	N-Term(Acetyl)	1	0	1	1																			0	0.04954	47.64	0.00115451	2	1237.54	-0.403735	619.274	70.0368	0
1287	vTYVTGEGADQPQPR	VTYVTGEGADQPQPR	171	185	C	M	1	1	1	AT1G53580.1	glyoxalase II 3	N-Term(TMT6plex)	1	0	1	1	0.210213	1		0.160107	1		0.198323	1		0.182735	1		0.158934	1		0.0896886	1		0	0.01473	47.63	0.00332828	3	1846.95	-2.00616	616.32	23.402	0
1288	ADTTPNTAENFR	ADTTPNTAENFR	26	37	F	A	1	1	1	AT4G34870.1	rotamase cyclophilin 5		1	0	1	1																			0	0.03902	47.62	0.0018016	2	1336.61	-1.00516	668.809	18.8959	0
1289	aEIYPVmQNEIR	AEIYPVMQNEIR	95	106	A	K	1	1	1	AT4G32320.1	ascorbate peroxidase 6	N-Term(TMT6plex); M7(Oxidation)	1	0	1	1	0.138859	1		0.190056	1		0.129932	1		0.200436	1		0.140961	1		0.199757	1		0	0.03283	47.62	0.00358331	3	1707.89	-1.11743	569.969	25.8762	0
1290	eFEPPQQGEQEGPR	EFEPPQQGEQEGPR	31	44	D	R	2	1	1	AT3G22640.1	cupin family protein	N-Term(TMT6plex)	1	0	1	1	0.215737	2	20.3575	0.158128	2	2.8009	0.126326	2	35.4321	0.0919769	2	109.029	0.247141	2	41.291	0.108481	2	113.167	0	0.0004582	47.62	0.00250564	3	1856.9	0.249436	619.638	51.2593	0
1291	aNAASGmAVH	ANAASGMAVH	2	11	M	D	1	3	1	AT3G46000.1	actin depolymerizing factor 2	N-Term(Acetyl); M7(Oxidation)	1	0	1	1																			0	0.04343	47.57	0.00100704	2	986.435	-0.782618	493.721	18.1741	0
1292	qPWEGQGQQGQQGFR	QPWEGQGQQGQQGFR	176	190	G	D	2	1	1	AT4G28520.1	cruciferin 3	N-Term(TMT6plex)	1	0	1	1	0.295663	2	68.8383	0.171174	1		0.221773	2	65.3859	0.0989414	2	68.6318	0.126286	2	41.5465	0.0983986	2	97.1716	0	0.003354	47.57	0.00266939	3	1959.96	-1.30172	653.991	23.3885	0
1293	pETFAEVEGSSGR	PETFAEVEGSSGR	113	125	C	G	1	1	1	AT1G03890.1	RmlC-like cupins superfamily protein	N-Term(TMT6plex)	1	0	1	1	0.369278	1		0.0519546	1		0.319634	1		0.0531154	1		0.133656	1		0.0723625	1		0	0.009267	47.56	0.00292372	3	1594.79	-0.569363	532.268	25.7404	0
1294	sTPTTSGSAAkPTR	STPTTSGSAAKPTR	2	15	M	P	2	1	1	AT4G27060.1	ARM repeat superfamily protein	N-Term(Acetyl); K11(TMT6plex)	1	0	1	1	0.139683	2	7.09648	0.127939	2	11.9053	0.107012	2	33.1573	0.203727	2	17.7882	0.19357	2	2.06357	0.223084	2	8.93116	0	0.03992	47.55	0.00361253	2	1632.87	-1.91457	816.94	18.3118	0
1295	mDSSDkDSSSTTTTSETTR	MDSSDKDSSSTTTTSETTR	34	52	S	R	1	1	1	AT2G38450.1	CONTAINS InterPro DOMAIN/s: Sel1-like (InterPro:IPR006597); BEST Arabidopsis thaliana protein match is: unknown protein (TAIR:AT5G05360.1); Has 88 Blast hits to 88 proteins in 25 species: Archae - 0; Bacteria - 16; Metazoa - 0; Fungi - 0; Plants - 70; Viruses - 0; Other Eukaryotes - 2 (source: NCBI BLink).	N-Term(Acetyl); M1(Oxidation); K6(TMT6plex)	1	0	1	1	0.169888	1		0.253596	1		0.0387913	1		0.294878	1		0.0406508	1		0.202196	1		0	0.04061	47.53	0.000854762	3	2324.02	-3.06544	775.344	17.232	0
1296	sIEEENVPTTVDSGAADTTVkSPE	SIEEENVPTTVDSGAADTTVKSPE	2	25	M	K	3	1	1	AT2G30620.1	winged-helix DNA-binding transcription factor family protein	N-Term(TMT6plex); K21(TMT6plex)	1	0	1	1	0.145119	3	10.5292	0.178749	3	21.2949	0.113773	3	4.01299	0.163888	3	20.5316	0.153174	3	3.20889	0.210573	3	6.26109	0	0.002646	47.53	0.00355503	4	2934.48	-0.914565	734.376	26.861	0
1297	gDVAVDFFHR	GDVAVDFFHR	85	94	N	Y	1	1	1	AT3G09260.1	Glycosyl hydrolase superfamily protein	N-Term(TMT6plex)	1	0	1	1	0.144823	1		0.169947	1		0.157043	1		0.166272	1		0.200092	1		0.161823	1		0	0.06243	47.51	0.00368765	3	1391.73	-0.467984	464.58	27.947	0
1298	tNTESSGVR	TNTESSGVR	597	605	H	W	1	1	1	AT5G56870.1	beta-galactosidase 4	N-Term(TMT6plex)	1	0	1	1	0.148424	1		0.20313	1		0.132464	1		0.192788	1		0.109254	1		0.213941	1		0	0.01261	47.5	0.00332538	2	1179.61	-1.54079	590.311	15.4333	0
1299	sTSPEQSTQPQMPPR	STSPEQSTQPQMPPR	99	113	L	V	5	1	1	AT2G14170.1	aldehyde dehydrogenase 6B2	N-Term(TMT6plex)	1	0	1	1	0.136631	5	25.203	0.218998	5	5.71228	0.155264	5	43.0591	0.195812	5	13.5466	0.10385	5	25.0051	0.202719	5	9.7583	0	0.000702	47.48	0.00291823	3	1899.94	-2.08382	633.985	44.1777	0
1300	sLDSHIEDQFASGR	SLDSHIEDQFASGR	168	181	R	L	1	1	1	AT5G20290.1	Ribosomal protein S8e family protein	N-Term(TMT6plex)	1	0	1	1	0.178969	1		0.17926	1		0.149376	1		0.165744	1		0.164759	1		0.161892	1		0	0.001251	47.44	0.00306513	3	1790.89	0.133986	597.634	24.7564	0
1301	aSFPHPGSVTVcEINR	ASFPHPGSVTVCEINR	2	17	M	D	1	1	1	AT3G56900.1	Transducin/WD40 repeat-like superfamily protein	N-Term(Acetyl); C12(Carbamidomethyl)	1	0	1	1																			0	0.01763	47.43	0.00245324	3	1812.87	-0.962097	604.961	27.1853	0
1302	DGDEVNDDSAGPSkR	DGDEVNDDSAGPSKR	514	528	R	T	1	1	1	AT1G17210.1	IAP-like protein 1	K14(TMT6plex)	1	0	1	1	0.0929002	1		0.16958	1		0.231739	1		0.0788999	1		0.237801	1		0.18908	1		0	0.01365	47.39	0.00194063	3	1790.83	-0.89726	597.616	17.0653	0
1303	mESEIASEFLPF	MESEIASEFLPF	1	12	-	C	1	1	1	AT1G49660.1	carboxyesterase 5	N-Term(Acetyl); M1(Oxidation)	1	0	1	1																			0	0.0591	47.38	0.00134822	2	1457.65	0.508637	729.329	95.4366	0
1304	nDNGDVAVDFFHR	NDNGDVAVDFFHR	82	94	N	Y	2	1	1	AT3G09260.1	Glycosyl hydrolase superfamily protein	N-Term(TMT6plex)	1	0	1	1	0.16118	2	10.9871	0.177677	2	23.4485	0.100836	2	20.8003	0.171464	2	7.2302	0.14724	2	5.04228	0.23773	2	0.918124	0	0.002304	47.38	0.0027065	3	1734.84	-0.789838	578.951	27.4315	0
1305	vTASFANENR	VTASFANENR	52	61	L	E	3	1	1	AT1G63940.2	monodehydroascorbate reductase 6	N-Term(TMT6plex)	1	0	1	1	0.15496	3	3.72287	0.169628	3	1.08632	0.133436	3	0.244917	0.176276	3	18.2154	0.17838	3	15.3421	0.181205	3	14.2019	0	0.01797	47.35	0.00363184	2	1337.7	-1.49437	669.353	22.1304	0
1306	cLEDAGVSPEEVNYINAH	CLEDAGVSPEEVNYINAH	347	364	R	A	2	1	1	AT5G46290.3	3-ketoacyl-acyl carrier protein synthase I	C1(Carbamidomethyl)	1	0	1	1																			0	0.01019	47.34	0.00111623	2	2016.89	-1.59801	1008.95	87.3611	0
1307	gYGEELGASDSVAVGTADHNR	GYGEELGASDSVAVGTADHNR	420	440	N	K	1	1	1	AT3G09260.1	Glycosyl hydrolase superfamily protein	N-Term(TMT6plex)	1	0	1	1	0.134064	1		0.140974	1		0.0817337	1		0.312914	1		0.179322	1		0.150992	1		0	0.0001572	47.32	0.00245964	3	2334.12	-0.305785	778.71	54.6295	0
1308	nAGIDVITGAVGDmEER	NAGIDVITGAVGDMEER	470	486	C	G	1	1	1	AT5G20890.1	TCP-1/cpn60 chaperonin family protein	N-Term(TMT6plex); M14(Oxidation)	1	0	1	1	0.102479	1		0.218781	1		0.206337	1		0.125527	1		0.0822716	1		0.264605	1		0	0.02415	47.3	0.0032242	3	1991.99	-1.93715	664.667	28.959	0
1309	aTGkTSSAANLF	ATGKTSSAANLF	2	13	M	T	2	1	1	AT1G71860.1	protein tyrosine phosphatase 1	N-Term(Acetyl); K4(TMT6plex)	1	0	1	1	0.166816	2	15.6095	0.17701	2	1.62257	0.148644	2	12.2852	0.145906	2	21.6645	0.187054	2	17.3506	0.167253	2	29.0792	0	0.02664	47.19	0.00354278	2	1438.77	-0.936697	719.89	31.3664	0
1310	IVFLSGGQSEEEATR	IVFLSGGQSEEEATR	262	276	A	N	1	2	2	AT2G36460.1;AT3G52930.1			1	0	1	1																			0	0.04207	47.17	0.002831	2	1622.79	-9.82316	811.897	25.3956	0
1311	tVSTPPSIATGNAPSPDYR	TVSTPPSIATGNAPSPDYR	51	69	A	V	2	1	1	AT3G57560.1	N-acetyl-l-glutamate kinase	N-Term(Acetyl)	1	0	1	1																			0	0.01339	47.12	0.00273471	3	1972.95	-3.30079	658.323	28.2571	0
1312	mESDEAAAVSPQATTPSGGTGASGPkkR	MESDEAAAVSPQATTPSGGTGASGPKKR	1	28	-	G	2	1	1	AT2G19520.1	Transducin family protein / WD-40 repeat family protein	N-Term(Acetyl); K26(TMT6plex); K27(TMT6plex)	1	0	1	1	0.139603	1		0.147284	1		0.147544	1		0.167537	1		0.174613	1		0.223418	1		0	0.004556	47.1	0.00406153	3	3188.62	-3.17143	1063.54	53.8947	0
1313	iSVGESGDR	ISVGESGDR	23	31	N	L	1	2	1	AT2G42740.1	ribosomal protein large subunit 16A	N-Term(TMT6plex)	1	0	1	1	0.127591	1		0.143328	1		0.139414	1		0.221522	1		0.232296	1		0.13585	1		0	0.03204	47.09	0.00388914	2	1148.61	-0.46503	574.809	21.3932	0
1314	lFDDIGIPQDYR	LFDDIGIPQDYR	189	200	F	H	8	2	1	AT4G35090.1	catalase 2	N-Term(TMT6plex)	1	0	1	1	0.13361	4	7.84471	0.168792	4	16.691	0.0901976	4	37.8065	0.244479	4	10.8366	0.142024	4	15.8797	0.224391	4	8.57137	0	0.00129	47.09	0.00387448	2	1680.88	-1.71267	840.942	33.8764	0
1315	akDNEAIAINDAVH	AKDNEAIAINDAVH	2	15	M	K	1	1	1	AT5G26760.2	unknown protein; CONTAINS InterPro DOMAIN/s: Protein of unknown function DUF408 (InterPro:IPR007308); Has 35333 Blast hits to 34131 proteins in 2444 species: Archae - 798; Bacteria - 22429; Metazoa - 974; Fungi - 991; Plants - 531; Viruses - 0; Other Eukaryotes - 9610 (source: NCBI BLink).	N-Term(Acetyl); K2(TMT6plex)	1	0	1	1	0.186046	1		0.141833	1		0.117251	1		0.195447	1		0.178965	1		0.180457	1		0	0.01804	46.97	0.00423316	3	1751.91	-0.305842	584.642	26.0328	0
1316	tTQAESGSSQQSDSSkTVR	TTQAESGSSQQSDSSKTVR	67	85	M	V	2	1	1	AT5G03370.1	acylphosphatase family	N-Term(Acetyl); K16(TMT6plex)	1	0	1	1	0.0937868	2	41.5126	0.167426	2	58.4665	0.0813816	2	54.8251	0.139488	2	32.7767	0.201167	2	19.3738	0.291893	2	6.37666	0	0.001887	46.97	0.00299053	3	2255.09	-1.40939	752.369	17.959	0
1317	sSFTSkFADELIAN	SSFTSKFADELIAN	2	15	M	A	2	1	1	AT2G36460.1	Aldolase superfamily protein	N-Term(Acetyl); K6(TMT6plex)	1	0	1	1	0.163038	2	4.01893	0.136655	2	19.4382	0.147035	2	24.9549	0.141776	2	24.559	0.213738	2	18.0508	0.191002	2	3.80536	0	0.02426	46.96	0.00348173	2	1800.91	-7.91823	900.957	95.2865	0
1318	aSASTTVGSEQR	ASASTTVGSEQR	51	62	C	V	4	1	1	AT2G17630.1	Pyridoxal phosphate (PLP)-dependent transferases superfamily protein	N-Term(TMT6plex)	1	0	1	1	0.187261	4	13.2025	0.158634	4	4.25182	0.12907	4	3.16217	0.167772	4	9.09101	0.167265	4	6.28534	0.190093	4	14.6947	0	0.01362	46.95	0.0039126	3	1422.74	-0.859545	474.917	17.3528	0
1319	aTVEVEQVTPVAVE	ATVEVEQVTPVAVE	2	15	M	N	1	1	1	AT1G12080.2	Vacuolar calcium-binding protein-related	N-Term(Acetyl)	1	0	1	1																			0	0.02597	46.95	0.00342416	2	1512.78	-2.60458	756.891	93.1984	0
1320	mEVELDSFQR	MEVELDSFQR	40	49	T	Q	1	2	1	AT1G18740.1	Protein of unknown function (DUF793)	N-Term(Acetyl)	1	0	1	1																			0	0.05557	46.93	0.00218077	2	1295.59	-0.58135	648.3	34.2778	0
1321	mEASSSAQAkIADmR	MEASSSAQAKIADMR	22	36	S	E	1	1	1	AT3G27310.1	plant UBX domain-containing protein 1	N-Term(Acetyl); K10(TMT6plex); M14(Oxidation)	1	0	1	1	0.185352	1		0.163574	1		0.133651	1		0.163418	1		0.174625	1		0.179381	1		0	0.007628	46.93	0.00313987	3	1882.92	-2.5795	628.31	23.8813	0
1322	LTPVEEGPTPR	LTPVEEGPTPR	259	269	L	S	1	3	2	AT3G16400.1;AT3G16410.1			1	0	1	1																			0	0.05404	46.85	0.00352354	2	1195.63	-0.43334	598.319	19.9963	0
1323	sASSAAGSTLMTNSSSPR	SASSAAGSTLMTNSSSPR	54	71	P	S	1	1	1	AT4G36910.1	Cystathionine beta-synthase (CBS) family protein	N-Term(TMT6plex)	1	0	1	1	0.183227	1		0.111491	1		0.157509	1		0.119623	1		0.292161	1		0.135989	1		0	0.001045	46.84	0.00338779	3	1940.95	-1.69826	647.655	21.603	0
1324	sAEDGVAINGSPQPR	SAEDGVAINGSPQPR	74	88	A	S	1	1	1	AT3G11560.2	LETM1-like protein	N-Term(TMT6plex)	1	0	1	1	0.251845	1		0.0792838	1		0.102876	1		0.235538	1		0.245276	1		0.0851819	1		0	0.01307	46.83	0.00386245	3	1726.89	0.0838713	576.302	21.8693	0
1325	aTLDSDVTmIPAGEASSSVAASSSN	ATLDSDVTMIPAGEASSSVAASSSN	2	26	M	K	1	1	1	AT5G20570.2	RING-box 1	N-Term(Acetyl); M9(Oxidation)	1	0	1	1																			0	0.00607	46.83	0.00115261	3	2426.08	-1.31715	809.366	35.059	0
1326	tEESPATTTEVTDR	TEESPATTTEVTDR	19	32	A	G	1	1	1	AT1G20440.1	cold-regulated 47	N-Term(TMT6plex)	1	0	1	1	0.156863	1		0.150458	1		0.155316	1		0.177327	1		0.175678	1		0.184358	1		0	0.00419	46.82	0.00343878	3	1765.86	-0.894529	589.293	20.2606	0
1327	aETFMESPVFGEGQGQGQSQGFR	AETFMESPVFGEGQGQGQSQGFR	107	129	C	D	1	1	1	AT1G03880.1	cruciferin 2	N-Term(TMT6plex)	1	0	1	1	0.173771	1		0.164444	1		0.162997	1		0.163886	1		0.163607	1		0.171296	1		0	0.01549	46.81	0.00218142	3	2703.26	-1.64388	901.759	31.2545	0
1328	sVVGFDVGNENcVIAVAkQR	SVVGFDVGNENCVIAVAKQR	2	21	M	G	2	1	1	AT1G11660.1	heat shock protein 70 (Hsp 70) family protein	N-Term(Acetyl); C12(Carbamidomethyl); K18(TMT6plex)	1	0	1	1	0.152913	2	6.96847	0.139391	2	0.405843	0.175517	2	22.6092	0.15036	2	30.5648	0.201229	2	6.25282	0.175115	2	4.14925	0	5.187e-05	46.77	0.00465145	3	2433.27	-2.09027	811.762	32.455	0
1329	sVSAPNVELR	SVSAPNVELR	53	62	S	T	1	1	1	AT5G19940.1	Plastid-lipid associated protein PAP / fibrillin family protein	N-Term(TMT6plex)	1	0	1	1	0.134819	1		0.142032	1		0.141442	1		0.148983	1		0.270519	1		0.162205	1		0	0.02382	46.75	0.00307618	2	1300.74	-2.75862	650.873	24.4759	0
1330	gSLDYESFR	GSLDYESFR	382	390	K	D	1	1	1	AT3G06860.1	multifunctional protein 2	N-Term(TMT6plex)	1	0	1	1	0.110067	1		0.16285	1		0.1554	1		0.198848	1		0.179647	1		0.193188	1		0	0.02524	46.75	0.00299798	2	1302.65	-1.98765	651.829	25.9672	0
1331	mWESESDGGVGVGGGGGR	MWESESDGGVGVGGGGGR	2	19	M	E	1	1	1	AT5G64330.1	Phototropic-responsive NPH3 family protein	N-Term(Acetyl); M1(Oxidation)	1	0	1	1																			0	0.03088	46.7	0.000569767	2	1751.73	-1.68376	876.367	26.6456	0
1332	sIDDVVLVGGSTR	SIDDVVLVGGSTR	336	348	N	I	1	1	1	AT3G09440.1	Heat shock protein 70 (Hsp 70) family protein	N-Term(TMT6plex)	1	0	1	1	0.0829718	1		0.17575	1		0.102496	1		0.185591	1		0.250183	1		0.203009	1		0	0.002089	46.68	0.00415283	2	1546.86	-1.69352	773.934	29.2611	0
1333	mEGVNSSSSISDLDELAR	MEGVNSSSSISDLDELAR	1	18	-	L	1	1	1	AT1G22650.1	Plant neutral invertase family protein	N-Term(Acetyl); M1(Oxidation)	1	0	1	1																			0	0.01773	46.66	0.00159349	2	1967.89	0.153961	984.447	31.9863	0
1334	NDDEDAkEEFF	NDDEDAKEEFF	84	94	R	S	1	3	1	AT2G19740.1	Ribosomal protein L31e family protein	K7(TMT6plex)	1	0	1	1	0.136013	1		0.127176	1		0.0846821	1		0.109998	1		0.251428	1		0.290702	1		0	0.01156	46.53	0.00141736	2	1587.7	-1.5779	794.353	29.3314	0
1335	aTAADVDAEIQQAL	ATAADVDAEIQQAL	2	15	M	T	1	1	1	AT3G11940.1	ribosomal protein 5A	N-Term(Acetyl)	1	0	1	1																			0	0.01918	46.52	0.00313429	2	1457.71	-1.38562	729.359	35.1261	0
1336	sFEEEEEEETFEHTLL	SFEEEEEEETFEHTLL	2	17	M	V	1	1	1	AT1G03900.1	non-intrinsic ABC protein 4	N-Term(TMT6plex)	1	0	1	1	0.173771	1		0.164444	1		0.162997	1		0.163886	1		0.163607	1		0.171296	1		0	0.01071	46.51	0.00166401	3	2227.01	-1.94667	743.008	33.5314	0
1337	aSTEGLMPITR	ASTEGLMPITR	2	12	M	A	2	1	1	AT5G01010.2	EXPRESSED IN: 23 plant structures; EXPRESSED DURING: 14 growth stages; CONTAINS InterPro DOMAIN/s: GOLD (InterPro:IPR009038); Has 85 Blast hits to 85 proteins in 21 species: Archae - 0; Bacteria - 0; Metazoa - 20; Fungi - 0; Plants - 62; Viruses - 0; Other Eukaryotes - 3 (source: NCBI BLink).	N-Term(Acetyl)	1	0	1	1																			0	0.02213	46.44	0.00347857	2	1217.62	-2.97629	609.312	72.991	0
1338	aAANAPITMkE	AAANAPITMKE	2	12	M	V	1	1	1	AT3G08530.1	Clathrin, heavy chain	N-Term(Acetyl); K10(TMT6plex)	1	0	1	1	0.19658	1		0.15735	1		0.147679	1		0.161923	1		0.192998	1		0.14347	1		0	0.05664	46.44	0.004071	2	1387.74	-1.44448	694.375	28.4986	0
1339	tVIDAPGHR	TVIDAPGHR	88	96	C	D	4	1	1	AT1G07920.1	GTP binding Elongation factor Tu family protein	N-Term(TMT6plex)	1	0	1	1	0.147469	4	11.9829	0.177867	4	2.81762	0.156938	4	8.7346	0.1872	4	10.6346	0.159755	4	7.46564	0.183159	4	14.3589	0	0.04996	46.41	0.00395866	3	1194.68	-0.757041	398.898	38.5303	0
1340	sLLDFPVEIR	SLLDFPVEIR	114	123	M	K	1	1	1	AT2G07725.1	Ribosomal L5P family protein	N-Term(TMT6plex)	1	0	1	1	0.145526	1		0.188611	1		0.132863	1		0.174181	1		0.141137	1		0.217683	1		0	0.01716	46.4	0.00378451	2	1417.82	-1.49919	709.415	34.8323	0
1341	aATTENLPQLkS	AATTENLPQLKS	2	13	M	A	3	1	1	AT3G03250.1	UDP-GLUCOSE PYROPHOSPHORYLASE 1	N-Term(Acetyl); K11(TMT6plex)	1	0	1	1	0.166834	3	2.87789	0.180728	3	23.117	0.152045	3	14.884	0.167817	3	7.77413	0.159883	3	1.80423	0.213934	3	1.2538	0	0.04829	46.39	0.00413881	2	1543.85	-1.74303	772.429	29.6371	0
1342	vLTkTATNDESVcTMF	VLTKTATNDESVCTMF	2	17	M	G	2	1	1	AT1G65960.2	glutamate decarboxylase 2	N-Term(TMT6plex); K4(TMT6plex); C13(Carbamidomethyl)	1	0	1	1	0.128514	2	1.20766	0.207472	2	7.65433	0.145494	2	20.4334	0.14792	2	14.448	0.195073	2	11.2584	0.172305	2	9.19736	0	0.002323	46.39	0.00454063	3	2275.16	-4.67989	759.058	80.1664	0
1343	aDVTVPcIDDR	ADVTVPCIDDR	347	357	L	V	2	1	1	AT4G12910.1	serine carboxypeptidase-like 20	N-Term(TMT6plex); C7(Carbamidomethyl)	1	0	1	1	0.155499	2	3.39306	0.223352	2	10.3259	0.101874	2	1.48079	0.179982	2	9.01265	0.110863	2	11.5005	0.227018	2	5.62346	0	0.004961	46.34	0.00375703	2	1489.75	-1.71984	745.378	26.6111	0
1344	mmGQEAAPTGPPNR	MMGQEAAPTGPPNR	1	14	-	E	1	1	1	AT2G35720.1	DNAJ heat shock N-terminal domain-containing protein	N-Term(Acetyl); M1(Oxidation); M2(Oxidation)	1	0	1	1																			0	0.0172	46.33	0.00130373	2	1530.66	-1.98471	765.836	19.508	0
1345	EkEELQAELEGR	EKEELQAELEGR	78	89	H	K	1	1	1	AT1G80230.1	Rubredoxin-like superfamily protein	K2(TMT6plex)	1	0	1	1	0.138769	1		0.13132	1		0.126779	1		0.342503	1		0.123837	1		0.136792	1		0	0.05945	46.32	0.0044429	3	1659.87	-2.17978	553.962	22.628	0
1346	mEDSVVDDVIkR	MEDSVVDDVIKR	1	12	-	L	3	1	1	AT1G64040.1	type one serine/threonine protein phosphatase 3	N-Term(Acetyl); M1(Oxidation); K11(TMT6plex)	1	0	1	1	0.162832	3	14.4064	0.132995	3	21.4056	0.179869	3	4.49266	0.161443	3	2.58533	0.20867	3	42.2441	0.165153	3	7.53552	0	0.02351	46.3	0.00459703	2	1692.86	-1.90554	846.936	28.3873	0
1347	aGQEDEYDPILDNkR	AGQEDEYDPILDNKR	2	16	M	E	1	1	1	AT4G32180.1	pantothenate kinase 2	N-Term(Acetyl); K14(TMT6plex)	1	0	1	1	0.137516	1		0.177426	1		0.156414	1		0.195829	1		0.157901	1		0.174914	1		0	0.004305	46.3	0.00368513	3	2033.99	-1.45631	678.67	27.4608	0
1348	vESFGADR	VESFGADR	378	385	G	K	1	1	1	AT1G24180.1	Thiamin diphosphate-binding fold (THDP-binding) superfamily protein	N-Term(TMT6plex)	1	0	1	1	0.148824	1		0.180082	1		0.117423	1		0.175959	1		0.124948	1		0.252763	1		0	0.02958	46.28	0.00424615	2	1109.58	-0.768555	555.293	22.8	0
1349	yESYSEDYR	YESYSEDYR	181	189	C	I	2	1	1	AT5G20950.1	Glycosyl hydrolase family protein	N-Term(TMT6plex)	1	0	1	1	0.139413	2	21.7811	0.182041	2	1.27143	0.0856552	2	21.8024	0.219141	2	9.69831	0.142712	2	6.47252	0.22687	2	15.1975	0	0.01042	46.25	0.0018805	2	1440.65	-1.65608	720.826	22.2678	0
1350	aTGDGkSVMVVGVDDSEQSTY	ATGDGKSVMVVGVDDSEQSTY	2	22	M	A	6	1	1	AT2G47710.1	Adenine nucleotide alpha hydrolases-like superfamily protein	N-Term(Acetyl); K6(TMT6plex)	1	0	1	1	0.156001	6	35.1004	0.136484	6	40.3494	0.169311	6	64.3598	0.180602	6	7.51603	0.182859	6	11.9739	0.182652	6	16.5876	0	0.0009582	46.25	0.00285513	2	2416.14	2.48524	1208.58	79.8344	0
1351	mEGAEEAGAEIAVDSkDLQQQ	MEGAEEAGAEIAVDSKDLQQQ	1	21	-	S	3	1	1	AT3G06610.1	DNA-binding enhancer protein-related	N-Term(Acetyl); K16(TMT6plex)	1	0	1	1	0.171211	2	2.20051	0.142096	2	21.9122	0.157266	2	5.30986	0.183627	2	16.9828	0.176569	2	11.3407	0.165802	2	4.83577	0	0.002345	46.25	0.00304247	2	2490.19	-0.311441	1245.6	33.9853	0
1352	mENGEAkQSVPLLTPY	MENGEAKQSVPLLTPY	1	16	-	K	2	1	1	AT1G76680.2	12-oxophytodienoate reductase 1	N-Term(Acetyl); K7(TMT6plex)	1	0	1	1	0.258824	2	18.7319	0.0649731	2	464.589	0.168535	2	83.9749	0.0868332	2	34.2482	0.111303	2	8.7909	0.232278	2	5.66245	0	0.0126	46.23	0.00470508	2	2048.04	-7.18258	1024.52	91.6454	0
1353	sAEDLLGAR	SAEDLLGAR	117	125	R	K	1	1	1	AT2G38750.1	annexin 4	N-Term(TMT6plex)	1	0	1	1	0.143113	1		0.178454	1		0.115865	1		0.185982	1		0.174629	1		0.201957	1		0	0.01326	46.18	0.00480776	2	1160.65	-1.52319	580.826	25.678	0
1354	DLkDSNDAPTVSR	DLKDSNDAPTVSR	281	293	H	V	2	1	1	AT1G66270.1	Glycosyl hydrolase superfamily protein	K3(TMT6plex)	1	0	1	1	0.181652	2	15.9755	0.155715	2	9.5716	0.143705	2	0.695684	0.184681	2	4.74213	0.150418	2	20.0241	0.180192	2	14.2884	0	0.01942	46.18	0.00470293	3	1646.85	-0.551565	549.623	19.8406	0
1355	yTEGDALDALQLVR	YTEGDALDALQLVR	29	42	D	Y	1	1	1	AT1G11475.1	RNA polymerases N / 8 kDa subunit	N-Term(TMT6plex)	1	0	1	1	0.156805	1		0.180937	1		0.170003	1		0.193779	1		0.0597683	1		0.238708	1		0	0.01024	46.14	0.00515262	3	1792.96	-2.03397	598.325	33.5384	0
1356	tVEYETENR	TVEYETENR	134	142	A	H	2	1	1	AT4G20360.1	RAB GTPase homolog E1B	N-Term(TMT6plex)	1	0	1	1	0.0881637	2	56.4736	0.162091	2	12.5862	0.116636	2	14.8484	0.214351	2	4.43587	0.21726	2	0.891133	0.194624	2	1.12978	0	0.03436	46.13	0.0036299	2	1369.68	-1.9521	685.342	40.6605	0
1357	tTIGSFPQTVELR	TTIGSFPQTVELR	435	447	T	R	1	2	1	AT5G17920.1	Cobalamin-independent synthase family protein	N-Term(TMT6plex)	1	0	1	1	0.146245	1		0.143323	1		0.108529	1		0.21474	1		0.185237	1		0.201926	1		0	0.03554	46.13	0.00483662	3	1677.94	-0.480179	559.984	29.6351	0
1358	sASWADVADSENTGSGSSNQNSHPSR	SASWADVADSENTGSGSSNQNSHPSR	2	27	M	P	3	1	1	AT2G42520.1	P-loop containing nucleoside triphosphate hydrolases superfamily protein	N-Term(Acetyl)	1	0	1	1																			0	0.001201	46.13	0.000442463	3	2690.13	-1.93623	897.38	24.4868	0
1359	lLAAAIDTR	LLAAAIDTR	153	161	N	I	1	1	1	AT1G50480.1	10-formyltetrahydrofolate synthetase	N-Term(TMT6plex)	1	0	1	1	0.0224679	1		0.187231	1		0.113753	1		0.175856	1		0.242583	1		0.25811	1		0	0.02642	46.12	0.00291501	2	1172.72	-0.688502	586.863	29.3097	0
1360	tALNEEDR	TALNEEDR	15	22	S	A	1	1	1	AT2G19480.1	nucleosome assembly protein 1;2	N-Term(TMT6plex)	1	0	1	1	0.0843084	1		0.172681	1		0.0865889	1		0.181878	1		0.155624	1		0.318919	1		0	0.0401	46.12	0.00477202	2	1176.61	-0.485373	588.806	18.9002	0
1361	tEENDYGGNQkILH	TEENDYGGNQKILH	2	15	M	Q	2	1	1	AT1G13190.1	RNA-binding (RRM/RBD/RNP motifs) family protein	N-Term(Acetyl); K11(TMT6plex)	1	0	1	1	0.146153	2	3.98708	0.200875	2	0.54634	0.0882608	2	69.3581	0.102905	2	97.7719	0.216096	2	39.4499	0.21109	2	26.6596	0	0.009243	46.11	0.00368339	2	1888.92	-1.62227	944.964	54.5861	0
1362	qQGQPWEGQGQQGQQGFR	QQGQPWEGQGQQGQQGFR	173	190	G	D	1	1	1	AT4G28520.1	cruciferin 3	N-Term(TMT6plex)	1	0	1	1	0.40805	1		0.0236473	1		0.354353	1		0.0425627	1		0.130384	1		0.0410031	1		0	0.001091	46.11	0.00365033	3	2273.1	-0.674356	758.371	22.754	0
1363	fGFVNFENPEDAAR	FGFVNFENPEDAAR	267	280	C	A	2	1	1	AT2G23350.1	poly(A) binding protein 4	N-Term(TMT6plex)	1	0	1	1	0.13284	2	41.7007	0.224325	2	54.8089	0.114099	2	10.2865	0.133778	2	48.5174	0.115267	2	37.2917	0.248553	2	21.4042	0	0.02175	46.02	0.00376177	3	1841.9	-1.41978	614.638	33.2458	0
1364	DDALEPADLSHPDMR	DDALEPADLSHPDMR	99	113	R	V	1	1	1	AT3G63410.1	S-adenosyl-L-methionine-dependent methyltransferases superfamily protein		1	0	1	1																			0	0.04651	46.01	0.00167784	3	1681.75	-1.14287	561.254	24.6255	0
1365	dAVDDYIPIPQR	DAVDDYIPIPQR	271	282	M	Q	4	1	1	AT4G20360.1	RAB GTPase homolog E1B	N-Term(TMT6plex)	1	0	1	1	0.1023	4	26.884	0.162034	4	11.8711	0.109094	4	14.6121	0.217813	4	9.94278	0.218362	4	3.24424	0.207188	4	4.23329	0	0.009266	45.98	0.00479461	3	1630.87	1.0862	544.293	30.0769	0
1366	tSLPYADADcSLR	TSLPYADADCSLR	2	14	M	A	2	1	1	AT3G55140.1	Pectin lyase-like superfamily protein	N-Term(Acetyl); C10(Carbamidomethyl)	1	0	1	1																			0	0.03087	45.93	0.0022668	2	1510.68	-1.64165	755.845	30.2691	0
1367	gVEIQSPQ	GVEIQSPQ	2	9	M	E	1	1	1	AT4G33250.1	eukaryotic translation initiation factor 3K	N-Term(TMT6plex)	1	0	1	1	0.127117	1		0.143395	1		0.147447	1		0.201927	1		0.172102	1		0.208012	1		0	0.0609	45.91	0.00353514	2	1086.6	-0.00233498	543.803	25.3564	0
1368	aTGSTTDSAR	ATGSTTDSAR	2	11	M	S	1	1	1	AT2G36290.1	alpha/beta-Hydrolases superfamily protein	N-Term(TMT6plex)	1	0	1	1	0.185823	1		0.141352	1		0.166312	1		0.170967	1		0.17961	1		0.155936	1		0	0.0493	45.89	0.00440937	2	1195.61	-1.35525	598.309	14.6492	0
1369	gEAVSSSPQQQQQEQPQR	GEAVSSSPQQQQQEQPQR	214	231	S	I	1	1	1	AT4G15410.1	serine/threonine protein phosphatase 2A 55 kDa regulatory subunit B prime gamma	N-Term(TMT6plex)	1	0	1	1	0.17362	1		0.146256	1		0.200096	1		0.211553	1		0.205819	1		0.0626556	1		0	0.01609	45.88	0.00434336	3	2241.1	-1.38236	747.706	17.5448	0
1370	aDAVNAQTPSLSEQYHL	ADAVNAQTPSLSEQYHL	2	18	M	E	2	1	1	AT1G22450.1	cytochrome C oxidase 6B	N-Term(Acetyl)	1	0	1	1																			0	0.01139	45.87	0.00318997	3	1885.89	-1.34442	629.302	31.9668	0
1371	vGSLESDQTL	VGSLESDQTL	2	11	M	S	1	1	1	AT1G43710.1	Pyridoxal phosphate (PLP)-dependent transferases superfamily protein	N-Term(TMT6plex)	1	0	1	1	0.0694786	1		0.167966	1		0.060689	1		0.25746	1		0.186931	1		0.257475	1		0	0.05254	45.86	0.0049925	2	1277.68	-1.46194	639.342	30.0363	0
1372	akDVEAVPGEGF	AKDVEAVPGEGF	2	13	M	Q	2	1	1	AT3G53420.1	plasma membrane intrinsic protein 2A	N-Term(TMT6plex); K2(TMT6plex)	1	0	1	1	0.19291	2	12.9557	0.166122	2	0.296163	0.173964	2	7.45444	0.155524	2	7.77165	0.143523	2	1.26439	0.166785	2	0.858609	0	0.01002	45.77	0.00501758	2	1676.92	-1.72459	838.965	27.3211	0
1373	aNNDVEGVR	ANNDVEGVR	53	61	A	L	1	1	1	AT2G41900.1	CCCH-type zinc finger protein with ARM repeat domain	N-Term(TMT6plex)	1	0	1	1	0.109805	1		0.213841	1		0.0308303	1		0.268344	1		0.141619	1		0.235561	1		0	0.03831	45.76	0.00428188	2	1202.63	-1.1126	601.819	18.4034	0
1374	gQQGQQGFR	GQQGQQGFR	182	190	Q	D	4	1	1	AT4G28520.1	cruciferin 3	N-Term(TMT6plex)	1	0	1	1	0.428529	4	2.99519	0.01	2	0	0.339042	4	1.27744	0.01	1		0.215745	4	5.28462	0.0195528	3	6.10314	0	0.01399	45.69	0.00558297	2	1234.65	-1.14421	617.827	30.9599	0
1375	aEADDIQPIVcDNGTGm	AEADDIQPIVCDNGTGM	2	18	M	V	2	1	1	AT3G18780.2	actin 2	N-Term(Acetyl); C11(Carbamidomethyl); M17(Oxidation)	1	0	1	1																			0	0.01599	45.68	0.000839579	2	1863.78	5.62292	932.396	82.8787	0
1376	aSSSELPENVR	ASSSELPENVR	40	50	S	N	4	1	1	AT1G14030.1	Rubisco methyltransferase family protein	N-Term(TMT6plex)	1	0	1	1	0.162651	4	9.81842	0.140931	4	15.948	0.170733	4	6.18597	0.141073	4	5.54375	0.208835	4	5.08687	0.173259	4	14.4187	0	0.0287	45.57	0.00538579	3	1417.75	-0.419946	473.254	21.5181	0
1377	sGSWDGELR	SGSWDGELR	80	88	L	L	1	3	3	AT1G48630.1;AT1G18080.1;AT3G18130.1		N-Term(TMT6plex)	1	0	1	1																			0	0.03004	45.56	0.00514664	2	1235.62	-0.856381	618.314	24.2545	0
1378	dEQLSEWER	DEQLSEWER	79	87	A	V	4	1	1	AT5G23120.1	photosystem II stability/assembly factor, chloroplast (HCF136)	N-Term(TMT6plex)	1	0	1	1	0.140289	4	7.21377	0.159014	4	22.699	0.13625	4	4.92275	0.160871	4	9.78365	0.186863	4	15.9598	0.194078	4	6.18137	0	0.05069	45.52	0.00406507	3	1420.69	-0.298165	474.235	25.4075	0
1379	aFPkVYFDmTIDGQPAGR	AFPKVYFDMTIDGQPAGR	2	19	M	I	1	1	1	AT4G38740.1	rotamase CYP 1	N-Term(Acetyl); K4(TMT6plex); M9(Oxidation)	1	0	1	1	0.219794	1		0.206315	1		0.154091	1		0.151592	1		0.178776	1		0.0894316	1		0	0.03474	45.52	0.00527001	3	2300.15	-2.76573	767.389	33.4273	0
1380	tGSSYGTHFR	TGSSYGTHFR	51	60	A	V	1	1	1	AT1G48850.1	chorismate synthase, putative / 5-enolpyruvylshikimate-3-phosphate phospholyase, putative	N-Term(TMT6plex)	1	0	1	1	0.188021	1		0.160395	1		0.15832	1		0.18266	1		0.146556	1		0.164048	1		0	0.01147	45.5	0.00415852	3	1341.67	-0.275503	447.896	18.0906	0
1381	nIQYELAWER	NIQYELAWER	170	179	R	C	1	1	1	AT5G30510.1	ribosomal protein S1	N-Term(TMT6plex)	1	0	1	1	0.136408	1		0.149967	1		0.102601	1		0.231608	1		0.185513	1		0.193903	1		0	0.04116	45.45	0.00579184	2	1550.81	-2.07844	775.91	29.614	0
1382	akTALTPPASGSEVPR	AKTALTPPASGSEVPR	2	17	M	S	1	1	1	AT1G48610.1	AT hook motif-containing protein	N-Term(Acetyl); K2(TMT6plex)	1	0	1	1	0.166248	1		0.181761	1		0.139624	1		0.184507	1		0.167539	1		0.160321	1		0	0.004934	45.45	0.00512043	3	1853.04	2.42438	618.351	24.8902	0
1383	aEGLVLkGTmcAH	AEGLVLKGTMCAH	2	14	M	T	1	1	1	AT1G48630.1	receptor for activated C kinase 1B	N-Term(Acetyl); K7(TMT6plex); M10(Oxidation); C11(Carbamidomethyl)	1	0	1	1	0.191211	1		0.115932	1		0.158979	1		0.138142	1		0.201927	1		0.19381	1		0	0.01156	45.42	0.00505975	2	1673.85	-2.35465	837.429	28.1154	0
1384	aTVEVEQVTPVAVEN	ATVEVEQVTPVAVEN	2	16	M	V	1	1	1	AT1G12080.2	Vacuolar calcium-binding protein-related	N-Term(Acetyl)	1	0	1	1																			0	0.003202	45.41	0.00502682	2	1626.82	-1.57278	813.913	88.8391	0
1385	aDDIHDLLPR	ADDIHDLLPR	51	60	A	Y	3	1	1	AT1G55265.1	Protein of unknown function, DUF538	N-Term(TMT6plex)	1	0	1	1	0.147672	3	6.71919	0.195201	3	5.64983	0.12406	3	8.00575	0.174853	3	15.0112	0.134094	3	16.6495	0.21691	3	15.5758	0	0.007872	45.39	0.00524225	3	1393.77	4.38902	465.261	65.3202	0
1386	vMEDNEScASR	VMEDNESCASR	2	12	M	V	1	1	1	AT4G38470.1	ACT-like protein tyrosine kinase family protein	N-Term(TMT6plex); C8(Carbamidomethyl)	1	0	1	1	0.163624	1		0.168926	1		0.145782	1		0.159836	1		0.181817	1		0.180016	1		0	0.005397	45.37	0.00203282	2	1526.67	-1.88319	763.841	19.7122	0
1387	vTSATESSEPTATNkR	VTSATESSEPTATNKR	45	60	A	V	1	1	1	AT2G14880.1	SWIB/MDM2 domain superfamily protein	N-Term(Acetyl); K15(TMT6plex)	1	0	1	1	0.127113	1		0.210569	1		0.10331	1		0.200343	1		0.127465	1		0.2312	1		0	0.001415	45.36	0.00585636	3	1950	-1.13832	650.67	20.6992	0
1388	sVAADSAATESLGR	SVAADSAATESLGR	48	61	L	I	2	1	1	AT3G57610.1	adenylosuccinate synthase	N-Term(TMT6plex)	1	0	1	1	0.179338	2	10.6678	0.117895	2	55.1626	0.144033	2	20.4324	0.168737	2	17.869	0.193122	2	19.3667	0.184512	2	11.33	0	0.01897	45.35	0.00595301	3	1563.82	0.395287	521.944	22.8655	0
1389	gDDDDEDDEE	GDDDDEDDEE	292	301	G	-	1	2	1	AT3G25520.1	ribosomal protein L5	N-Term(TMT6plex)	1	0	1	1	0.13099	1		0.0330468	1		0.0917582	1		0.225989	1		0.267386	1		0.25083	1		0	0.01562	45.33	8.35305e-05	2	1382.49	-0.703835	691.749	33.3823	0
1390	sGTTGHSEVVR	SGTTGHSEVVR	80	90	C	V	1	1	1	AT5G07470.1	peptidemethionine sulfoxide reductase 3	N-Term(TMT6plex)	1	0	1	1	0.151901	1		0.212375	1		0.0343203	1		0.175081	1		0.129766	1		0.296557	1		0	0.01877	45.32	0.00501751	3	1358.72	-0.564788	453.579	15.2124	0
1391	sNYEEALSR	SNYEEALSR	41	49	K	N	2	1	1	AT3G06860.1	multifunctional protein 2	N-Term(TMT6plex)	1	0	1	1	0.13376	2	9.5894	0.158551	2	6.48141	0.136791	2	0.620341	0.217363	2	8.123	0.168837	2	3.38949	0.183898	2	0.307786	0	0.01268	45.31	0.00469046	2	1297.66	-1.58097	649.332	22.2871	0
1392	aDHQQHQQQQQPImR	ADHQQHQQQQQPIMR	2	16	M	S	2	1	1	AT2G25890.1	Oleosin family protein	N-Term(Acetyl); M14(Oxidation)	1	0	1	1																			0	0.001249	45.29	0.00290773	3	1930.89	-1.18012	644.302	14.3294	0
1393	aIAQAESLR	AIAQAESLR	98	106	C	Y	2	3	1	AT5G35530.1	Ribosomal protein S3 family protein	N-Term(TMT6plex)	1	0	1	1	0.159269	2	4.87692	0.174331	2	12.8046	0.145963	2	10.1354	0.149655	2	9.32569	0.165316	2	2.75651	0.203394	2	12.1428	0	0.01465	45.27	0.00482599	2	1187.69	-1.21283	594.35	23.083	0
1394	tSSQYEDDVER	TSSQYEDDVER	87	97	M	A	3	1	1	AT5G44020.1	HAD superfamily, subfamily IIIB acid phosphatase	N-Term(TMT6plex)	1	0	1	1	0.189422	3	10.1717	0.240612	3	10.4213	0.0924075	3	22.6865	0.190883	3	4.2205	0.0390543	3	102.495	0.264624	3	3.58444	0	0.04039	45.27	0.002884	2	1557.72	-4.69114	779.362	41.9958	0
1395	yIDGDEGILR	YIDGDEGILR	106	115	S	Y	1	3	1	AT2G42790.1	citrate synthase 3	N-Term(TMT6plex)	1	0	1	1	0.144915	1		0.183242	1		0.108952	1		0.197351	1		0.129439	1		0.236101	1		0	0.0105	45.26	0.0061968	2	1379.73	-1.59202	690.371	27.9962	0
1396	mHSSHLLLEEPIR	MHSSHLLLEEPIR	1	13	-	M	1	2	1	AT2G36580.1	Pyruvate kinase family protein	N-Term(Acetyl)	1	0	1	1																			0	0.01396	45.26	0.00560855	3	1603.83	0.525733	535.281	25.8111	0
1397	vATDVASR	VATDVASR	405	412	L	G	1	1	1	AT5G26742.2	DEAD box RNA helicase (RH3)	N-Term(TMT6plex)	1	0	1	1	0.101835	1		0.111898	1		0.119137	1		0.189659	1		0.332558	1		0.144913	1		0	0.03854	45.24	0.00653361	2	1047.6	-0.793069	524.303	19.8239	0
1398	sISDPSPLPPHTPR	SISDPSPLPPHTPR	59	72	C	R	5	1	1	AT1G18500.1	methylthioalkylmalate synthase-like 4	N-Term(TMT6plex)	1	0	1	1	0.15921	5	36.3959	0.180809	5	14.6635	0.128726	5	26.4396	0.170459	5	43.314	0.168399	5	13.115	0.196183	5	11.7698	0	0.0003678	45.24	0.00578704	3	1729.94	-0.457333	577.319	52.1738	0
1399	mkSGSSTLNPY	MKSGSSTLNPY	1	11	-	A	1	1	1	AT5G25540.1	CTC-interacting domain 6	N-Term(Acetyl); M1(Oxidation); K2(TMT6plex)	1	0	1	1	0.157026	1		0.163284	1		0.165325	1		0.189798	1		0.141279	1		0.183288	1		0	0.02996	45.21	0.00477863	2	1471.73	-1.2613	736.368	25.8392	0
1400	sPEHPPLTEDAQR	SPEHPPLTEDAQR	165	177	F	A	1	1	1	AT4G12060.1	Double Clp-N motif protein	N-Term(TMT6plex)	1	0	1	1	0.140092	1		0.170225	1		0.179554	1		0.136185	1		0.152784	1		0.22116	1		0	0.01583	45.21	0.00603204	3	1705.87	1.08416	569.296	19.1601	0
1401	qVEELIEEAR	QVEELIEEAR	85	94	G	D	2	1	1	AT5G52840.1	NADH-ubiquinone oxidoreductase-related	N-Term(TMT6plex)	1	0	1	1	0.103092	2	16.5791	0.216796	2	13.7449	0.0911407	2	23.0252	0.190047	2	11.4313	0.153585	2	46.7834	0.233659	2	17.0224	0	0.004161	45.19	0.0056573	2	1444.78	-1.83097	722.895	28.769	0
1402	aEEHkHDESVIAPEPAVEVVER	AEEHKHDESVIAPEPAVEVVER	2	23	M	E	4	1	1	AT4G23630.1	VIRB2-interacting protein 1	N-Term(Acetyl); K5(TMT6plex)	1	0	1	1	0.232812	4	64.6224	0.122009	4	22.2501	0.134342	4	4.10724	0.131385	4	32.2531	0.15466	4	24.8018	0.154039	4	17.1524	0	0.01001	45.19	0.00622787	4	2741.39	-1.35352	686.103	24.6534	0
1403	aGSAPEGTQF	AGSAPEGTQF	2	11	M	D	1	2	2	AT3G13920.2;AT1G54270.1		N-Term(TMT6plex)	1	0	1	1																			0	0.052	45.18	0.00528656	2	1193.6	-3.28115	597.302	56.6611	0
1404	aQHLLHGTLH	AQHLLHGTLH	2	11	M	A	4	1	1	AT3G15730.1	phospholipase D alpha 1	N-Term(Acetyl)	1	0	1	1																			0	0.02804	45.16	0.00444688	2	1168.62	-0.693818	584.814	22.1603	0
1405	VITVNEAQSR	VITVNEAQSR	76	85	R	G	1	1	1	AT4G39260.1	cold, circadian rhythm, and RNA binding 1		1	0	1	1																			0	0.06117	45.15	0.00539652	2	1116.6	-0.924464	558.804	18.1298	0
1406	mDLLkTPSSTVGLSETFAR	MDLLKTPSSTVGLSETFAR	1	19	-	L	1	1	1	AT4G02610.1	Aldolase-type TIM barrel family protein	N-Term(Acetyl); M1(Oxidation); K5(TMT6plex)	1	0	1	1	0.174577	1		0.142103	1		0.165104	1		0.174046	1		0.145951	1		0.198219	1		0	0.01421	45.11	0.00678301	3	2340.23	-1.8631	780.747	32.3728	0
1407	sVDEEVVVAEEGIR	SVDEEVVVAEEGIR	143	156	K	E	1	1	1	AT3G01120.1	Pyridoxal phosphate (PLP)-dependent transferases superfamily protein	N-Term(TMT6plex)	1	0	1	1	0.173771	1		0.164444	1		0.162997	1		0.163886	1		0.163607	1		0.171296	1		0	0.02861	45.06	0.00613797	3	1759.93	1.40606	587.315	28.7646	0
1408	aELkLSESR	AELKLSESR	2	10	M	D	1	1	1	AT5G67630.1	P-loop containing nucleoside triphosphate hydrolases superfamily protein	N-Term(Acetyl); K4(TMT6plex)	1	0	1	1	0.188628	1		0.142037	1		0.148151	1		0.157329	1		0.193736	1		0.170118	1		0	0.01664	45.05	0.00549096	2	1303.74	-1.46537	652.374	24.9282	0
1409	aSEDESIEQkAAAR	ASEDESIEQKAAAR	2	15	M	K	1	1	1	AT3G05070.1	CONTAINS InterPro DOMAIN/s: mRNA splicing factor, Cwf18 (InterPro:IPR013169); Has 292 Blast hits to 292 proteins in 153 species: Archae - 0; Bacteria - 0; Metazoa - 118; Fungi - 83; Plants - 38; Viruses - 11; Other Eukaryotes - 42 (source: NCBI BLink).	N-Term(TMT6plex); K10(TMT6plex)	1	0	1	1	0.161329	1		0.152267	1		0.127032	1		0.18873	1		0.182013	1		0.188628	1		0	0.0002546	45.04	0.0065517	3	1963.05	-1.40858	655.021	21.4164	0
1410	dGEAQIQIVNDNGNR	DGEAQIQIVNDNGNR	358	372	T	V	1	1	1	AT5G44120.3	RmlC-like cupins superfamily protein	N-Term(TMT6plex)	1	0	1	1	0.294362	1		0.0455427	1		0.165985	1		0.10605	1		0.288763	1		0.0992974	1		0	0.003461	45.03	0.00557754	3	1871.94	-1.14716	624.651	24.0734	0
1411	TAATSSAVVAPER	TAATSSAVVAPER	68	80	Q	F	1	1	1	AT3G25920.1	ribosomal protein L15		1	0	1	1																			0	0.04574	45.02	0.00535904	2	1259.66	-0.94215	630.333	18.174	0
1412	mEkPGHETDIAGSR	MEKPGHETDIAGSR	1	14	-	R	1	1	1	AT4G19350.1	embryo defective 3006	N-Term(Acetyl); K3(TMT6plex)	1	0	1	1	0.156108	1		0.16791	1		0.152738	1		0.168199	1		0.153045	1		0.202	1		0	0.002127	44.94	0.00530638	3	1798.89	-0.879548	600.303	20.8586	0
1413	aAAAPPPPPTAAPEPN	AAAAPPPPPTAAPEPN	2	17	M	M	2	1	1	AT2G39020.1	Acyl-CoA N-acyltransferases (NAT) superfamily protein	N-Term(Acetyl)	1	0	1	1																			0	0.01322	44.93	0.00532504	2	1510.75	-1.4654	755.879	29.3013	0
1414	qTAQQLQNQDDNR	QTAQQLQNQDDNR	233	245	L	G	1	1	1	AT5G44120.3	RmlC-like cupins superfamily protein	N-Term(TMT6plex)	1	0	1	1	0.169358	1		0.0688961	1		0.333411	1		0.0640576	1		0.174715	1		0.189563	1		0	0.02687	44.9	0.00511116	3	1787.88	-1.17599	596.632	17.8615	0
1415	lIYDGPDANAR	LIYDGPDANAR	78	88	C	L	1	2	1	AT1G05510.1	Protein of unknown function (DUF1264)	N-Term(TMT6plex)	1	0	1	1	0.18139	1		0.169384	1		0.144774	1		0.138671	1		0.146715	1		0.219066	1		0	0.003353	44.89	0.00663923	2	1433.76	-2.00759	717.382	26.1755	0
1416	gDTEkcNSDmIQR	GDTEKCNSDMIQR	2	14	M	L	1	1	1	AT4G38900.1	Basic-leucine zipper (bZIP) transcription factor family protein	N-Term(Acetyl); K5(TMT6plex); C6(Carbamidomethyl); M10(Oxidation)	1	0	1	1	0.213596	1		0.192288	1		0.065992	1		0.195207	1		0.258285	1		0.0746321	1		0	0.01247	44.89	0.00262715	3	1840.83	-1.42148	614.283	18.7374	0
1417	qTQESAIR	QTQESAIR	67	74	S	G	1	1	1	AT5G45390.1	CLP protease P4	N-Term(TMT6plex)	1	0	1	1	0.166627	1		0.159287	1		0.145451	1		0.162805	1		0.169295	1		0.196535	1		0	0.0584	44.88	0.00682358	2	1161.64	-0.778328	581.324	17.1731	0
1418	aQEEVQkSAD	AQEEVQKSAD	2	11	M	V	2	1	1	AT1G72150.1	PATELLIN 1	N-Term(TMT6plex); K7(TMT6plex)	1	0	1	1	0.171194	2	11.0213	0.16371	2	0.859094	0.137762	2	3.1911	0.188046	2	1.53787	0.147049	2	3.99142	0.191468	2	6.82524	0	0.04207	44.88	0.00675044	3	1562.84	-0.227785	521.619	19.8852	0
1419	ILLDGEHDIDR	ILLDGEHDIDR	228	238	E	T	1	1	1	AT4G38970.1	fructose-bisphosphate aldolase 2		1	0	1	1																			0	0.01193	44.85	0.00590195	3	1295.66	-0.879243	432.557	22.371	0
1420	yEDVQSGSEIR	YEDVQSGSEIR	397	407	C	S	1	1	1	AT3G58610.1	ketol-acid reductoisomerase	N-Term(TMT6plex)	1	0	1	1	0.156471	1		0.168549	1		0.143837	1		0.161855	1		0.168233	1		0.201055	1		0	0.007823	44.85	0.00562699	2	1511.75	-1.86345	756.379	22.0745	0
1421	aTSGTYVTEVPLkGS	ATSGTYVTEVPLKGS	2	16	M	A	4	6	4	AT2G01520.1;AT2G01530.1;AT4G23680.1;AT1G14950.1		N-Term(Acetyl); K13(TMT6plex)	1	0	1	1																			0	0.007476	44.83	0.00689602	2	1780.95	-1.38082	890.979	31.5327	0
1422	QcLIYDGPDANAR	QCLIYDGPDANAR	76	88	R	L	1	2	1	AT1G05510.1	Protein of unknown function (DUF1264)	C2(Carbamidomethyl)	1	0	1	1																			0	0.04988	44.78	0.00327337	2	1492.68	-0.723402	746.846	29.2876	0
1423	sSTkDmSTVQNATPF	SSTKDMSTVQNATPF	2	16	M	N	6	1	1	AT3G44310.1	nitrilase 1	N-Term(Acetyl); K4(TMT6plex); M6(Oxidation)	1	0	1	1	0.161696	6	41.8712	0.163608	6	6.53602	0.141834	6	26.7343	0.177642	6	25.2324	0.19067	6	17.5768	0.153799	6	25.7832	0	0.009012	44.77	0.00458961	3	1900.91	-0.99195	634.31	28.5022	0
1424	aGLFDkQADLYLDAR	AGLFDKQADLYLDAR	2	16	M	P	4	1	1	AT5G10830.1	S-adenosyl-L-methionine-dependent methyltransferases superfamily protein	N-Term(Acetyl); K6(TMT6plex)	1	0	1	1	0.163249	4	6.02121	0.174138	4	14.7235	0.140692	4	10.7519	0.167366	4	6.38302	0.169878	4	5.96974	0.186691	4	5.06369	0	0.007747	44.75	0.00690196	3	1967.04	-0.198906	656.353	33.9579	0
1425	mEGSGGDSGSMATPVQkkVH	MEGSGGDSGSMATPVQKKVH	1	20	-	E	1	1	1	AT2G21600.1	endoplasmatic reticulum retrieval protein 1B	N-Term(Acetyl); K17(TMT6plex); K18(TMT6plex)	1	0	1	1	0.120433	1		0.12332	1		0.289822	1		0.0163904	1		0.212191	1		0.237843	1		0	0.004536	44.74	0.00637734	3	2503.26	-2.45479	835.092	55.6675	0
1426	aAAVETVEPTTDSSIVDkSVN	AAAVETVEPTTDSSIVDKSVN	66	86	R	S	2	1	1	AT3G60750.1	Transketolase	N-Term(TMT6plex); K18(TMT6plex)	1	0	1	1	0.0873339	2	150.754	0.157255	2	0.240172	0.207464	2	39.3102	0.120949	2	11.8411	0.155344	2	58.4485	0.213424	2	61.8004	0	0.01033	44.73	0.00752608	3	2591.38	-2.29559	864.463	27.9286	0
1427	aDLDPEIAkTQEER	ADLDPEIAKTQEER	2	15	M	R	3	1	1	AT5G64270.1	splicing factor, putative	N-Term(Acetyl); K9(TMT6plex)	1	0	1	1	0.197799	3	9.87556	0.123077	3	6.41439	0.150673	3	3.59227	0.135659	3	17.7518	0.121562	3	15.5772	0.192241	3	39.2504	0	0.01181	44.68	0.00647967	2	1885.97	-1.82913	943.487	26.8531	0
1428	sSHDDHLSR	SSHDDHLSR	35	43	F	E	2	1	1	AT2G44620.1	mitochondrial acyl carrier protein 1	N-Term(TMT6plex)	1	0	1	1	0.126864	2	32.6351	0.0806122	2	113.284	0.103001	2	55.2328	0.308803	2	33.1873	0.119622	2	28.9077	0.215049	2	51.5666	0	0.001464	44.67	0.00526119	3	1282.63	-0.817629	428.216	13.2549	0
1429	aGTGLFAEILDGEVY	AGTGLFAEILDGEVY	2	16	M	K	1	1	1	AT2G24270.4	aldehyde dehydrogenase 11A3	N-Term(Acetyl)	1	0	1	1																			0	0.04188	44.62	0.00521512	2	1596.77	-3.0027	798.891	95.6529	0
1430	gEGEGGGEWGGGGEGGGGGR	GEGEGGGEWGGGGEGGGGGR	63	82	G	R	1	1	1	AT2G28490.1	RmlC-like cupins superfamily protein	N-Term(TMT6plex)	1	0	1	1	0.432284	1		0.01	1		0.348061	1		0.0141496	1		0.126612	1		0.0735298	1		0	0.02722	44.59	0.00159519	3	1904.83	-1.98968	635.614	19.8854	0
1431	sAAGLPHNEIAAQIcR	SAAGLPHNEIAAQICR	165	180	F	Q	1	3	2	AT1G76030.1;AT1G20260.1		N-Term(TMT6plex); C15(Carbamidomethyl)	1	0	1	1																			0	0.02288	44.57	0.00717658	3	1937.02	-2.91554	646.344	23.7006	0
1432	qGQGQSQGFR	QGQGQSQGFR	120	129	G	D	2	1	1	AT1G03880.1	cruciferin 2	N-Term(TMT6plex)	1	0	1	1	0.42434	2	5.66778	0.01	2	0	0.382997	2	1.47237	0.01	1		0.182069	2	12.7729	0.01	2	0	0	0.003121	44.56	0.00680118	2	1321.68	-1.4743	661.343	17.0696	0
1433	lESDEDSGLR	LESDEDSGLR	97	106	V	I	2	1	1	AT2G43945.1	unknown protein; LOCATED IN: chloroplast; BEST Arabidopsis thaliana protein match is: unknown protein (TAIR:AT3G59870.1); Has 292 Blast hits to 292 proteins in 84 species: Archae - 0; Bacteria - 122; Metazoa - 0; Fungi - 0; Plants - 46; Viruses - 0; Other Eukaryotes - 124 (source: NCBI BLink).	N-Term(TMT6plex)	1	0	1	1	0.157592	2	11.8976	0.182837	2	11.0701	0.145572	2	4.56012	0.185631	2	2.01895	0.138838	2	8.42748	0.188145	2	3.88328	0	0.008794	44.49	0.00558519	2	1349.67	-5.82933	675.337	22.7837	0
1434	aAVETVEPTTDSSIVDkSVNSIR	AAVETVEPTTDSSIVDKSVNSIR	67	89	A	F	2	1	1	AT3G60750.1	Transketolase	N-Term(TMT6plex); K17(TMT6plex)	1	0	1	1	0.230848	2	18.4714	0.134051	2	40.8913	0.14931	2	108.895	0.122687	2	60.9763	0.174274	2	9.4564	0.136653	2	57.7072	0	0.0004177	44.48	0.00760845	4	2876.56	-1.49466	719.895	27.6781	0
1435	sSTEEMSSVkN	SSTEEMSSVKN	2	12	M	T	3	1	1	AT3G44320.1	nitrilase 3	N-Term(Acetyl); K10(TMT6plex)	1	0	1	1	0.176288	3	0.907525	0.14202	3	9.26336	0.139534	3	12.6483	0.155372	3	18.8279	0.180887	3	7.42683	0.206498	3	8.51959	0	0.02941	44.42	0.00439474	2	1469.7	-1.83682	735.352	51.4754	0
1436	dSGAQYLDGTTDITR	DSGAQYLDGTTDITR	440	454	C	T	1	1	1	AT4G36760.1	aminopeptidase P1	N-Term(TMT6plex)	1	0	1	1	0.128379	1		0.113416	1		0.111397	1		0.216313	1		0.208772	1		0.221723	1		0	0.02803	44.42	0.0055892	3	1841.9	-2.11056	614.64	25.872	0
1437	tTPQVkTGLFVGLN	TTPQVKTGLFVGLN	2	15	M	K	1	1	1	AT3G53740.2	Ribosomal protein L36e family protein	N-Term(Acetyl); K6(TMT6plex)	1	0	1	1	0.207958	1		0.188407	1		0.06697	1		0.0701463	1		0.182444	1		0.284074	1		0	0.01384	44.39	0.00580263	2	1746.01	3.9606	873.507	92.3857	0
1438	aEEYkNNVPEH	AEEYKNNVPEH	2	12	M	E	3	1	1	AT1G20440.1	cold-regulated 47	N-Term(Acetyl); K5(TMT6plex)	1	0	1	1	0.220193	3	25.3113	0.204888	3	39.761	0.125978	3	91.9784	0.211654	3	13.1369	0.130121	3	62.8155	0.0925414	3	65.8527	0	0.01343	44.37	0.00542543	2	1600.78	-1.71838	800.893	21.9769	0
1439	pIELFQPEILR	PIELFQPEILR	38	48	C	F	5	2	1	AT2G09990.1	Ribosomal protein S5 domain 2-like superfamily protein	N-Term(TMT6plex)	1	0	1	1	0.18978	5	11.3564	0.193281	5	8.06895	0.126089	5	11.5509	0.137799	5	13.7848	0.140103	5	1.59965	0.209713	5	6.58378	0	0.006839	44.36	0.00379446	3	1583.94	2.87292	528.652	92.8812	0
1440	mDLLkTPSSTVGLSETFAR	MDLLKTPSSTVGLSETFAR	1	19	-	L	1	1	1	AT4G02610.1	Aldolase-type TIM barrel family protein	N-Term(Acetyl); K5(TMT6plex)	1	0	1	1	0.223541	1		0.151537	1		0.0632283	1		0.201095	1		0.168148	1		0.192451	1		0	0.001214	44.33	0.00817654	3	2324.22	-6.79485	775.412	92.6174	0
1441	sTTTQEPVLESSSSSSSAPEVVEEEISkTR	STTTQEPVLESSSSSSSAPEVVEEEISKTR	66	95	F	L	2	1	1	AT4G09040.1	RNA-binding (RRM/RBD/RNP motifs) family protein	N-Term(TMT6plex); K28(TMT6plex)	1	0	1	1	0.141273	2	99.4317	0.181865	2	39.9606	0.168517	2	60.0691	0.0948581	2	6.05195	0.234213	2	18.8521	0.121351	2	84.5542	0	2.461e-05	44.33	0.00736848	4	3639.84	-2.34914	910.716	73.3496	0
1442	aTSGTYVTEVPLkGSADkH	ATSGTYVTEVPLKGSADKH	2	20	M	Y	2	1	1	AT2G01530.1	MLP-like protein 329	N-Term(Acetyl); K13(TMT6plex); K18(TMT6plex)	1	0	1	1	0.119397	2	8.48902	0.21885	2	13.8639	0.099923	2	14.0254	0.217943	2	2.65836	0.0886864	2	13.0961	0.251803	2	15.9037	0	0.0003896	44.31	0.00811976	3	2461.33	-2.40245	821.114	64.2283	0
1443	kAVDSLVPIGR	KAVDSLVPIGR	423	433	L	G	1	2	1	ATMG01190.1	ATP synthase subunit 1	K1(TMT6plex)	1	0	1	1	0.157726	1		0.167042	1		0.140505	1		0.175355	1		0.15847	1		0.200902	1		0	0.02384	44.3	0.00286454	3	1383.85	-0.688556	461.955	24.7997	0
1444	aDHQQHQQQQQPIMR	ADHQQHQQQQQPIMR	2	16	M	S	3	1	1	AT2G25890.1	Oleosin family protein	N-Term(Acetyl)	1	0	1	1																			0	0.0005735	44.3	0.00426151	3	1914.9	0.298125	638.971	28.7938	0
1445	aTATEQSPGEVVQkVESPVVVITGASR	ATATEQSPGEVVQKVESPVVVITGASR	60	86	Q	G	1	1	1	AT1G24360.1	NAD(P)-binding Rossmann-fold superfamily protein	N-Term(TMT6plex); K14(TMT6plex)	1	0	1	1	0.163132	1		0.16113	1		0.130254	1		0.155956	1		0.112327	1		0.277201	1		0	8.733e-08	44.3	0.00745857	4	3197.77	-2.93132	800.198	80.0049	0
1446	LFHDESLANEDTYEPFLR	LFHDESLANEDTYEPFLR	94	111	R	L	1	1	1	AT3G42050.1	vacuolar ATP synthase subunit H family protein		1	0	1	1																			0	0.02267	44.27	0.00389636	3	2196.02	-1.90047	732.678	29.2199	0
1447	GVPDEkYGEEINcAVIPR	GVPDEKYGEEINCAVIPR	443	460	F	E	1	1	1	AT3G48990.1	AMP-dependent synthetase and ligase family protein	K6(TMT6plex); C13(Carbamidomethyl)	1	0	1	1	0.187536	1		0.0957695	1		0.143383	1		0.215783	1		0.168748	1		0.18878	1		0	0.02113	44.26	0.00736072	3	2275.16	-0.753581	759.057	25.906	0
1448	aTATEQSPGEVVQkVESPVVVITGASR	ATATEQSPGEVVQKVESPVVVITGASR	60	86	Q	G	1	1	1	AT1G24360.1	NAD(P)-binding Rossmann-fold superfamily protein	N-Term(Acetyl); K14(TMT6plex)	1	0	1	1	0.194469	1		0.150457	1		0.134899	1		0.174474	1		0.133945	1		0.211756	1		0	0.003884	44.24	0.00857566	3	3010.62	-1.64168	1004.21	33.3737	0
1449	QkMLEEIER	QKMLEEIER	225	233	R	E	1	1	1	AT3G15950.1	DNA topoisomerase-related	K2(TMT6plex)	1	0	1	1	0.169978	1		0.190037	1		0.118678	1		0.178861	1		0.123269	1		0.219178	1		0	0.02309	44.22	0.00840521	3	1404.77	-0.672428	468.928	21.9744	0
1450	mEGAEEAGAEIAVDSkDLQQQSkAF	MEGAEEAGAEIAVDSKDLQQQSKAF	1	25	-	D	1	1	1	AT3G06610.1	DNA-binding enhancer protein-related	N-Term(Acetyl); K16(TMT6plex); K23(TMT6plex)	1	0	1	1	0.0642815	1		0.270172	1		0.048802	1		0.179279	1		0.2008	1		0.236665	1		0	1.689e-05	44.22	0.00736638	3	3152.58	0.167659	1051.53	91.3712	0
1451	aALQYLESQkN	AALQYLESQKN	2	12	M	A	2	1	1	AT4G19006.1	Proteasome component (PCI) domain protein	N-Term(Acetyl); K10(TMT6plex)	1	0	1	1	0.152588	2	11.5815	0.144967	2	0.21309	0.140312	2	15.8854	0.186746	2	6.8461	0.151794	2	23.8214	0.219861	2	8.5547	0	0.03129	44.21	0.0079713	2	1535.83	0.78144	768.418	85.5967	0
1452	aENGEEkLLAVAR	AENGEEKLLAVAR	2	14	M	H	2	1	1	AT5G58430.1	exocyst subunit exo70 family protein B1	N-Term(Acetyl); K7(TMT6plex)	1	0	1	1	0.146661	2	14.3515	0.160493	2	12.5052	0.141293	2	5.06823	0.182543	2	6.36181	0.165736	2	4.09818	0.200712	2	14.8798	0	0.005299	44.18	0.00660191	3	1670.93	0.058744	557.647	28.6395	0
1453	mEEYQSNESEDkR	MEEYQSNESEDKR	5	17	T	S	1	1	1	AT1G65090.2	unknown protein; FUNCTIONS IN: molecular_function unknown; INVOLVED IN: biological_process unknown; LOCATED IN: cellular_component unknown; BEST Arabidopsis thaliana protein match is: unknown protein (TAIR:AT5G36100.1); Has 1234 Blast hits to 904 proteins in 178 species: Archae - 0; Bacteria - 58; Metazoa - 431; Fungi - 95; Plants - 83; Viruses - 38; Other Eukaryotes - 529 (source: NCBI BLink).	N-Term(Acetyl); K12(TMT6plex)	1	0	1	1	0.330453	1		0.024149	1		0.387925	1		0.0276481	1		0.105086	1		0.12474	1		0	0.008634	44.18	0.00228976	3	1915.84	-6.15288	639.286	21.8749	0
1454	tDVDESVR	TDVDESVR	2	9	M	R	1	1	1	AT5G43010.1	regulatory particle triple-A ATPase 4A	N-Term(TMT6plex)	1	0	1	1	0.180324	1		0.150234	1		0.16247	1		0.158011	1		0.175332	1		0.173629	1		0	0.03508	44.16	0.00733456	2	1149.59	-0.678057	575.301	19.3688	0
1455	aELTQADVVY	AELTQADVVY	2	11	M	S	1	1	1	AT3G55960.1	Haloacid dehalogenase-like hydrolase (HAD) superfamily protein	N-Term(TMT6plex)	1	0	1	1	0.150991	1		0.130569	1		0.0362961	1		0.359794	1		0.114426	1		0.207924	1		0	0.05516	44.15	0.00751492	2	1337.71	-1.39861	669.36	31.2336	0
1456	aQNDTVkLIGSW	AQNDTVKLIGSW	2	13	M	S	1	1	1	AT1G27130.1	glutathione S-transferase tau 13	N-Term(Acetyl); K7(TMT6plex)	1	0	1	1	0.16533	1		0.0421098	1		0.172976	1		0.361479	1		0.126123	1		0.131982	1		0	0.0147	44.13	0.00762302	2	1602.87	-0.840363	801.937	93.0947	0
1457	gSSSSPSPNDAVLESAR	GSSSSPSPNDAVLESAR	2	18	M	P	1	1	1	AT3G19990.1	unknown protein; INVOLVED IN: biological_process unknown; LOCATED IN: chloroplast stroma, chloroplast; EXPRESSED IN: 23 plant structures; EXPRESSED DURING: 13 growth stages; Has 118 Blast hits to 118 proteins in 41 species: Archae - 0; Bacteria - 42; Metazoa - 0; Fungi - 0; Plants - 56; Viruses - 0; Other Eukaryotes - 20 (source: NCBI BLink).	N-Term(TMT6plex)	1	0	1	1	0.199276	1		0.131705	1		0.171975	1		0.148926	1		0.172777	1		0.175341	1		0	0.009344	44.13	0.00680392	3	1889.94	-0.684839	630.651	22.8302	0
1458	dELPESIDWR	DELPESIDWR	135	144	G	K	9	1	1	AT1G47128.1	Granulin repeat cysteine protease family protein	N-Term(TMT6plex)	1	0	1	1	0.124246	9	6.51024	0.231	9	6.82204	0.092727	9	14.3509	0.213251	9	11.2933	0.104302	9	27.8157	0.231884	9	8.31395	0	0.008832	44.12	0.00635103	2	1488.75	-1.8253	744.879	29.7918	0
1459	gVLScGTGNPIDDcWR	GVLSCGTGNPIDDCWR	52	67	L	C	2	1	1	AT1G67750.1	Pectate lyase family protein	N-Term(TMT6plex); C5(Carbamidomethyl); C14(Carbamidomethyl)	1	0	1	1	0.145279	2	61.3196	0.173467	2	27.4676	0.137728	2	100.067	0.163009	2	11.1278	0.208787	2	9.45799	0.131027	2	37.5662	0	0.01008	44.12	0.00422885	3	2035.95	-1.26321	679.322	29.2043	0
1460	eVAGVDIPR	EVAGVDIPR	96	104	C	F	1	1	1	AT5G37510.2	NADH-ubiquinone dehydrogenase, mitochondrial, putative	N-Term(TMT6plex)	1	0	1	1	0.146823	1		0.192853	1		0.0989563	1		0.201504	1		0.154121	1		0.205743	1		0	0.03843	44.07	0.00467544	2	1184.68	-1.40026	592.845	25.5888	0
1461	tNPTTSNPEVSIR	TNPTTSNPEVSIR	3	15	R	E	1	1	1	ATCG00480.1	ATP synthase subunit beta	N-Term(TMT6plex)	1	0	1	1	0.176871	1		0.183357	1		0.144261	1		0.0957084	1		0.155793	1		0.244009	1		0	0.027	44.07	0.00770165	3	1644.87	-0.384378	548.963	22.3478	0
1462	eAGELFEEAR	EAGELFEEAR	492	501	D	G	1	1	1	AT4G10840.1	Tetratricopeptide repeat (TPR)-like superfamily protein	N-Term(TMT6plex)	1	0	1	1	0.124523	1		0.136433	1		0.0534355	1		0.325007	1		0.122051	1		0.23855	1		0	0.02595	44.02	0.00744606	2	1379.7	-1.5971	690.353	26.5753	0
1463	gEGGGEWGGGGEGGGGGR	GEGGGEWGGGGEGGGGGR	65	82	E	R	1	1	1	AT2G28490.1	RmlC-like cupins superfamily protein	N-Term(TMT6plex)	1	0	1	1	0.173771	1		0.164444	1		0.162997	1		0.163886	1		0.163607	1		0.171296	1		0	0.0271	43.98	0.00281761	3	1718.77	0.235346	573.594	19.8059	0
1464	gVVLIDGSTVR	GVVLIDGSTVR	2	12	M	S	6	1	1	AT2G44310.1	Calcium-binding EF-hand family protein	N-Term(TMT6plex)	1	0	1	1	0.151998	6	16.2083	0.189523	6	15.2966	0.0817683	6	13.8408	0.196353	6	19.7086	0.151818	6	6.38669	0.207262	6	13.8892	0	0.002728	43.97	0.00538364	2	1344.8	-1.56999	672.905	65.949	0
1465	tLDTVHHDDFHQPN	TLDTVHHDDFHQPN	377	390	R	F	1	1	1	AT3G15730.1	phospholipase D alpha 1	N-Term(TMT6plex)	1	0	1	1	0.188645	1		0.167383	1		0.126186	1		0.169811	1		0.142002	1		0.205973	1		0	0.02231	43.87	0.00545366	4	1904.91	-0.484858	476.982	20.1354	0
1466	aQAASALR	AQAASALR	31	38	N	E	1	1	1	AT1G10070.1	branched-chain amino acid transaminase 2	N-Term(TMT6plex)	1	0	1	1	0.181648	1		0.200814	1		0.171949	1		0.144904	1		0.120295	1		0.18039	1		0	0.06109	43.86	0.00539017	2	1016.61	0.275371	508.806	19.1224	0
1467	mkPIQSPSGVASPM	MKPIQSPSGVASPM	1	14	-	K	1	1	1	AT3G21220.1	MAP kinase kinase 5	N-Term(Acetyl); K2(TMT6plex)	1	0	1	1	0.220577	1		0.167002	1		0.167798	1		0.139754	1		0.160662	1		0.144207	1		0	0.05133	43.85	0.0080256	2	1700.89	1.74403	850.951	78.3672	0
1468	VAAADLASNQNQLDR	VAAADLASNQNQLDR	165	179	L	N	1	1	1	AT1G03880.1	cruciferin 2		1	0	1	1																			0	0.02216	43.83	0.00666953	2	1585.79	-1.57551	793.399	21.2825	0
1469	tTQAESGSSQQSDSSkTVR	TTQAESGSSQQSDSSKTVR	67	85	M	V	3	1	1	AT5G03370.1	acylphosphatase family	N-Term(TMT6plex); K16(TMT6plex)	1	0	1	1	0.148767	3	24.8236	0.168929	3	14.3666	0.109548	3	3.50121	0.192263	3	3.80194	0.137908	3	14.7822	0.221399	3	5.95018	0	0.004988	43.83	0.0086588	4	2442.25	-0.641645	611.317	16.7747	0
1470	sVDLIEEQIR	SVDLIEEQIR	377	386	Y	V	1	1	1	AT5G35360.3	acetyl Co-enzyme a carboxylase biotin carboxylase subunit	N-Term(TMT6plex)	1	0	1	1	0.176424	1		0.149413	1		0.130565	1		0.156534	1		0.201228	1		0.185837	1		0	0.02639	43.81	0.00777129	2	1430.8	-1.40693	715.905	28.8668	0
1471	aSNQQSYkAGETR	ASNQQSYKAGETR	2	14	M	G	4	1	1	AT3G15670.1	Late embryogenesis abundant protein (LEA) family protein	N-Term(Acetyl); K8(TMT6plex)	1	0	1	1	0.260473	4	7.18776	0.0857869	4	22.433	0.221082	4	6.99294	0.0730261	4	11.2541	0.228583	4	8.44123	0.130638	4	44.8164	0	0.002578	43.73	0.00763828	2	1710.86	-1.64156	855.933	17.7532	0
[truncated: 1,916 more rows]

## Sheet: peptides indentified GluC
Peptides information including protein accession, description, modification, score was exported from Proteome discoverer. Peptides start positions and end positions were exported from Mascot.
[truncated: 2,165 more rows]

[truncated: 7 more sheets: 4337 Unique Nt peptides , Unique Free Nt Trypsin, Unique Acetyl Nt Trypsin, Unique internal Trypsin, Unique free Nt GluC, Unique Acetyl Nt GluC, Unique internal GluC]
