# Supplementary material for: N‐terminomics reveals control of Arabidopsis seed storage proteins and proteases by the Arg/N‐end rule pathway
Source: New Phytol. 2017 Nov 23;218(3):1106–26. doi: 10.1111/nph.14909 (PMC5947142; doi:10.1111/nph.14909)
Supplement: Supplementary file 3 — Table S3 Quantification of peptides using TMT‐TAILS [file NPH-218-1106-s003.xlsx]

## Sheet: info
Supporting Information Table S3 Quantification of peptides using TMT™-TAILS
Quantification Data Analysis: normalized ratios and log2 transformed ratios for peptides (including N-terminal and internal peptides) comparing prt6 and WT (Col-0).
Peptides in italic script are internal peptides (i.e. having no Nt TMT label). Peptides in red and green were identified in Trypsin and GluC samples, respectively
Peptides with least 2-fold change at p<0.05 are presented in separate sheets. Tables 1 and 2 are derived from these datasets but exclude internal peptides.
Where multiple Nt peptides were identified for a specific protein, some did not meet the fold-change or p-value criteria (and are therefore not included in Table 1 or 2). In the majority of these cases, peptides failed on the p-value criterion and were not considered further. The peptides that met the p-value criterion, but not the fold-change criterion, nevertheless showed the same trend for reg…
Peptide quantification information for proteins discussed in the manuscript are presented in separate sheets: ADH1, At1g77120; PDC2, At5g54960; PYL2, At2g26040; At12S1/CRU3, At4g28520; At12S2, At1g03890; At12S3/CRU2, At1g03880; At12S4/CRU1, At5g44120; At2S (At2S1, At4g27140; At2S2, At4g27150; At2S3, At4g27160; At2S4, At4g27170); RD21A, At1g47128; SLP2, At4g34980; RD19A, At4g39090; CP1/RDL1, AT4G3…

## Sheet: Quantification Data Analysis
TMT TAILS proteomic quantitative information (Green indicates peptides from the GluC dataset and red from Trypsin, internal peptides are indicated by italic script)
Sequence	Modifications	pep_start	pep_end	pep_res_before	pep_res_after	# PSMs	# Proteins	# Protein Groups	Protein.Group.	Accessions	pValue	prt6 vs col0 ratio	prt6 vs Col-0 (log2)
gLEETIcSARcTDNLDDPSR	N-Term(TMT6plex); C7(Carbamidomethyl); C11(Carbamidomethyl)	283	302	N	A	1	1	1	AT5G44120.3	RmlC-like cupins superfamily protein	0.00781159	37.3822	5.22428
tDNLDDPSR	N-Term(TMT6plex)	294	302	C	A	1	1	1	AT5G44120.3	RmlC-like cupins superfamily protein	0.0203176	35.8419	5.16357
gEGQGQGQSQGFR	N-Term(TMT6plex)	117	129	F	D	1	1	1	AT1G03880.1	cruciferin 2	0.0439769	33.7211	5.07558
qGQGQSQGFR	N-Term(TMT6plex)	120	129	G	D	2	1	1	AT1G03880.1	cruciferin 2	0.000340521	32.3559	5.01596
gQPWEGQGQQGQQGFR	N-Term(TMT6plex)	175	190	Q	D	1	1	1	AT4G28520.1	cruciferin 3	0.00596412	28.6931	4.84263
vGVSVARYVIE	N-Term(TMT6plex)	71	81	C	Q	1	1	1	AT4G28520.1	cruciferin 3	0.00206204	28.0232	4.80855
gQGQGQSQGFR	N-Term(TMT6plex)	119	129	E	D	4	1	1	AT1G03880.1	cruciferin 2	0.000778926	26.8839	4.74867
gQQGQQGFR	N-Term(TMT6plex)	182	190	Q	D	4	1	1	AT4G28520.1	cruciferin 3	0.000361307	26.2081	4.71194
sGVSFARYIIE	N-Term(TMT6plex)	70	80	C	S	2	1	1	AT5G44120.3	RmlC-like cupins superfamily protein	0.000783023	25.221	4.65655
qGQSQGFR	N-Term(TMT6plex)	122	129	G	D	2	1	1	AT1G03880.1	cruciferin 2	0.000863642	25.1379	4.65179
eILYcTGGQGR	N-Term(TMT6plex); C5(Carbamidomethyl)	403	413	N	I	1	1	1	AT4G28520.1	cruciferin 3	0.00237798	23.4588	4.55206
eATHPDSIR	N-Term(TMT6plex)	16	24	D	A	1	2	1	AT1G17810.1	beta-tonoplast intrinsic protein	0.000423399	21.1463	4.40234
aPFPNAcHFSQ	N-Term(TMT6plex); C7(Carbamidomethyl)	30	40	E	I	1	1	1	AT1G03890.1	RmlC-like cupins superfamily protein	0.00602785	20.1875	4.33539
eGQGQQGQQGFR	N-Term(TMT6plex)	179	190	W	D	1	1	1	AT4G28520.1	cruciferin 3	0.0118327	19.3835	4.27676
qEEEEDmSENVHkVVSR	N-Term(TMT6plex); M7(Oxidation); K13(TMT6plex)	364	380	G	V	1	1	1	AT3G22640.1	cupin family protein	0.00495389	18.7369	4.22781
dNLDVLQATE	N-Term(TMT6plex)	40	49	L	T	1	1	1	AT4G28520.1	cruciferin 3	0.00188061	17.7555	4.1502
qEEEEDMSENVHkVVSR	N-Term(TMT6plex); K13(TMT6plex)	364	380	G	V	1	1	1	AT3G22640.1	cupin family protein	0.00758006	17.5821	4.13604
aQQSHEDDNSAVSR	N-Term(TMT6plex)	42	55	K	R	1	1	1	AT1G06680.1	photosystem II subunit P-1	0.000660351	17.2382	4.10754
qQGQQGFR	N-Term(TMT6plex)	183	190	G	D	4	1	1	AT4G28520.1	cruciferin 3	0.00199882	16.1792	4.01607
gQGQSQGFR	N-Term(TMT6plex)	121	129	Q	D	3	1	1	AT1G03880.1	cruciferin 2	0.00348148	15.2438	3.93016
kIDLQTAQQLQNQDDNR	K1(TMT6plex)	229	245	L	G	1	1	1	AT5G44120.3	RmlC-like cupins superfamily protein	0.00467517	15.1656	3.92273
eGQGQGQSQGFR	N-Term(TMT6plex)	118	129	G	D	5	1	1	AT1G03880.1	cruciferin 2	0.00809552	13.8966	3.79666
gEGEGGGEWGGGGEGGGGGR	N-Term(TMT6plex)	63	82	G	R	1	1	1	AT2G28490.1	RmlC-like cupins superfamily protein	0.022036	12.8305	3.68151
aLEPSHVLkSE	N-Term(TMT6plex); K9(TMT6plex)	43	53	N	A	1	1	1	AT5G44120.3	RmlC-like cupins superfamily protein	0.00300094	12.5653	3.65138
eTFQDSSEFQPR	N-Term(TMT6plex)	114	125	A	F	2	1	1	AT5G44120.3	RmlC-like cupins superfamily protein	0.00421403	12.3866	3.6307
gLEETLcTMR	N-Term(TMT6plex); C7(Carbamidomethyl)	270	279	N	C	7	1	1	AT1G03880.1	cruciferin 2	0.00193158	12.349	3.62632
qGQQGQQFPNE	N-Term(TMT6plex)	25	35	Q	C	1	1	1	AT5G44120.3	RmlC-like cupins superfamily protein	0.00413326	11.9621	3.5804
gQQFPNEcQLDQLNALEPSHVLkSEAGR	N-Term(TMT6plex); C8(Carbamidomethyl); K23(TMT6plex)	29	56	Q	I	4	1	1	AT5G44120.3	RmlC-like cupins superfamily protein	0.00126727	11.7011	3.54857
eEEEDMSENVHkVVSR	N-Term(TMT6plex); K12(TMT6plex)	365	380	Q	V	1	1	1	AT3G22640.1	cupin family protein	0.000272361	11.4655	3.51922
cTDNLDDPSR	N-Term(TMT6plex); C1(Carbamidomethyl)	293	302	R	A	1	1	1	AT5G44120.3	RmlC-like cupins superfamily protein	0.00136147	10.3812	3.37591
aPFPNAcHFS	N-Term(TMT6plex); C7(Carbamidomethyl)	30	39	E	Q	1	1	1	AT1G03890.1	RmlC-like cupins superfamily protein	0.0089984	9.59229	3.26188
mESEGkIVF	N-Term(Acetyl); K6(TMT6plex)	1	9	-	T	1	1	1	AT2G16060.1	hemoglobin 1	0.00568245	9.57923	3.25991
gQGQGQSQGFRD	N-Term(TMT6plex)	119	130	E	M	2	1	1	AT1G03880.1	cruciferin 2	0.00461328	9.57365	3.25907
dTLDPTPE	N-Term(TMT6plex)	60	67	P	I	1	1	1	AT3G13120.1	Ribosomal protein S10p/S20e family protein	0.0438585	9.4054	3.23349
aAATMSWDDGkH	N-Term(Acetyl); K11(TMT6plex)	2	13	M	M	1	1	1	AT3G21380.1	Mannose-binding lectin superfamily protein	0.00528222	9.23816	3.20761
gQGQQGQQGFR	N-Term(TMT6plex)	180	190	E	D	1	1	1	AT4G28520.1	cruciferin 3	0.0198937	8.93639	3.15969
sYTLPILE	N-Term(TMT6plex)	369	376	N	Y	1	1	1	AT4G28520.1	cruciferin 3	0.111738	8.26517	3.04704
kAQQSHEDDNSAVSR	N-Term(TMT6plex); K1(TMT6plex)	41	55	C	R	1	1	1	AT1G06680.1	photosystem II subunit P-1	0.0180181	8.12631	3.0226
nLDDPSDAD	N-Term(TMT6plex)	283	291	E	V	1	1	1	AT1G03880.1	cruciferin 2	0.007685	8.09175	3.01645
qQGQPWEGQGQQGQQGFR	N-Term(TMT6plex)	173	190	G	D	1	1	1	AT4G28520.1	cruciferin 3	0.00791524	7.98219	2.99679
tIcSMRSHE	N-Term(TMT6plex); C3(Carbamidomethyl)	338	346	E	N	1	1	1	AT4G28520.1	cruciferin 3	0.00875118	7.88289	2.97872
ePPQQGEQEGPR	N-Term(TMT6plex)	33	44	F	R	1	1	1	AT3G22640.1	cupin family protein	0.00242575	7.77348	2.95856
gLEETIcSAR	N-Term(TMT6plex); C7(Carbamidomethyl)	283	292	N	C	31	1	1	AT5G44120.3	RmlC-like cupins superfamily protein	0.00129969	7.48919	2.90481
eAPFPNAc	N-Term(TMT6plex); C8(Carbamidomethyl)	29	36	R	H	1	1	1	AT1G03890.1	RmlC-like cupins superfamily protein	0.00745563	7.41219	2.8899
aSHQEQSYkAGETR	N-Term(Acetyl); K9(TMT6plex)	2	15	M	G	5	1	1	AT1G52690.1	Late embryogenesis abundant protein (LEA) family protein	8.8271e-05	7.2187	2.85174
aHNPTGVDPTSEQWEQIR	N-Term(TMT6plex)	185	202	C	Q	1	1	1	AT5G19550.1	aspartate aminotransferase 2	0.109549	6.99798	2.80694
tTLTHSSGPA	N-Term(TMT6plex)	453	462	E	S	2	1	1	AT5G44120.3	RmlC-like cupins superfamily protein	0.00437811	6.83027	2.77194
gNNPQGQVWLQGRE	N-Term(TMT6plex)	195	208	A	Q	2	1	1	AT5G44120.3	RmlC-like cupins superfamily protein	0.00408896	6.80675	2.76697
qQGQQFPNEcQLDQLNALEPSHVLkSEAGR	N-Term(TMT6plex); C10(Carbamidomethyl); K25(TMT6plex)	27	56	G	I	1	1	1	AT5G44120.3	RmlC-like cupins superfamily protein	0.000244756	6.7996	2.76545
gIEETYcTAkIHENIDDPER	N-Term(TMT6plex); C7(Carbamidomethyl); K10(TMT6plex)	271	290	N	S	1	1	1	AT1G03890.1	RmlC-like cupins superfamily protein	0.0161361	6.72906	2.75041
gTIAADEkR	N-Term(TMT6plex); K8(TMT6plex)	248	256	C	H	1	5	1	AT1G43800.1	Plant stearoyl-acyl-carrier-protein desaturase family protein	0.000123276	6.55496	2.71259
aAATmSWDDGkH	N-Term(Acetyl); M5(Oxidation); K11(TMT6plex)	2	13	M	M	1	1	1	AT3G21380.1	Mannose-binding lectin superfamily protein	0.00337704	6.40632	2.6795
nLDNLDVLQATE	N-Term(TMT6plex)	38	49	C	T	2	1	1	AT4G28520.1	cruciferin 3	0.0247935	6.35256	2.66734
gLEETLcTmR	N-Term(TMT6plex); C7(Carbamidomethyl); M9(Oxidation)	270	279	N	C	6	1	1	AT1G03880.1	cruciferin 2	0.00281911	6.2718	2.64888
eEEEDmSENVHkVVSR	N-Term(TMT6plex); M6(Oxidation); K12(TMT6plex)	365	380	Q	V	1	1	1	AT3G22640.1	cupin family protein	0.0330419	6.24395	2.64246
eIPIELR	N-Term(TMT6plex)	61	67	K	Y	1	1	1	AT5G10160.1	Thioesterase superfamily protein	0.000204768	6.22714	2.63857
aLEPSQIIkSE	N-Term(TMT6plex); K9(TMT6plex)	37	47	N	G	1	1	1	AT1G03880.1	cruciferin 2	0.00446614	6.09549	2.60774
TTSAkNNEPQFLAGEDSALR	K5(TMT6plex)	383	402	F	M	1	1	1	AT4G36700.1	RmlC-like cupins superfamily protein	0.0258796	6.01672	2.58898
qQFPNEcQLDQLNALEPSHVLkSEAGR	N-Term(TMT6plex); C7(Carbamidomethyl); K22(TMT6plex)	30	56	G	I	3	1	1	AT5G44120.3	RmlC-like cupins superfamily protein	0.00158966	5.87917	2.55561
aDTGkGSASAScNDR	N-Term(Acetyl); K5(TMT6plex); C12(Carbamidomethyl)	2	16	M	C	1	1	1	AT2G23240.1	Plant EC metallothionein-like protein, family 15	0.0251518	5.81347	2.5394
qGQQGQQGFR	N-Term(TMT6plex)	181	190	G	D	3	1	1	AT4G28520.1	cruciferin 3	0.00125773	5.81074	2.53872
mEEYQSNESEDkR	N-Term(Acetyl); K12(TMT6plex)	5	17	T	S	1	1	1	AT1G65090.2	unknown protein; FUNCTIONS IN: molecular_function unknown; INVOLVED IN: biological_process unknown; LOCATED IN: cellular_component unknown; BEST Arabidopsis thaliana protein match is: unknown protein (TAIR:AT5G36100.1); Has 1234 Blast hits to 904 proteins in 178 species: Archae - 0; Bacteria - 58; Metazoa - 431; Fungi - 95; Plants - 83; Viruses - 38; Other Eukaryotes - 529 (source: NCBI BLink).	0.0593301	5.68189	2.50637
gQQGQQFPNE	N-Term(TMT6plex)	26	35	Q	C	3	1	1	AT5G44120.3	RmlC-like cupins superfamily protein	0.00377219	5.48931	2.45662
lQDDQVPGLE	N-Term(TMT6plex)	192	201	L	F	1	1	1	AT2G19590.1	ACC oxidase 1	0.00671803	5.30356	2.40696
sSDTGLmDGGGSDIIGAQTR	N-Term(TMT6plex); M7(Oxidation)	42	61	F	I	1	1	1	AT3G17465.1	ribosomal protein L3 plastid	0.0859545	5.23835	2.38911
gQGQQGQQGFR	N-Term(TMT6plex)	180	190	E	D	10	1	1	AT4G28520.1	cruciferin 3	0.0214388	5.15207	2.36515
aDLQGDEDNAYR	N-Term(TMT6plex)	71	82	L	K	1	1	1	AT3G04840.1	Ribosomal protein S3Ae	0.19798	5.13261	2.35969
iMEEEGR	N-Term(TMT6plex)	11	17	M	F	1	1	1	AT3G21720.1	isocitrate lyase	0.00204602	4.91394	2.29688
gQQHQPEQVR	N-Term(TMT6plex)	125	134	Q	K	2	1	1	AT4G27170.1	seed storage albumin 4	0.00588408	4.85451	2.27932
kIDVQLAQQLQNQQDSR	K1(TMT6plex)	282	298	L	G	1	1	1	AT4G28520.1	cruciferin 3	0.0308525	4.68148	2.22696
iEEIDEPR	N-Term(TMT6plex)	185	192	T	L	1	1	1	AT1G54870.1	NAD(P)-binding Rossmann-fold superfamily protein	0.000928263	4.67153	2.2239
gLEETIcSMR	N-Term(TMT6plex); C7(Carbamidomethyl)	334	343	N	S	26	1	1	AT4G28520.1	cruciferin 3	0.00158617	4.57363	2.19334
kSSSVSVQPVSE	N-Term(TMT6plex); K1(TMT6plex)	56	67	A	D	1	1	1	AT5G22800.1	Alanyl-tRNA synthetase, class IIc	0.0608212	4.55117	2.18624
sVNSYTLPILE	N-Term(TMT6plex)	366	376	T	Y	2	1	1	AT4G28520.1	cruciferin 3	0.00253296	4.52482	2.17786
dEATHPDSIR	N-Term(TMT6plex)	15	24	A	A	1	2	1	AT1G17810.1	beta-tonoplast intrinsic protein	0.036377	4.5233	2.17738
pETFAEVEGSSGR	N-Term(TMT6plex)	113	125	C	G	1	1	1	AT1G03890.1	RmlC-like cupins superfamily protein	0.0132008	4.50434	2.17132
eVcETScSILQEEPLTIR	N-Term(TMT6plex); C3(Carbamidomethyl); C7(Carbamidomethyl)	154	171	E	C	1	1	1	AT3G63040.1	unknown protein; FUNCTIONS IN: molecular_function unknown; INVOLVED IN: biological_process unknown; LOCATED IN: endomembrane system; Has 5 Blast hits to 5 proteins in 2 species: Archae - 0; Bacteria - 0; Metazoa - 0; Fungi - 0; Plants - 5; Viruses - 0; Other Eukaryotes - 0 (source: NCBI BLink).	0.225899	4.45039	2.15393
aSAAVASmVLDPkASPALMD	N-Term(Acetyl); M8(Oxidation); K13(TMT6plex)	2	21	M	L	4	1	1	AT5G58290.1	regulatory particle triple-A ATPase 3	0.00743975	4.35813	2.12371
qQGQQFPNE	N-Term(TMT6plex)	27	35	G	C	3	1	1	AT5G44120.3	RmlC-like cupins superfamily protein	0.0272714	4.34541	2.11949
kTNENAQVNTLAGR	K1(TMT6plex)	394	407	F	T	1	1	1	AT1G03880.1	cruciferin 2	0.0271324	4.34216	2.11841
aVGLGAAEGAR	N-Term(TMT6plex)	205	215	G	I	1	1	1	AT1G77120.1	alcohol dehydrogenase 1	0.00410005	4.26754	2.09341
aPFPNAcH	N-Term(TMT6plex); C7(Carbamidomethyl)	30	37	E	F	1	1	1	AT1G03890.1	RmlC-like cupins superfamily protein	0.000510457	4.0082	2.00296
fEGQGQSQR	N-Term(TMT6plex)	126	134	R	F	3	1	1	AT5G44120.3	RmlC-like cupins superfamily protein	0.0377102	3.99283	1.99741
aAPADGGAAAVVE	N-Term(TMT6plex)	103	115	V	E	1	2	1	AT3G27850.1	ribosomal protein L12-C	0.0735183	3.97519	1.99102
tVPGIISELDGGYSDGSSDVNSSNSSR	N-Term(TMT6plex)	32	58	M	E	1	1	1	AT1G23870.1	trehalose-phosphatase/synthase 9	0.00186364	3.95158	1.98243
gLEETIcSmR	N-Term(TMT6plex); C7(Carbamidomethyl); M9(Oxidation)	334	343	N	S	27	1	1	AT4G28520.1	cruciferin 3	0.0030964	3.94685	1.9807
aTGDGkSVmVVGVDDSEQSTY	N-Term(Acetyl); K6(TMT6plex); M9(Oxidation)	2	22	M	A	2	1	1	AT2G47710.1	Adenine nucleotide alpha hydrolases-like superfamily protein	0.0135499	3.87748	1.95512
aDEATHPDSIR	N-Term(TMT6plex)	14	24	R	A	1	2	1	AT1G17810.1	beta-tonoplast intrinsic protein	0.0211273	3.8638	1.95002
sQIESDTTEDPSR	N-Term(TMT6plex)					1	1	1	AT5G51545.1	low psii accumulation2	0.27372	3.84895	1.94447
dSDEFQAR	N-Term(TMT6plex)	35	42	K	L	1	1	1	AT2G38400.2	alanine:glyoxylate aminotransferase 3	0.0301402	3.77263	1.91557
rQSLGVPPQLQNE	N-Term(TMT6plex)	24	36	A	C	16	1	1	AT4G28520.1	cruciferin 3	0.00752922	3.75826	1.91006
sSNYGDVTTNE	N-Term(TMT6plex)	53	63	C	L	1	1	1	AT4G26870.1	Class II aminoacyl-tRNA and biotin synthetases superfamily protein	0.0338853	3.62475	1.85788
sQTmEEYQSNESEDkR	N-Term(Acetyl); M4(Oxidation); K15(TMT6plex)	2	17	M	S	1	1	1	AT1G65090.2	unknown protein; FUNCTIONS IN: molecular_function unknown; INVOLVED IN: biological_process unknown; LOCATED IN: cellular_component unknown; BEST Arabidopsis thaliana protein match is: unknown protein (TAIR:AT5G36100.1); Has 1234 Blast hits to 904 proteins in 178 species: Archae - 0; Bacteria - 58; Metazoa - 431; Fungi - 95; Plants - 83; Viruses - 38; Other Eukaryotes - 529 (source: NCBI BLink).	0.00246984	3.49557	1.80553
aGLYSGITYGMTE	N-Term(TMT6plex)					1	1	1	AT4G16160.2	Mitochondrial import inner membrane translocase subunit Tim17/Tim22/Tim23 family protein	0.100675	3.47871	1.79855
cTENLDDPSDADVYkPSLGY	C1(Carbamidomethyl); K15(TMT6plex)	280	299	R	I	2	1	1	AT1G03880.1	cruciferin 2	0.0827141	3.37554	1.75512
qNSQIESDTTEDPSR	N-Term(TMT6plex)					1	1	1	AT5G51545.1	low psii accumulation2	7.20056e-05	3.2549	1.70261
aETFQDSSEFQPR	N-Term(TMT6plex)	113	125	C	F	7	1	1	AT5G44120.3	RmlC-like cupins superfamily protein	0.00942043	3.25076	1.70078
dGEAQIQIVNDNGNR	N-Term(TMT6plex)	358	372	T	V	1	1	1	AT5G44120.3	RmlC-like cupins superfamily protein	0.0103187	3.22324	1.68851
aTSGTYVTEVPLkGSAkNHY	N-Term(Acetyl); K13(TMT6plex); K17(TMT6plex)	2	21	M	K	4	1	1	AT1G14950.1	Polyketide cyclase/dehydrase and lipid transport superfamily protein	0.00884939	3.1697	1.66435
sTTGQIIRckAAVAWE	N-Term(Acetyl); C9(Carbamidomethyl); K10(TMT6plex)	2	17	M	A	2	1	1	AT1G77120.1	alcohol dehydrogenase 1	0.000186394	3.11924	1.64119
gGEGDSSQPQSGEGEAVAVN	N-Term(TMT6plex)	2	21	M	I	1	1	1	AT2G17200.1	ubiquitin family protein	6.40238e-05	3.10726	1.63565
gVPPQLQNE	N-Term(TMT6plex)	28	36	L	C	1	1	1	AT4G28520.1	cruciferin 3	0.0111362	3.01141	1.59044
mETYVDAIGEDTAATTTTAETAANkN	N-Term(Acetyl); K25(TMT6plex)	1	26	-	K	1	1	1	AT3G58450.1	Adenine nucleotide alpha hydrolases-like superfamily protein	0.0444909	2.99726	1.58364
qGQQFPNEcQLDQLNALEPSHVLkSEAGR	N-Term(TMT6plex); C9(Carbamidomethyl); K24(TMT6plex)	28	56	Q	I	1	1	1	AT5G44120.3	RmlC-like cupins superfamily protein	0.110518	2.92381	1.54785
qGQQFPNE	N-Term(TMT6plex)	28	35	Q	C	2	1	1	AT5G44120.3	RmlC-like cupins superfamily protein	0.00176308	2.91645	1.54421
aSSDNGTTSPVVE	N-Term(TMT6plex)	43	55	R	I	1	1	1	AT5G47110.1	Chlorophyll A-B binding family protein	0.0275826	2.87318	1.52265
ELAEETGVkEDEVLSR	K9(TMT6plex)	728	743	H	I	1	1	1	AT4G15530.5	pyruvate orthophosphate dikinase	0.18044	2.8389	1.50533
aTATEQSPGE	N-Term(TMT6plex)	60	69	Q	V	1	1	1	AT1G24360.1	NAD(P)-binding Rossmann-fold superfamily protein	0.0610019	2.83526	1.50348
gTEANENAINSASAAPVER	N-Term(TMT6plex)	66	84	L	S	1	1	1	AT4G30825.1	Tetratricopeptide repeat (TPR)-like superfamily protein	0.174108	2.7999	1.48537
vNSGGDEEkITQPLDGVEIR	N-Term(Acetyl); K9(TMT6plex)	41	60	C	F	1	1	1	AT2G17972.1	unknown protein; FUNCTIONS IN: molecular_function unknown; INVOLVED IN: biological_process unknown; LOCATED IN: chloroplast thylakoid membrane, chloroplast; EXPRESSED IN: 22 plant structures; EXPRESSED DURING: 14 growth stages; Has 34 Blast hits to 34 proteins in 17 species: Archae - 0; Bacteria - 0; Metazoa - 0; Fungi - 0; Plants - 34; Viruses - 0; Other Eukaryotes - 0 (source: NCBI BLink).	0.110009	2.79915	1.48499
sVDGNSSETPASLSYTAE	N-Term(TMT6plex)	39	56	K	V	1	1	1	AT3G57280.1	Transmembrane proteins 14C	0.105697	2.79327	1.48196
tAQSAkE	N-Term(TMT6plex); K6(TMT6plex)	75	81	E	K	1	1	1	AT3G15670.1	Late embryogenesis abundant protein (LEA) family protein	0.00375908	2.78796	1.47921
gQQGQPWEGQGQQGQQGR	N-Term(TMT6plex)	137	154	Q	Q	2	1	1	AT4G28520.1	cruciferin 3	0.164601	2.78275	1.47651
fSDSDSDSDLLNE	N-Term(TMT6plex)	25	37	S	L	1	1	1	AT1G61790.1	Oligosaccharyltransferase complex/magnesium transporter family protein	0.0733594	2.77022	1.47
TkIVSLAPEVL	K2(TMT6plex)	112	122	F	-	1	1	1	ATCG00780.1	ribosomal protein L14	0.0480723	2.67221	1.41804
sLAPAQATkFE	N-Term(TMT6plex); K9(TMT6plex)	43	53	N	A	1	1	1	AT1G03890.1	RmlC-like cupins superfamily protein	0.000311014	2.65586	1.40918
mEEYQSNESEDkR	N-Term(Acetyl); M1(Oxidation); K12(TMT6plex)	5	17	T	S	1	1	1	AT1G65090.2	unknown protein; FUNCTIONS IN: molecular_function unknown; INVOLVED IN: biological_process unknown; LOCATED IN: cellular_component unknown; BEST Arabidopsis thaliana protein match is: unknown protein (TAIR:AT5G36100.1); Has 1234 Blast hits to 904 proteins in 178 species: Archae - 0; Bacteria - 58; Metazoa - 431; Fungi - 95; Plants - 83; Viruses - 38; Other Eukaryotes - 529 (source: NCBI BLink).	0.117582	2.64758	1.40467
TDEDEEEEEEEDDDSNSkkD	K18(TMT6plex); K19(TMT6plex)	508	527	R	-	3	1	1	AT5G01590.1	unknown protein; FUNCTIONS IN: molecular_function unknown; INVOLVED IN: biological_process unknown; LOCATED IN: chloroplast, chloroplast envelope; EXPRESSED IN: 22 plant structures; EXPRESSED DURING: 13 growth stages; Has 60 Blast hits to 59 proteins in 31 species: Archae - 0; Bacteria - 20; Metazoa - 1; Fungi - 2; Plants - 33; Viruses - 0; Other Eukaryotes - 4 (source: NCBI BLink).	0.032982	2.63805	1.39947
aSNQQSYkAGETR	N-Term(Acetyl); K8(TMT6plex)	2	14	M	G	4	1	1	AT3G15670.1	Late embryogenesis abundant protein (LEA) family protein	0.00304604	2.637	1.3989
tTLTHSSGPAS	N-Term(TMT6plex)	453	463	E	Y	1	1	1	AT5G44120.3	RmlC-like cupins superfamily protein	0.00490586	2.63455	1.39756
sISAPQTQTINTE	N-Term(TMT6plex)	19	31	S	K	1	1	1	AT1G64770.3	NDH-dependent cyclic electron flow 1	0.291275	2.62455	1.39207
mEGSGGDSGSMATPVQkkVH	N-Term(Acetyl); K17(TMT6plex); K18(TMT6plex)	1	20	-	E	1	1	1	AT2G21600.1	endoplasmatic reticulum retrieval protein 1B	0.326587	2.62329	1.39138
sTVGELAcSY	N-Term(TMT6plex); C8(Carbamidomethyl)	2	11	M	A	1	3	1	AT1G01100.1	60S acidic ribosomal protein family	0.0962116	2.61164	1.38496
sNPDGSVNSkPSTSASQIPSSGDE	N-Term(TMT6plex); K10(TMT6plex)	52	75	L	T	1	1	1	AT1G44920.1	unknown protein; FUNCTIONS IN: molecular_function unknown; INVOLVED IN: biological_process unknown; LOCATED IN: chloroplast; EXPRESSED IN: 22 plant structures; EXPRESSED DURING: 13 growth stages; CONTAINS InterPro DOMAIN/s: Protein of unknown function DUF3054 (InterPro:IPR021414); Has 246 Blast hits to 246 proteins in 119 species: Archae - 14; Bacteria - 181; Metazoa - 0; Fungi - 0; Plants - 45; …	0.0824261	2.59422	1.3753
gDSENVQQPS	N-Term(TMT6plex)	2	11	M	K	1	1	1	AT1G52380.1	NUP50 (Nucleoporin 50 kDa) protein	0.167389	2.55027	1.35065
aDSPAITESR	N-Term(TMT6plex)	89	98	G	V	1	1	1	AT5G19550.1	aspartate aminotransferase 2	0.0256982	2.53927	1.34442
vTDGEAQIQIVNDNGNR	N-Term(TMT6plex)	356	372	Y	V	2	1	1	AT5G44120.3	RmlC-like cupins superfamily protein	0.160725	2.53252	1.34058
wEGQGQQGQQGFR	N-Term(TMT6plex)	178	190	P	D	1	1	1	AT4G28520.1	cruciferin 3	0.063803	2.47941	1.31
vTkTEEIQLNQLEN	N-Term(Acetyl); K3(TMT6plex)	2	15	M	Q	1	1	1	AT3G04830.1	Protein prenylyltransferase superfamily protein	0.209936	2.47085	1.30501
sDDEHHFEASESGASkTYPQSAGN	N-Term(TMT6plex); K16(TMT6plex)	2	25	M	I	1	1	1	AT1G26630.1	Eukaryotic translation initiation factor 5A-1 (eIF-5A 1) protein	0.197382	2.46955	1.30425
aTSGTYVTEVPLkGSAkN	N-Term(Acetyl); K13(TMT6plex); K17(TMT6plex)	2	19	M	H	1	1	1	AT1G14950.1	Polyketide cyclase/dehydrase and lipid transport superfamily protein	0.00184805	2.45262	1.29432
sSDNGTTSPVVE	N-Term(TMT6plex)	44	55	A	I	1	1	1	AT5G47110.1	Chlorophyll A-B binding family protein	0.0375695	2.44913	1.29227
tVSTPPSIATGNAPSPDYR	N-Term(TMT6plex)	51	69	A	V	5	1	1	AT3G57560.1	N-acetyl-l-glutamate kinase	0.00744229	2.42161	1.27597
aDPYSFYNFE	N-Term(TMT6plex)	21	30	A	V	2	1	1	AT4G12420.1	Cupredoxin superfamily protein	0.0451657	2.38344	1.25304
qTAQQLQNQDDNR	N-Term(TMT6plex)	233	245	L	G	1	1	1	AT5G44120.3	RmlC-like cupins superfamily protein	0.117048	2.37832	1.24994
ADVSkPDDcR	K5(TMT6plex); C9(Carbamidomethyl)	104	113	H	R	1	1	1	AT5G50600.1	hydroxysteroid dehydrogenase 1	0.221597	2.37312	1.24679
aEEQAATAmETSAVEkQPE	N-Term(Acetyl); M9(Oxidation); K16(TMT6plex)	2	20	M	T	2	1	1	AT3G11930.3	Adenine nucleotide alpha hydrolases-like superfamily protein	0.0334111	2.37197	1.24608
sGDTIATTPGVAQW	N-Term(TMT6plex)	147	160	R	F	2	1	1	AT5G44120.3	RmlC-like cupins superfamily protein	0.0172858	2.33719	1.22477
GVNEEEAkR	K8(TMT6plex)	425	433	Y	I	1	1	1	AT1G03890.1	RmlC-like cupins superfamily protein	0.128939	2.3228	1.21587
mIQPQTYLNVADNSGARE	N-Term(TMT6plex)	1	18	-	L	2	1	1	ATCG00780.1	ribosomal protein L14	0.177097	2.3052	1.20489
aTSGTYVTEVPLkGSADkHY	N-Term(Acetyl); K13(TMT6plex); K18(TMT6plex)	2	21	M	K	1	1	1	AT2G01530.1	MLP-like protein 329	0.0624085	2.28304	1.19095
sPPNDPFLGISPQDE	N-Term(TMT6plex)	31	45	S	K	2	1	1	AT5G56360.1	calmodulin-binding protein	0.0922525	2.26802	1.18143
aTQPAPLYPDVGQDE	N-Term(TMT6plex)	87	101	V	A	1	1	1	AT3G19170.1	presequence protease 1	0.108346	2.24089	1.16407
aSSDVkLIGAW	N-Term(Acetyl); K6(TMT6plex)					1	1	1	AT1G10370.1	Glutathione S-transferase family protein	0.0770135	2.2179	1.1492
vAAPVAPPSADSAEDR	N-Term(TMT6plex)	70	85	A	E	1	1	1	AT4G30950.1	fatty acid desaturase 6	0.270742	2.21717	1.14872
skDGLSNDQVSSM	N-Term(Acetyl); K2(TMT6plex)	2	14	M	K	1	1	1	AT1G62820.1	Calcium-binding EF-hand family protein	0.168017	2.19351	1.13324
vDGNSSETPASLSYTAE	N-Term(TMT6plex)	40	56	S	V	2	1	1	AT3G57280.1	Transmembrane proteins 14C	0.160202	2.18279	1.12617
acAHNPTGVDPTSE	N-Term(TMT6plex); C2(Carbamidomethyl)	183	196	H	Q	2	1	1	AT5G19550.1	aspartate aminotransferase 2	0.0951953	2.16252	1.11271
aATSTEALR	N-Term(TMT6plex)	53	61	A	K	1	1	1	AT1G64970.1	gamma-tocopherol methyltransferase	0.0310826	2.15493	1.10764
sLkALDYESLNENVkNcQY	N-Term(Acetyl); K3(TMT6plex); K15(TMT6plex); C17(Carbamidomethyl)	2	20	M	A	1	1	1	AT1G70580.1	alanine-2-oxoglutarate aminotransferase 2	0.0626259	2.1417	1.09876
gQGQQGQQGFRD	N-Term(TMT6plex)	180	191	E	M	5	1	1	AT4G28520.1	cruciferin 3	0.0256654	2.13519	1.09436
aVSEHINR	N-Term(TMT6plex)	223	230	V	L	1	1	1	AT3G21720.1	isocitrate lyase	0.00157029	2.13167	1.09198
aMVLPkYNMNANE	N-Term(TMT6plex); K6(TMT6plex)	391	403	N	I	1	1	1	AT4G28520.1	cruciferin 3	0.0297043	2.12941	1.09045
sGSSDSVDVSR	N-Term(TMT6plex)	37	47	N	D	1	1	1	AT2G42770.1	Peroxisomal membrane 22 kDa (Mpv17/PMP22) family protein	0.0751688	2.12433	1.08701
pGITLGDTVPNLE	N-Term(TMT6plex)	2	14	M	V	5	1	1	AT1G48130.1	1-cysteine peroxiredoxin 1	0.0206887	2.11838	1.08296
sDDEHHFESSDAGASkTYPQ	N-Term(Acetyl); K16(TMT6plex)	2	21	M	Q	3	1	1	AT1G69410.1	eukaryotic elongation factor 5A-3	0.00236953	2.1148	1.08052
sLTDDDAEL	N-Term(TMT6plex)	290	298	E	-	1	1	1	AT3G17520.1	Late embryogenesis abundant protein (LEA) family protein	0.0796625	2.10195	1.07173
qLDQLNALEPSHVLkSEAGR	N-Term(TMT6plex); K15(TMT6plex)	37	56	C	I	2	1	1	AT5G44120.3	RmlC-like cupins superfamily protein	0.0962299	2.07994	1.05654
mNcAISGEVPEEPVVSkkSGLLY	N-Term(Acetyl); C3(Carbamidomethyl); K17(TMT6plex); K18(TMT6plex)	1	23	-	E	1	1	1	AT1G04510.1	MOS4-associated complex 3A	0.0508547	2.07192	1.05097
sSSPAVkGLTDE	N-Term(Acetyl); K7(TMT6plex)	2	13	M	E	2	1	1	AT2G26040.1	PYR1-like 2	0.0118993	2.0681	1.04831
dEQGVSSSR	N-Term(TMT6plex)	83	91	A	M	2	1	1	AT2G30950.1	FtsH extracellular protease family	0.0145583	2.06421	1.04559
aDSNcGcGSSckcGD	N-Term(TMT6plex); C5(Carbamidomethyl); C7(Carbamidomethyl); C11(Carbamidomethyl); K12(TMT6plex); C13(Carbamidomethyl)	2	16	M	S	1	1	1	AT1G07600.1	metallothionein 1A	0.00704291	2.05331	1.03795
aFPkVYFDMTIDGQPAGR	N-Term(Acetyl); K4(TMT6plex)	2	19	M	I	3	1	1	AT4G38740.1	rotamase CYP 1	0.135341	2.04924	1.03509
aGGEFGILEGR	N-Term(TMT6plex)	75	85	A	S	1	1	1	AT3G61870.1	unknown protein; FUNCTIONS IN: molecular_function unknown; INVOLVED IN: biological_process unknown; LOCATED IN: chloroplast, chloroplast inner membrane, chloroplast envelope; EXPRESSED IN: 23 plant structures; EXPRESSED DURING: 14 growth stages; Has 200 Blast hits to 200 proteins in 73 species: Archae - 0; Bacteria - 112; Metazoa - 0; Fungi - 0; Plants - 53; Viruses - 0; Other Eukaryotes - 35 (so…	0.024765	2.04233	1.03022
cGVGFVAE	N-Term(TMT6plex); C1(Carbamidomethyl)	117	124	S	L	2	1	1	AT5G53460.1	NADH-dependent glutamate synthase 1	0.00928816	2.03283	1.02349
aQkLEAkGGEMGDVWDDGVYEN	N-Term(Acetyl); K3(TMT6plex); K7(TMT6plex)	2	23	M	V	1	1	1	AT3G16400.1	nitrile specifier protein 1	0.0621736	2.02391	1.01714
nEGSSEEVTR	N-Term(TMT6plex)	2	11	M	T	1	1	1	AT3G51100.1	unknown protein; Has 48 Blast hits to 48 proteins in 16 species: Archae - 0; Bacteria - 0; Metazoa - 0; Fungi - 0; Plants - 48; Viruses - 0; Other Eukaryotes - 0 (source: NCBI BLink).	0.0118953	2.00227	1.00163
iASSSSSSQTTE	N-Term(TMT6plex)	71	82	A	L	1	1	1	AT5G50210.1	quinolinate synthase	0.578403	2.00131	1.00094
aIDQNcHQMGSDTDRDE	N-Term(TMT6plex); C6(Carbamidomethyl)	70	86	A	M	1	1	1	AT2G41460.1	apurinic endonuclease-redox protein	0.400348	1.99358	0.995362
sLHDALcVVR	N-Term(TMT6plex); C7(Carbamidomethyl)	401	410	R	C	1	1	1	AT3G18190.1	TCP-1/cpn60 chaperonin family protein	0.219452	1.99013	0.992859
gEAQIQIVNDNGNR	N-Term(TMT6plex)	359	372	D	V	3	1	1	AT5G44120.3	RmlC-like cupins superfamily protein	0.104173	1.97496	0.98182
tILVEHFVPDSR	N-Term(TMT6plex)	2	13	M	V	1	1	1	AT2G19800.1	myo-inositol oxygenase 2	0.0518079	1.96193	0.972271
vVNEkVVGIDLGTTN	N-Term(TMT6plex); K5(TMT6plex)	75	89	R	S	1	2	1	AT4G24280.1	chloroplast heat shock protein 70-1	0.0644051	1.95809	0.969444
sPVcSSPDPNLNYR	N-Term(TMT6plex); C4(Carbamidomethyl)	41	54	R	P	1	1	1	AT1G78660.1	gamma-glutamyl hydrolase 1	0.0117027	1.95051	0.963854
yFSTTTQEPVLE	N-Term(TMT6plex)	64	75	S	S	1	1	1	AT4G09040.1	RNA-binding (RRM/RBD/RNP motifs) family protein	0.0899162	1.94651	0.960893
aTQTVEDSSR	N-Term(TMT6plex)	2	11	M	S	3	1	1	ATCG00710.1	photosystem II reaction center protein H	0.00863568	1.93947	0.955666
sTPAESSDSkS	N-Term(Acetyl); K10(TMT6plex)	2	12	M	K	1	1	1	AT3G09840.1	cell division cycle 48	0.110053	1.93291	0.950771
tQSNPNEQSVELNR	N-Term(TMT6plex)	2	15	M	T	1	1	1	ATCG00560.1	photosystem II reaction center protein L	0.0492965	1.93266	0.950589
sPPTEEAVVATEPLTR	N-Term(TMT6plex)	76	91	A	E	1	1	1	AT4G23100.1	glutamate-cysteine ligase	0.111291	1.92213	0.942707
aLVGGVGDVPANQNSGE	N-Term(TMT6plex)	35	51	M	V	1	1	1	AT3G12490.2	cystatin B	0.308688	1.92068	0.94162
eDINSPNLGE	N-Term(TMT6plex)	167	176	N	T	1	1	1	AT3G17520.1	Late embryogenesis abundant protein (LEA) family protein	0.028886	1.91305	0.935877
aGVSGDLPE	N-Term(TMT6plex)	77	85	A	S	1	1	1	AT2G26900.1	Sodium Bile acid symporter family	0.0382413	1.89907	0.925294
tAQQLQNQDDNR	N-Term(TMT6plex)	234	245	Q	G	1	1	1	AT5G44120.3	RmlC-like cupins superfamily protein	0.0460203	1.89603	0.922982
VkGLQETDGGDSNR	K2(TMT6plex)					1	1	1	AT5G64570.1	beta-D-xylosidase 4	0.00230979	1.8832	0.913184
mNLVNIkD	N-Term(Acetyl); K7(TMT6plex)	1	8	-	V	1	1	1	AT5G11240.1	transducin family protein / WD-40 repeat family protein	0.122296	1.88166	0.912006
sGSLGLTPASLkASG	N-Term(Acetyl); K12(TMT6plex)	2	16	M	R	1	1	1	AT1G13160.1	ARM repeat superfamily protein	0.130787	1.87295	0.905312
iMFASVmGFPSDE	N-Term(TMT6plex); M7(Oxidation)	117	129	H	K	1	1	1	AT2G30860.1	glutathione S-transferase PHI 9	0.273807	1.86061	0.895775
gQQGQPWEGQGQQGQQGFR	N-Term(TMT6plex)	172	190	Q	D	3	1	1	AT4G28520.1	cruciferin 3	0.35353	1.85663	0.892684
sSDGDEEEAIPLR	N-Term(TMT6plex)	84	96	A	S	2	1	1	AT5G16150.1	plastidic GLC translocator	0.198512	1.85607	0.892249
sAASSSSSSATTAE	N-Term(TMT6plex)	47	60	A	T	1	1	1	AT3G13490.1	Lysyl-tRNA synthetase, class II	0.418885	1.84358	0.882508
skDDNVAVEDR	N-Term(TMT6plex); K2(TMT6plex)	58	68	A	D	1	1	1	AT5G64940.1	ABC2 homolog 13	0.0167878	1.83739	0.877656
aDGEDIQPLVcDNGTGMVkAGFAGDDAPR	N-Term(Acetyl); C11(Carbamidomethyl); K19(TMT6plex)	2	30	M	A	2	5	1	AT5G09810.1	actin 7	0.157557	1.83271	0.873976
qGQPWEGQGQQGQQGFR	N-Term(TMT6plex)	174	190	Q	D	1	1	1	AT4G28520.1	cruciferin 3	0.521846	1.82933	0.871312
sNDkDSMNMSDLSTALNEEDR	N-Term(Acetyl); K4(TMT6plex)	2	22	M	A	3	1	1	AT2G19480.1	nucleosome assembly protein 1;2	0.324871	1.82009	0.864008
aAEkIETVVAGN	N-Term(Acetyl); K4(TMT6plex)	2	13	M	Y	1	1	1	AT1G77690.1	like AUX1 3	0.169395	1.81954	0.86357
aAVSTGSFVTADE	N-Term(TMT6plex)	63	75	K	L	1	1	1	AT1G74260.1	purine biosynthesis 4	0.211962	1.81588	0.860672
aILYVTDGE	N-Term(TMT6plex)	352	360	N	A	3	1	1	AT5G44120.3	RmlC-like cupins superfamily protein	0.0705975	1.81122	0.85696
aSkSDVNIIETSSkVH	N-Term(Acetyl); K3(TMT6plex); K14(TMT6plex)	2	17	M	F	1	1	1	AT1G55810.1	uridine kinase-like 3	0.0043592	1.80993	0.855931
aADSTSSSPSVASGDRTLIPDDE	N-Term(TMT6plex)	66	88	R	F	1	1	1	AT5G38660.1	acclimation of photosynthesis to environment	0.0108152	1.79989	0.84791
aTSVSQNEGR	N-Term(TMT6plex)	40	49	F	D	3	1	1	AT4G21020.1	Late embryogenesis abundant protein (LEA) family protein	0.00493201	1.79611	0.844874
aTSTEALR	N-Term(TMT6plex)	54	61	A	K	1	1	1	AT1G64970.1	gamma-tocopherol methyltransferase	0.0316932	1.79181	0.841414
mEEGHkEPL	N-Term(Acetyl); M1(Oxidation); K6(TMT6plex)	1	9	-	V	1	1	1	AT4G09510.1	cytosolic invertase 2	0.430066	1.78984	0.839832
akDVEGPDGFQTR	N-Term(Acetyl); K2(TMT6plex)	2	14	M	D	1	1	1	AT2G37180.1	Aquaporin-like superfamily protein	0.0315529	1.78937	0.83945
qPWEGQGQQGQQGFR	N-Term(TMT6plex)	176	190	G	D	2	1	1	AT4G28520.1	cruciferin 3	0.172175	1.78838	0.838656
mDTkIGSIDD	N-Term(Acetyl); K4(TMT6plex)	1	10	-	C	1	1	1	AT4G33070.1	Thiamine pyrophosphate dependent pyruvate decarboxylase family protein	0.000785846	1.7863	0.836974
SAQTTANVkVPIALVGE	K9(TMT6plex)	40	56	A	N	1	1	1	AT5G13450.1	delta subunit of Mt ATP synthase	0.116939	1.78001	0.831885
sSAAGSTLmTNSSSPR	N-Term(TMT6plex); M9(Oxidation)	56	71	A	S	1	1	1	AT4G36910.1	Cystathionine beta-synthase (CBS) family protein	0.11921	1.77527	0.828036
aGEAEALATTAPLAPVTSQR	N-Term(TMT6plex)	2	21	M	K	1	1	1	AT2G33380.1	Caleosin-related family protein	0.222889	1.76961	0.823436
aSAASSSSSSATTAE	N-Term(TMT6plex)	46	60	C	T	1	1	1	AT3G13490.1	Lysyl-tRNA synthetase, class II	0.241241	1.76583	0.820343
aETFmESPVFGEGQGQGQSQGFR	N-Term(TMT6plex); M5(Oxidation)	107	129	C	D	1	1	1	AT1G03880.1	cruciferin 2	0.302437	1.76431	0.819104
aFDDSPASSAE	N-Term(TMT6plex)	60	70	R	M	1	1	1	AT1G73990.1	signal peptide peptidase	0.0894797	1.76259	0.817698
aSYTPTPATE	N-Term(TMT6plex)	50	59	R	R	1	1	1	AT2G47840.1	Uncharacterised conserved protein ycf60	0.0174613	1.76187	0.817106
sLSVPFVSVE	N-Term(TMT6plex)	172	181	D	D	1	1	1	AT5G49970.1	pyridoxin (pyrodoxamine) 5'-phosphate oxidase	0.219652	1.75972	0.815346
sASSAAGSTLMTNSSSPR	N-Term(TMT6plex)	54	71	P	S	1	1	1	AT4G36910.1	Cystathionine beta-synthase (CBS) family protein	0.0214338	1.74806	0.805758
gITGSLTPDQLDFFHSQGY	N-Term(TMT6plex)	2	20	M	L	1	1	1	AT2G01490.1	phytanoyl-CoA dioxygenase (PhyH) family protein	0.21877	1.74304	0.801609
vSPSEmTETAPAIMTTESER	N-Term(TMT6plex); M6(Oxidation)	2	21	M	I	1	1	1	AT2G32170.2	S-adenosyl-L-methionine-dependent methyltransferases superfamily protein	0.415006	1.74119	0.800071
aAVAAPmASkPR	N-Term(Acetyl); M7(Oxidation); K10(TMT6plex)	2	13	M	G	2	1	1	AT3G18190.1	TCP-1/cpn60 chaperonin family protein	0.00185243	1.73403	0.794129
aIEGVDVMVR	N-Term(TMT6plex)	377	386	D	G	2	1	1	AT5G62390.1	BCL-2-associated athanogene 7	0.333637	1.73163	0.792127
gFSSDEFPVDE	N-Term(TMT6plex)	41	51	R	T	2	1	1	AT3G48500.2	Nucleic acid-binding, OB-fold-like protein	0.0615062	1.71989	0.782312
aADSTSSSPSVASGDR	N-Term(TMT6plex)	66	81	R	T	2	1	1	AT5G38660.1	acclimation of photosynthesis to environment	0.00116551	1.71802	0.780745
iSSSIGQSE	N-Term(TMT6plex)	71	79	S	L	2	1	1	AT2G46505.1	succinate dehydrogenase subunit 4	0.0927414	1.71206	0.775735
pGITLGDTVPN	N-Term(TMT6plex)	2	12	M	L	2	1	1	AT1G48130.1	1-cysteine peroxiredoxin 1	0.0257055	1.71127	0.775068
tQDVEMkDNNTPSQSIISSSTSTMQN	N-Term(TMT6plex); K7(TMT6plex)	2	27	M	L	1	1	1	AT1G20200.1	PAM domain (PCI/PINT associated module) protein	0.265258	1.70975	0.773788
aDEHkHEESSPNLDPAVEVVER	N-Term(Acetyl); K5(TMT6plex)	2	23	M	E	2	1	1	AT4G11220.1	VIRB2-interacting protein 2	0.0770743	1.7087	0.772901
sSSPAVkGLTDEE	N-Term(Acetyl); K7(TMT6plex)	2	14	M	Q	1	1	1	AT2G26040.1	PYR1-like 2	0.00120728	1.70119	0.766548
EAPQGEkPEPVR	K7(TMT6plex)	73	84	R	T	1	1	1	AT1G04270.1	cytosolic ribosomal protein S15	0.0312658	1.70008	0.765604
eFEPPQQGEQEGPR	N-Term(TMT6plex)	31	44	D	R	2	1	1	AT3G22640.1	cupin family protein	0.082307	1.69939	0.765014
sQVITQGNE	N-Term(TMT6plex)	64	72	A	I	1	1	1	AT5G13440.1	Ubiquinol-cytochrome C reductase iron-sulfur subunit	0.298653	1.69592	0.762071
mEIkPGLSALVTGGASGIGR	N-Term(Acetyl); K4(TMT6plex)	1	20	-	A	1	1	1	AT1G49670.2	ARP protein (REF)	0.265021	1.69408	0.760504
sIANSEPPVSLSER	N-Term(TMT6plex)	40	53	K	D	1	1	1	AT3G47450.1	P-loop containing nucleoside triphosphate hydrolases superfamily protein	0.0147622	1.69083	0.757732
sLPGAETVR	N-Term(TMT6plex)	96	104	A	S	1	1	1	AT2G36885.1	unknown protein; FUNCTIONS IN: molecular_function unknown; LOCATED IN: chloroplast; EXPRESSED IN: 22 plant structures; EXPRESSED DURING: 13 growth stages; Has 172 Blast hits to 172 proteins in 58 species: Archae - 0; Bacteria - 116; Metazoa - 0; Fungi - 0; Plants - 32; Viruses - 0; Other Eukaryotes - 24 (source: NCBI BLink).	0.099462	1.68994	0.756976
aNDQVILLD	N-Term(TMT6plex)	2	10	M	Y	1	1	1	AT1G17190.1	glutathione S-transferase tau 26	0.343224	1.68819	0.75548
cGVVGIYGDPE	N-Term(TMT6plex); C1(Carbamidomethyl)	91	101	E	A	1	1	1	AT2G16570.1	GLN phosphoribosyl pyrophosphate amidotransferase 1	0.0132727	1.68793	0.755256
aSGLSEIGSTkMFDGYN	N-Term(Acetyl); K11(TMT6plex)	2	18	M	K	1	1	1	AT2G41530.1	S-formylglutathione hydrolase	0.266652	1.68185	0.750045
mEDkSPTLLISEDLSR	N-Term(Acetyl); K4(TMT6plex)	1	16	-	K	1	1	1	AT5G11580.1	Regulator of chromosome condensation (RCC1) family protein	0.20487	1.67772	0.7465
dSTIPVDSDGR	N-Term(TMT6plex)	15	25	S	A	1	1	1	AT5G14570.1	high affinity nitrate transporter 2.7	0.0565746	1.67541	0.744517
sQSPIEPQSGGFAATE	N-Term(TMT6plex)	63	78	M	Q	2	1	1	AT2G37860.3	Protein of unknown function (DUF3411)	0.0430728	1.67291	0.742357
aAVAAPMASkPR	N-Term(Acetyl); K10(TMT6plex)	2	13	M	G	1	1	1	AT3G18190.1	TCP-1/cpn60 chaperonin family protein	0.0352433	1.67004	0.739884
cGVVGIYGDSEASR	N-Term(TMT6plex); C1(Carbamidomethyl)	87	100	E	L	2	1	1	AT4G34740.1	GLN phosphoribosyl pyrophosphate amidotransferase 2	0.064552	1.66997	0.739824
aAENSSNAINVDTSLDSDSkPNR	N-Term(Acetyl); K20(TMT6plex)	2	24	M	D	1	1	1	AT5G55510.1	Mitochondrial import inner membrane translocase subunit Tim17/Tim22/Tim23 family protein	0.0888953	1.66989	0.739749
aSSTISSDIITPSNTkIGWIGTGVMGR	N-Term(Acetyl); K16(TMT6plex)	24	50	M	S	1	1	1	AT4G29120.1	6-phosphogluconate dehydrogenase family protein	0.430202	1.66967	0.739563
pGITLGDTVPNLEVETTHDkF	N-Term(TMT6plex); K20(TMT6plex)	2	22	M	K	1	1	1	AT1G48130.1	1-cysteine peroxiredoxin 1	0.0743927	1.66481	0.735358
sAEDGVAINGSPQPR	N-Term(TMT6plex)	74	88	A	S	1	1	1	AT3G11560.2	LETM1-like protein	0.288844	1.66299	0.73378
sLkALDYESLNEN	N-Term(Acetyl); K3(TMT6plex)	2	14	M	V	1	1	1	AT1G70580.1	alanine-2-oxoglutarate aminotransferase 2	0.0864742	1.66096	0.732016
tTLTHSSGPASYG	N-Term(TMT6plex)	453	465	E	R	1	1	1	AT5G44120.3	RmlC-like cupins superfamily protein	0.158788	1.66079	0.731873
sAGNGNATNGDGGFSFPkGPVMPkITTG	N-Term(Acetyl); K18(TMT6plex); K24(TMT6plex)	2	29	M	A	1	1	1	AT4G37870.1	phosphoenolpyruvate carboxykinase 1	0.346256	1.65677	0.728374
aAAASSATISTDSE	N-Term(TMT6plex)	36	49	S	S	1	1	1	AT1G08490.1	chloroplastic NIFS-like cysteine desulfurase	0.390386	1.65532	0.727108
smkTASLPDLPYAYD	N-Term(TMT6plex); M2(Oxidation); K3(TMT6plex)	32	46	E	A	1	1	1	AT3G56350.1	Iron/manganese superoxide dismutase family protein	0.0181233	1.65527	0.727068
aAPIVDAEYLkE	N-Term(Acetyl); K11(TMT6plex)	2	13	M	I	1	1	1	AT4G35000.1	ascorbate peroxidase 3	0.0651782	1.64897	0.721563
nQAEDNLLQGLNSYR	N-Term(TMT6plex)	29	43	S	T	6	1	1	AT1G54860.1	Glycoprotein membrane precursor GPI-anchored	0.0107022	1.64715	0.71997
aIEGVDVmVR	N-Term(TMT6plex); M8(Oxidation)	377	386	D	G	2	1	1	AT5G62390.1	BCL-2-associated athanogene 7	0.445613	1.64637	0.719284
cLSNEQGR	N-Term(TMT6plex); C1(Carbamidomethyl)	351	358	N	V	1	1	1	AT3G21720.1	isocitrate lyase	0.0934659	1.64635	0.719275
pGPVIEEVNEEALmDAIkEQm	N-Term(TMT6plex); M14(Oxidation); K18(TMT6plex); M21(Oxidation)	2	22	M	K	1	1	1	AT4G10480.1	Nascent polypeptide-associated complex (NAC), alpha subunit family protein	0.224823	1.6439	0.71712
mETYVDAIGEDTAATTTTAETAANkN	N-Term(Acetyl); M1(Oxidation); K25(TMT6plex)	1	26	-	K	2	1	1	AT3G58450.1	Adenine nucleotide alpha hydrolases-like superfamily protein	0.0146522	1.63885	0.712687
tGVNDDDDkN	N-Term(TMT6plex); K9(TMT6plex)	2	11	M	F	5	1	1	AT1G47970.1	unknown protein; FUNCTIONS IN: molecular_function unknown; INVOLVED IN: biological_process unknown; LOCATED IN: cytosol; EXPRESSED IN: 21 plant structures; EXPRESSED DURING: 11 growth stages; Has 93717 Blast hits to 40765 proteins in 1891 species: Archae - 1046; Bacteria - 16276; Metazoa - 26677; Fungi - 16127; Plants - 6028; Viruses - 1519; Other Eukaryotes - 26044 (source: NCBI BLink).	0.00146568	1.63884	0.712672
aDTGkGSASAScND	N-Term(Acetyl); K5(TMT6plex); C12(Carbamidomethyl)					1	1	1	AT2G23240.1	Plant EC metallothionein-like protein, family 15	0.0260552	1.63883	0.712667
PSHVLkSE	K6(TMT6plex)	46	53	E	A	1	1	1	AT5G44120.3	RmlC-like cupins superfamily protein	0.00400821	1.63736	0.711371
sSTSQSAYADSSR	N-Term(TMT6plex)	130	142	Y	D	2	1	1	AT3G57810.2	Cysteine proteinases superfamily protein	0.0180785	1.63668	0.710775
aSSAAGSTLMTNSSSPR	N-Term(TMT6plex)	55	71	S	S	1	1	1	AT4G36910.1	Cystathionine beta-synthase (CBS) family protein	0.333964	1.62437	0.699879
aIASSSSSSQTTE	N-Term(TMT6plex)	70	82	S	L	2	1	1	AT5G50210.1	quinolinate synthase	0.340072	1.62371	0.699293
aEEQAATAmETSAVEkQPETTTEAEAPSLTTkR	N-Term(Acetyl); M9(Oxidation); K16(TMT6plex); K32(TMT6plex)	2	34	M	M	2	1	1	AT3G11930.3	Adenine nucleotide alpha hydrolases-like superfamily protein	0.0128463	1.62168	0.697488
mENGEAkQSVPLLTPY	N-Term(Acetyl); K7(TMT6plex)	1	16	-	K	2	1	1	AT1G76680.2	12-oxophytodienoate reductase 1	0.314863	1.61909	0.695183
QADDLPLVGNkAPDFE	K11(TMT6plex)	68	83	A	A	1	2	1	AT3G11630.1	Thioredoxin superfamily protein	0.459522	1.61829	0.694471
vAVSSDFEVEEDDmFADGDDSAPVER	N-Term(TMT6plex); M14(Oxidation)	67	92	N	N	2	1	1	AT3G53460.4	chloroplast RNA-binding protein 29	0.12535	1.61528	0.691782
gEAVSSSPQQQQQEQPQR	N-Term(TMT6plex)	214	231	S	I	1	1	1	AT4G15410.1	serine/threonine protein phosphatase 2A 55 kDa regulatory subunit B prime gamma	0.311241	1.61515	0.691671
aTDDVNEPLPAAAELPATEAEkQPH	N-Term(Acetyl); K22(TMT6plex)	2	26	M	K	4	1	1	AT5G35620.1	Eukaryotic initiation factor 4E protein	0.0878262	1.61116	0.688099
gSEGPkAITIH	N-Term(Acetyl); K6(TMT6plex)	2	12	M	V	3	1	1	AT1G23440.1	Peptidase C15, pyroglutamyl peptidase I-like	0.00394204	1.60948	0.686597
mDNkQNASY	N-Term(Acetyl); M1(Oxidation); K4(TMT6plex)	1	9	-	Q	1	1	1	AT3G02480.1	Late embryogenesis abundant protein (LEA) family protein	0.584816	1.60633	0.683769
aEDEIVVEEEQSQPQ	N-Term(TMT6plex)	2	16	M	E	6	1	1	AT2G47780.1	Rubber elongation factor protein (REF)	0.0671821	1.60423	0.681881
tEEQDLIDQSPPPSAPDPEPN	N-Term(TMT6plex)					1	1	1	AT3G57890.2	Tubulin binding cofactor C domain-containing protein	0.369667	1.59718	0.675525
aDLNVPLDDNQTITDDTR	N-Term(TMT6plex)	99	116	R	I	1	1	1	AT3G12780.1	phosphoglycerate kinase 1	0.451242	1.59683	0.675207
vFTGIVE	N-Term(TMT6plex)	64	70	S	E	1	1	1	AT2G20690.1	lumazine-binding family protein	0.28422	1.59327	0.671992
wEGQGQQGQQGR	N-Term(TMT6plex)	143	154	P	Q	2	1	1	AT4G28520.1	cruciferin 3	0.370067	1.59079	0.669742
sDDEHHFEASESGASk	N-Term(Acetyl); K16(TMT6plex)	2	17	M	T	1	1	1	AT1G26630.1	Eukaryotic translation initiation factor 5A-1 (eIF-5A 1) protein	0.61448	1.58899	0.668114
AkNVSADVAATTR	K2(TMT6plex)	194	206	L	I	1	1	1	AT3G55440.1	triosephosphate isomerase	0.172674	1.58441	0.663944
aESSkVVH	N-Term(Acetyl); K5(TMT6plex)	2	9	M	V	1	1	1	AT1G43190.1	polypyrimidine tract-binding protein 3	0.221232	1.58338	0.663011
cGVVGIYGDSE	N-Term(TMT6plex); C1(Carbamidomethyl)	87	97	E	A	1	1	1	AT4G34740.1	GLN phosphoribosyl pyrophosphate amidotransferase 2	0.0598463	1.58314	0.662791
aASGNNVFTSPE	N-Term(TMT6plex)	57	68	A	T	1	1	1	AT5G16715.1	ATP binding;valine-tRNA ligases;aminoacyl-tRNA ligases;nucleotide binding;ATP binding;aminoacyl-tRNA ligases	0.208633	1.58139	0.661191
aPIAVGDVVPD	N-Term(TMT6plex)	2	12	M	G	1	1	1	AT1G65980.1	thioredoxin-dependent peroxidase 1	0.243647	1.57845	0.658507
tMMTPPPVDQPEDE	N-Term(TMT6plex)	2	15	M	E	1	1	1	AT5G06600.1	ubiquitin-specific protease 12	0.106689	1.57842	0.658478
aEEQAATAMETSAVEkQPETTTEAEAPSLTTkR	N-Term(Acetyl); K16(TMT6plex); K32(TMT6plex)	2	34	M	M	2	1	1	AT3G11930.3	Adenine nucleotide alpha hydrolases-like superfamily protein	0.023647	1.5779	0.65801
sTkVLDPAFQGA	N-Term(Acetyl); K3(TMT6plex)	2	13	M	G	1	1	1	AT2G41740.1	villin 2	0.0288306	1.57687	0.657065
akDNTDTGGFLE	N-Term(TMT6plex); K2(TMT6plex)	35	46	K	T	1	1	1	AT3G50685.1	unknown protein; Has 52 Blast hits to 46 proteins in 20 species: Archae - 0; Bacteria - 0; Metazoa - 0; Fungi - 0; Plants - 45; Viruses - 0; Other Eukaryotes - 7 (source: NCBI BLink).	0.0400958	1.57226	0.652842
cLLPmGVTSENVAQR	N-Term(TMT6plex); C1(Carbamidomethyl); M5(Oxidation)	192	206	N	F	1	1	1	AT2G33150.1	peroxisomal 3-ketoacyl-CoA thiolase 3	0.254086	1.57103	0.651709
sSDSVGDLVGNDR	N-Term(TMT6plex)	100	112	Q	N	1	1	1	AT4G00630.2	K+ efflux antiporter 2	0.00697586	1.56912	0.649954
aEEPTTTTLVTPE	N-Term(TMT6plex)	2	14	M	K	1	1	1	AT1G72160.1	Sec14p-like phosphatidylinositol transfer family protein	0.411238	1.56731	0.648287
sDSSLAVVDDE	N-Term(TMT6plex)	67	77	A	D	1	1	1	AT1G15730.1	Cobalamin biosynthesis CobW-like protein	0.407394	1.5613	0.642751
kAEQQLVNDPSR	N-Term(Acetyl); K1(TMT6plex)	54	65	R	V	1	1	1	AT5G19550.1	aspartate aminotransferase 2	0.0833113	1.559	0.640624
sTQHDETVTNDEIAR	N-Term(TMT6plex)	194	208	I	D	1	2	1	AT1G02500.1	S-adenosylmethionine synthetase 1	0.253021	1.55522	0.637122
iSSTSQAATASVkDSDEFQAR	N-Term(TMT6plex); K13(TMT6plex)	22	42	C	L	1	1	1	AT2G38400.2	alanine:glyoxylate aminotransferase 3	0.109593	1.55389	0.635886
vSANSDNLAGE	N-Term(TMT6plex)	44	54	A	D	1	1	1	AT5G08400.1	Protein of unknown function (DUF3531)	0.0453801	1.54592	0.628465
sGLAcNScNkDFE	N-Term(Acetyl); C5(Carbamidomethyl); C8(Carbamidomethyl); K10(TMT6plex)	2	14	M	D	2	1	1	AT2G24500.1	Zinc finger protein 622	0.0173784	1.54343	0.626139
aTSGTYVTEVPLkGSAkNH	N-Term(Acetyl); K13(TMT6plex); K17(TMT6plex)					1	1	1	AT1G14950.1	Polyketide cyclase/dehydrase and lipid transport superfamily protein	0.102788	1.54183	0.624639
aSFSSYADSE	N-Term(TMT6plex)	92	101	L	G	1	1	1	AT3G26570.1	phosphate transporter 2;1	0.0103859	1.54173	0.624552
vVFDPPIAPE	N-Term(TMT6plex)	71	80	N	G	1	1	1	AT2G33800.1	Ribosomal protein S5 family protein	0.273238	1.5417	0.624519
dIANYQNQLDR	N-Term(TMT6plex)	230	240	L	N	1	1	1	AT4G28520.1	cruciferin 3	0.0721663	1.53906	0.622052
pGITLGDTVPNLEVETTH	N-Term(TMT6plex)	2	19	M	D	4	1	1	AT1G48130.1	1-cysteine peroxiredoxin 1	0.0182489	1.53685	0.619976
aATATEkLPQL	N-Term(Acetyl); K7(TMT6plex)	2	12	M	K	1	1	1	AT5G17310.2	UDP-glucose pyrophosphorylase 2	0.0316214	1.5352	0.618431
nTHVEEPPE	N-Term(TMT6plex)	69	77	L	I	1	1	1	AT2G31240.1	Tetratricopeptide repeat (TPR)-like superfamily protein	0.552995	1.5328	0.616172
mDTkIGSIDAcNPTNHD	N-Term(Acetyl); K4(TMT6plex); C11(Carbamidomethyl)	1	17	-	I	2	1	1	AT5G54960.1	pyruvate decarboxylase-2	0.0578497	1.53001	0.613541
iHSTSSPE	N-Term(TMT6plex)	67	74	S	T	1	1	1	AT3G02660.1	Tyrosyl-tRNA synthetase, class Ib, bacterial/mitochondrial	0.0993742	1.52937	0.612935
aESQTAQR	N-Term(TMT6plex)	53	60	M	N	1	1	1	AT2G35040.1	AICARFT/IMPCHase bienzyme family protein	0.0724193	1.52907	0.61265
iHSGLEDAGPmASR	N-Term(TMT6plex); M11(Oxidation)	21	34	K	L	2	1	1	AT4G12130.1	Glycine cleavage T-protein family	0.115278	1.5262	0.60994
sSDSGSTSPTAAVSVEAPEPVE	N-Term(TMT6plex)	41	62	A	V	1	1	1	AT4G17600.1	Chlorophyll A-B binding family protein	0.0239431	1.52589	0.609655
aTEVSSSSSVSTPGR	N-Term(TMT6plex)	65	79	E	N	1	1	1	AT1G71500.1	Rieske (2Fe-2S) domain-containing protein	0.135471	1.52463	0.608463
kccIAGcSE	K1(TMT6plex); C2(Carbamidomethyl); C3(Carbamidomethyl); C7(Carbamidomethyl)	555	563	G	I	2	1	1	AT4G15530.5	pyruvate orthophosphate dikinase	0.0132061	1.52438	0.608219
mkAESSNESF	N-Term(Acetyl); K2(TMT6plex)	1	10	-	I	1	1	1	AT1G71440.1	tubulin folding cofactor E / Pfifferling (PFI)	0.28831	1.5241	0.607953
AAQTVTEAVVGPEEDAEkAR	K18(TMT6plex)	219	238	N	A	2	1	1	AT4G21020.1	Late embryogenesis abundant protein (LEA) family protein	0.410446	1.52222	0.606181
ASGSLDTDAkPIR	K10(TMT6plex)	266	278	F	M	1	1	1	AT5G11520.1	aspartate aminotransferase 3	0.00929068	1.52086	0.60489
mDPAGASVASAIGGEGEkF	N-Term(Acetyl); K18(TMT6plex)	1	19	-	A	2	1	1	AT1G24050.1	RNA-processing, Lsm domain	0.20823	1.51793	0.602102
aSSDSGSTSPTAAVSVE	N-Term(TMT6plex)	40	56	R	A	3	1	1	AT4G17600.1	Chlorophyll A-B binding family protein	0.0225318	1.51726	0.601466
sIDPTQSLGFE	N-Term(TMT6plex)	193	203	C	T	1	1	1	AT2G28490.1	RmlC-like cupins superfamily protein	0.00242113	1.51497	0.599292
aVGSSDSNPDE	N-Term(TMT6plex)	83	93	A	K	2	1	1	AT5G17630.1	Nucleotide/sugar transporter family protein	0.0384113	1.51428	0.598632
aSNGDkGLIVSF	N-Term(Acetyl); K6(TMT6plex)	2	13	M	G	1	1	1	AT2G31390.1	pfkB-like carbohydrate kinase family protein	0.26907	1.51349	0.597879
aSNQQSYkAGE	N-Term(Acetyl); K8(TMT6plex)	2	12	M	T	4	1	1	AT3G15670.1	Late embryogenesis abundant protein (LEA) family protein	0.0138078	1.51287	0.597285
DDEYGISTESLkTSR	K12(TMT6plex)	194	208	R	V	1	1	1	AT5G45690.1	Protein of unknown function (DUF1264)	0.00928689	1.51114	0.595637
sSSSSSSAAYLPSLE	N-Term(TMT6plex)	64	78	F	E	1	1	1	AT1G60230.1	Radical SAM superfamily protein	0.360601	1.51051	0.595034
aEPTTTTSLVPANQR	N-Term(TMT6plex)	59	73	E	W	3	1	1	AT1G78630.1	Ribosomal protein L13 family protein	0.235016	1.50899	0.593586
tLSGDSSETVE	N-Term(TMT6plex)	2	12	M	M	1	1	1	AT3G23640.1	heteroglycan glucosidase 1	0.0208056	1.50895	0.593541
acAHNPTGVDPTEE	N-Term(TMT6plex); C2(Carbamidomethyl)	209	222	H	Q	1	1	1	AT2G30970.1	aspartate aminotransferase 1	0.158366	1.50507	0.589835
sGDYQAVLE	N-Term(TMT6plex)	217	225	D	Y	1	1	1	AT2G35040.1	AICARFT/IMPCHase bienzyme family protein	0.161212	1.50452	0.5893
aTGDGkSVMVVGVDDSE	N-Term(Acetyl); K6(TMT6plex)	2	18	M	Q	3	1	1	AT2G47710.1	Adenine nucleotide alpha hydrolases-like superfamily protein	0.0444786	1.50315	0.587987
dIAPGGQLTTTTDVE	N-Term(TMT6plex)	86	100	N	N	1	2	1	AT4G35460.1	NADPH-dependent thioredoxin reductase B	0.210256	1.5011	0.586016
aSSDGDEEEAIPLR	N-Term(TMT6plex)	83	96	Q	S	3	1	1	AT5G16150.1	plastidic GLC translocator	0.00357738	1.49861	0.583625
tGVNDDDDkNFkEEPE	N-Term(TMT6plex); K9(TMT6plex); K12(TMT6plex)	2	17	M	I	1	1	1	AT1G47970.1	unknown protein; FUNCTIONS IN: molecular_function unknown; INVOLVED IN: biological_process unknown; LOCATED IN: cytosol; EXPRESSED IN: 21 plant structures; EXPRESSED DURING: 11 growth stages; Has 93717 Blast hits to 40765 proteins in 1891 species: Archae - 1046; Bacteria - 16276; Metazoa - 26677; Fungi - 16127; Plants - 6028; Viruses - 1519; Other Eukaryotes - 26044 (source: NCBI BLink).	0.0187739	1.49721	0.582281
gGGDHGHGAEGGDFR	N-Term(TMT6plex)	2	16	M	A	3	1	1	AT4G00585.1	unknown protein; Has 47 Blast hits to 47 proteins in 22 species: Archae - 0; Bacteria - 0; Metazoa - 3; Fungi - 7; Plants - 33; Viruses - 0; Other Eukaryotes - 4 (source: NCBI BLink).	0.316854	1.49538	0.580511
aADNTGSkSSSAADSYVGSLISLTSkSEIR	N-Term(Acetyl); K8(TMT6plex); K26(TMT6plex)	2	31	M	Y	1	1	1	AT1G26110.1	decapping 5	0.4425	1.49492	0.58007
aAkQSAASPSENLSR	N-Term(TMT6plex); K3(TMT6plex)	71	85	A	K	2	1	1	AT2G32230.1	proteinaceous RNase P 1	0.107365	1.49329	0.578493
sADTSVAPLGSLkGTLTIVDER	N-Term(TMT6plex); K13(TMT6plex)	34	55	T	T	2	1	1	AT2G42790.1	citrate synthase 3	0.0224057	1.48698	0.572388
sLTDGGAPISGGkE	N-Term(TMT6plex); K13(TMT6plex)	51	64	S	L	1	1	1	AT2G31170.1	Cysteinyl-tRNA synthetase, class Ia family protein	0.0314295	1.48569	0.571129
mHAPVLVLSD	N-Term(TMT6plex)	1	10	-	S	1	1	1	AT5G26360.1	TCP-1/cpn60 chaperonin family protein	0.212079	1.48511	0.570566
aAPIVDAEYLkEITkAR	N-Term(Acetyl); K11(TMT6plex); K15(TMT6plex)	2	18	M	R	1	1	1	AT4G35000.1	ascorbate peroxidase 3	0.0515097	1.48232	0.567858
sSTSQAATASVkDSDE	N-Term(TMT6plex); K12(TMT6plex)	23	38	I	F	2	1	1	AT2G38400.2	alanine:glyoxylate aminotransferase 3	0.0140809	1.48136	0.566922
aVVEEPILSR	N-Term(TMT6plex)	2	11	M	L	1	1	1	AT1G07985.1	Expressed protein	0.0972807	1.47878	0.564403
aIFSTAQPL	N-Term(TMT6plex)	2	10	M	S	1	1	1	AT2G29760.1	Tetratricopeptide repeat (TPR)-like superfamily protein	0.38107	1.47851	0.564148
lLPMGVTSE	N-Term(TMT6plex)	193	201	C	N	1	1	1	AT2G33150.1	peroxisomal 3-ketoacyl-CoA thiolase 3	0.103721	1.47825	0.563893
tSVSQNEGR	N-Term(TMT6plex)	41	49	A	D	4	1	1	AT4G21020.1	Late embryogenesis abundant protein (LEA) family protein	0.00513742	1.47792	0.563573
skPMEEDTNQGkTEEEEFNTGPLSVL	N-Term(Acetyl); K2(TMT6plex); K12(TMT6plex)	2	27	M	M	1	1	1	AT2G47640.1	Small nuclear ribonucleoprotein family protein	0.435525	1.47778	0.563431
sSTEEMSSVkNTTQVIGVDPSSTVR	N-Term(Acetyl); K10(TMT6plex)	2	26	M	V	1	1	1	AT3G44320.1	nitrilase 3	0.253764	1.47746	0.563115
qDNPDLGYD	N-Term(TMT6plex)	503	511	E	A	1	2	1	AT2G33210.1	heat shock protein 60-2	0.393976	1.47696	0.562628
aEVEEIAHEEQNIEkR	N-Term(Acetyl); K15(TMT6plex)	2	17	M	E	1	1	1	AT5G08420.1	RNA-binding KH domain-containing protein	0.131508	1.47611	0.561805
rPVVLVLSNDDLNSGGDDNGVGE	N-Term(TMT6plex)	26	48	A	S	1	1	1	AT1G18260.1	HCP-like superfamily protein	0.355549	1.47601	0.561704
aVAGTAVSDQTEGGGDVLLNPEEEkR	N-Term(Acetyl); K25(TMT6plex)	51	76	S	V	2	1	1	AT2G24820.1	translocon at the inner envelope membrane of chloroplasts 55-II	0.374546	1.47401	0.55975
sSSNGRDPLEE	N-Term(TMT6plex)	31	41	S	N	1	1	1	AT1G31800.1	cytochrome P450, family 97, subfamily A, polypeptide 3	0.0654641	1.47209	0.557865
aADNTGSkSSSAADSYVGSLISLTSkSE	N-Term(Acetyl); K8(TMT6plex); K26(TMT6plex)	2	29	M	I	1	1	1	AT1G26110.1	decapping 5	0.237363	1.47153	0.557318
tDIDDEWGQDGVER	N-Term(TMT6plex)	57	70	A	V	2	1	1	AT4G04020.1	fibrillin	0.0120171	1.468	0.553855
vEPVNSSLGkmLLE	N-Term(Acetyl); K10(TMT6plex); M11(Oxidation)	2	15	M	E	1	1	1	AT5G16280.1	Tetratricopeptide repeat (TPR)-like superfamily protein	0.474724	1.46765	0.553508
aYEPMkPTkAGLEAPLE	N-Term(Acetyl); K6(TMT6plex); K9(TMT6plex)	2	18	M	Q	1	1	1	AT3G47370.2	Ribosomal protein S10p/S20e family protein	0.187526	1.46208	0.548023
vNNVVSIEkm	N-Term(TMT6plex); K9(TMT6plex); M10(Oxidation)	2	11	M	K	1	1	1	AT5G08040.1	mitochondrial import receptor subunit TOM5 homolog	0.0793538	1.459	0.544976
vVDEPASPSVVIE	N-Term(TMT6plex)	87	99	A	S	2	1	1	AT1G50250.1	FTSH protease 1	0.158343	1.45821	0.544194
aVTNNSGTTEISDNETAPR	N-Term(TMT6plex)	53	71	R	T	1	1	1	AT5G08740.1	NAD(P)H dehydrogenase C1	0.33884	1.45786	0.543857
aVLAMDPQAAE	N-Term(TMT6plex)	75	85	R	K	1	1	1	AT1G10760.1	Pyruvate phosphate dikinase, PEP/pyruvate binding domain	0.345976	1.45484	0.54086
fASFGTPE	N-Term(TMT6plex)	782	789	K	G	1	1	1	AT3G13750.1	beta galactosidase 1	0.117494	1.4524	0.538436
aPPAGQTAAVAEAAGADGAPPQQQR	N-Term(TMT6plex)	2	26	M	G	1	1	1	AT5G23575.1	Transmembrane CLPTM1 family protein	0.2477	1.45134	0.537386
sTTTQEPVLESSSSSSSAPEVVEEEISkTR	N-Term(TMT6plex); K28(TMT6plex)	66	95	F	L	2	1	1	AT4G09040.1	RNA-binding (RRM/RBD/RNP motifs) family protein	0.247358	1.45096	0.537007
skGDDSVDASDR	N-Term(Acetyl); K2(TMT6plex)	51	62	Q	I	2	1	1	AT5G55710.1	FUNCTIONS IN: molecular_function unknown; INVOLVED IN: biological_process unknown; LOCATED IN: chloroplast thylakoid membrane, chloroplast; EXPRESSED IN: 23 plant structures; EXPRESSED DURING: 14 growth stages; BEST Arabidopsis thaliana protein match is: Uncharacterised conserved protein ycf60 (TAIR:AT2G47840.1); Has 1807 Blast hits to 1807 proteins in 277 species: Archae - 0; Bacteria - 0; Metaz…	0.290638	1.44913	0.535185
aAVETVEPTTDSSIVDkSVNSIR	N-Term(TMT6plex); K17(TMT6plex)	67	89	A	F	2	1	1	AT3G60750.1	Transketolase	0.0128243	1.44859	0.534654
aASSSSSSATTAE	N-Term(TMT6plex)	48	60	S	T	2	1	1	AT3G13490.1	Lysyl-tRNA synthetase, class II	0.253182	1.44794	0.533998
VAEQAVkTIQQR	K7(TMT6plex)	160	171	H	S	1	1	1	AT3G12490.2	cystatin B	0.108202	1.44622	0.532287
aAQTTAPAESTASVDADRLEPR	N-Term(TMT6plex)	28	49	A	V	1	1	1	AT2G15620.1	nitrite reductase 1	0.234112	1.44385	0.529923
cETDFVSR	N-Term(TMT6plex); C1(Carbamidomethyl)	594	601	N	G	1	1	1	AT4G29060.1	elongation factor Ts family protein	0.247093	1.4435	0.529571
aMSGTYVAEVPLkGSAEkH	N-Term(Acetyl); K13(TMT6plex); K18(TMT6plex)	2	20	M	Y	2	1	1	AT1G14940.1	Polyketide cyclase/dehydrase and lipid transport superfamily protein	0.0621507	1.44301	0.529086
eAVSGSNDmTITQVR	N-Term(TMT6plex); M9(Oxidation)	69	83	K	E	1	1	1	AT5G01220.1	sulfoquinovosyldiacylglycerol 2	0.0675006	1.44233	0.528397
nNQGGIGR	N-Term(TMT6plex)	75	82	K	G	2	1	1	AT2G05580.1	Glycine-rich protein family	0.142517	1.44188	0.52795
vAQTSDWAEE	N-Term(TMT6plex)	78	87	F	G	4	1	1	AT4G24770.1	31-kDa RNA binding protein	0.163266	1.44069	0.526762
gYQLLQQccNE	N-Term(TMT6plex); C8(Carbamidomethyl); C9(Carbamidomethyl)	88	98	Q	L	3	1	1	AT4G27160.1	seed storage albumin 3	0.0191293	1.44002	0.526088
sSSSSSVVAGTDSIE	N-Term(TMT6plex)	54	68	A	I	2	1	1	AT5G51820.1	phosphoglucomutase	0.0384558	1.43933	0.525393
gDSESFVGkNW	N-Term(Acetyl); K9(TMT6plex)	2	12	M	N	1	1	1	AT1G08480.1	unknown protein; FUNCTIONS IN: molecular_function unknown; INVOLVED IN: biological_process unknown; LOCATED IN: mitochondrion, plasma membrane, plastid, vacuole; EXPRESSED IN: 27 plant structures; EXPRESSED DURING: 15 growth stages; Has 39 Blast hits to 39 proteins in 13 species: Archae - 0; Bacteria - 0; Metazoa - 0; Fungi - 0; Plants - 39; Viruses - 0; Other Eukaryotes - 0 (source: NCBI BLink).	0.103018	1.43915	0.525216
aLNDDDSPTE	N-Term(TMT6plex)	61	70	S	T	3	1	1	AT2G01110.1	Sec-independent periplasmic protein translocase	0.0567205	1.43727	0.52333
tLLEAISN	N-Term(TMT6plex)	2	9	M	A	1	1	1	AT1G18850.1	unknown protein; FUNCTIONS IN: molecular_function unknown; INVOLVED IN: biological_process unknown; LOCATED IN: nucleolus; EXPRESSED IN: 22 plant structures; EXPRESSED DURING: 13 growth stages; Has 40 Blast hits to 40 proteins in 13 species: Archae - 0; Bacteria - 0; Metazoa - 0; Fungi - 0; Plants - 40; Viruses - 0; Other Eukaryotes - 0 (source: NCBI BLink).	0.488334	1.43298	0.519016
vSSSAVkAPVSLDFE	N-Term(TMT6plex); K7(TMT6plex)	69	83	M	T	2	1	1	AT3G58610.1	ketol-acid reductoisomerase	0.160431	1.43183	0.517857
aTMEPcLE	N-Term(TMT6plex); C6(Carbamidomethyl)	24	31	G	S	1	1	1	AT3G56350.1	Iron/manganese superoxide dismutase family protein	0.00699575	1.42905	0.515056
vVAADNVGSTQLQNIR	N-Term(TMT6plex)	30	45	L	K	1	3	1	AT2G40010.1	Ribosomal protein L10 family protein	0.165586	1.42777	0.513767
aSTVLNVPIAQPE	N-Term(TMT6plex)	64	76	S	N	1	1	1	AT4G25370.1	Double Clp-N motif protein	0.685949	1.42688	0.512863
aATASTAAAGAPNSSLDPNR	N-Term(TMT6plex)	39	58	S	L	1	1	1	AT2G31060.3	elongation factor family protein	0.127788	1.42449	0.510446
cQGGDFTAGNGTGGE	N-Term(TMT6plex); C1(Carbamidomethyl)	70	84	M	S	1	2	1	AT2G16600.1	rotamase CYP 3	0.6347	1.42209	0.508016
vTYVTGEGADQPQPR	N-Term(TMT6plex)	171	185	C	M	1	1	1	AT1G53580.1	glyoxalase II 3	0.29184	1.42199	0.507914
gQGPPPMVQER	N-Term(TMT6plex)	101	111	Q	F	1	1	1	AT1G02560.1	nuclear encoded CLP protease 5	0.0691938	1.42083	0.506732
dSTTGGFE	N-Term(TMT6plex)	117	124	I	A	1	1	1	AT1G07920.1	GTP binding Elongation factor Tu family protein	0.0207064	1.41674	0.502579
tLPPGLY	N-Term(TMT6plex)	2	8	M	S	1	1	1	AT5G15320.1	unknown protein; FUNCTIONS IN: molecular_function unknown; INVOLVED IN: biological_process unknown; LOCATED IN: endomembrane system; EXPRESSED IN: 23 plant structures; EXPRESSED DURING: 15 growth stages; BEST Arabidopsis thaliana protein match is: unknown protein (TAIR:AT3G01130.1); Has 64 Blast hits to 64 proteins in 11 species: Archae - 0; Bacteria - 0; Metazoa - 0; Fungi - 0; Plants - 64; Viru…	0.215881	1.41462	0.500415
aAALVALQE	N-Term(TMT6plex)	246	254	C	N	1	1	1	AT1G08630.1	threonine aldolase 1	0.346702	1.41417	0.499952
sVSDkNSSALLE	N-Term(TMT6plex); K5(TMT6plex)	58	69	R	T	1	1	1	AT4G39540.3	shikimate kinase 2	0.118426	1.41397	0.499754
sTSISDPTHE	N-Term(TMT6plex)	72	81	A	K	1	1	1	AT5G42130.1	Mitochondrial substrate carrier family protein	0.0594602	1.41342	0.499193
sSFTSkFADEL	N-Term(Acetyl); K6(TMT6plex)	2	12	M	I	1	1	1	AT2G36460.1	Aldolase superfamily protein	0.29194	1.41278	0.498537
AAkNQAAVNPE	K3(TMT6plex)	85	95	E	R	1	2	1	AT5G42020.1	Heat shock protein 70 (Hsp 70) family protein	0.319125	1.4088	0.494469
mETkNENSDVSR	N-Term(Acetyl); M1(Oxidation); K4(TMT6plex)	1	12	-	A	2	1	1	AT2G42810.2	protein phosphatase 5.2	0.256474	1.40859	0.494256
pQGPQQGHQILQQccSE	N-Term(TMT6plex); C14(Carbamidomethyl); C15(Carbamidomethyl)	89	105	N	L	2	1	1	AT4G27150.1	seed storage albumin 2	0.453587	1.40842	0.494074
iDSTTGGFE	N-Term(TMT6plex)	116	124	I	A	1	1	1	AT1G07920.1	GTP binding Elongation factor Tu family protein	0.109657	1.40795	0.493597
aEEkkAPISVW	N-Term(Acetyl); K4(TMT6plex); K5(TMT6plex)	2	12	M	T	2	1	1	AT5G19760.1	Mitochondrial substrate carrier family protein	0.0533768	1.40715	0.492776
aVVETGAAAT	N-Term(TMT6plex)	2	11	M	A	1	1	1	AT1G32790.2	CTC-interacting domain 11	0.249802	1.4063	0.491908
sAGDADPDYRTcVSE	N-Term(TMT6plex); C12(Carbamidomethyl)	23	37	A	C	2	1	1	AT1G16560.1	Per1-like family protein	0.0803061	1.40606	0.491656
aLkPTVIVAE	N-Term(TMT6plex); K3(TMT6plex)	64	73	E	E	1	1	1	AT4G24175.1	unknown protein; CONTAINS InterPro DOMAIN/s: Uncharacterised protein family UPF0307 (InterPro:IPR006839); Has 30201 Blast hits to 17322 proteins in 780 species: Archae - 12; Bacteria - 1396; Metazoa - 17338; Fungi - 3422; Plants - 5037; Viruses - 0; Other Eukaryotes - 2996 (source: NCBI BLink).	0.13239	1.40604	0.491642
tATSPSPSE	N-Term(TMT6plex)	39	47	S	I	1	1	1	AT5G41970.1	Metal-dependent protein hydrolase	0.0022685	1.40314	0.488661
aTVVDVYR	N-Term(TMT6plex)	39	46	A	L	2	1	1	AT3G44330.1	INVOLVED IN: protein processing; LOCATED IN: mitochondrion, endoplasmic reticulum, plasma membrane, vacuole; EXPRESSED IN: 25 plant structures; EXPRESSED DURING: 13 growth stages; CONTAINS InterPro DOMAIN/s: Nicalin (InterPro:IPR016574), EF-Hand 1, calcium-binding site (InterPro:IPR018247), Nicastrin (InterPro:IPR008710); Has 245 Blast hits to 243 proteins in 99 species: Archae - 6; Bacteria - 10…	0.0289161	1.40234	0.487839
lGNDENSNR	N-Term(TMT6plex)	56	64	C	D	1	1	1	AT5G35220.1	Peptidase M50 family protein	0.25978	1.40009	0.485524
STSkPDPVVEDQA	K4(TMT6plex)	273	285	L	-	2	1	1	AT2G41840.1	Ribosomal protein S5 family protein	0.38806	1.39929	0.484693
mDkSSLVSD	N-Term(Acetyl); M1(Oxidation); K3(TMT6plex)	1	9	-	F	2	1	1	AT5G60160.1	Zn-dependent exopeptidases superfamily protein	0.0623669	1.39842	0.483802
dAGIDGGDEPkLR	N-Term(TMT6plex); K11(TMT6plex)	26	38	A	S	1	1	1	AT2G24420.1	DNA repair ATPase-related	0.0675286	1.39773	0.483085
vkIEIGSVGDSF	N-Term(TMT6plex); K2(TMT6plex)	2	13	M	S	1	1	1	AT4G17340.1	tonoplast intrinsic protein 2;2	0.243571	1.39597	0.481269
sQTMEEYQSNESEDkR	N-Term(Acetyl); K15(TMT6plex)	2	17	M	S	2	1	1	AT1G65090.2	unknown protein; FUNCTIONS IN: molecular_function unknown; INVOLVED IN: biological_process unknown; LOCATED IN: cellular_component unknown; BEST Arabidopsis thaliana protein match is: unknown protein (TAIR:AT5G36100.1); Has 1234 Blast hits to 904 proteins in 178 species: Archae - 0; Bacteria - 58; Metazoa - 431; Fungi - 95; Plants - 83; Viruses - 38; Other Eukaryotes - 529 (source: NCBI BLink).	0.0501402	1.39595	0.481252
aATSSAVVAPER	N-Term(TMT6plex)	69	80	T	F	1	1	1	AT3G25920.1	ribosomal protein L15	0.0730047	1.39486	0.480118
aEEEkSVM	N-Term(Acetyl); K5(TMT6plex)	2	9	M	K	1	1	1	AT1G68300.1	Adenine nucleotide alpha hydrolases-like superfamily protein	0.295368	1.3946	0.479852
smEDVEETYImVkPDGIQR	N-Term(TMT6plex); M2(Oxidation); M11(Oxidation); K13(TMT6plex)	79	97	A	G	1	1	1	AT5G63310.1	nucleoside diphosphate kinase 2	0.000951566	1.39404	0.479272
gPQQGHQILQQccSE	N-Term(TMT6plex); C12(Carbamidomethyl); C13(Carbamidomethyl)	91	105	Q	L	2	1	1	AT4G27150.1	seed storage albumin 2	0.136763	1.39309	0.478289
sTFSGDE	N-Term(TMT6plex)	3	9	A	T	1	2	1	AT1G19910.1	ATPase, F0/V0 complex, subunit C protein	0.0351262	1.3905	0.475601
QDNPDLGYDAAkGE	K12(TMT6plex)	503	516	E	Y	1	2	1	AT2G33210.1	heat shock protein 60-2	0.322233	1.38972	0.474792
sIIEPTckE	N-Term(TMT6plex); C7(Carbamidomethyl); K8(TMT6plex)	24	32	G	T	3	1	1	AT1G47960.1	cell wall / vacuolar inhibitor of fructosidase 1	0.000879842	1.3859	0.470818
aPPVSDDSLQPRD	N-Term(TMT6plex)	2	14	M	V	4	1	1	AT5G47720.2	Thiolase family protein	0.00339586	1.38541	0.470311
yYGVDTPSSNE	N-Term(TMT6plex)	470	480	C	L	1	1	1	AT4G34740.1	GLN phosphoribosyl pyrophosphate amidotransferase 2	0.422116	1.38468	0.469551
DDEEDEIDEGDVDPEDLkY	K18(TMT6plex)					1	1	1	AT5G44650.1	Encodes a nucleus-encoded thylakoid protein, cooperates with the plastid-encoded Ycf3 protein in photosystem i assembly. Also induces tolerance to multiple environmental stresses and reduces photooxidative damage.	0.654877	1.38267	0.467459
nIVLSGGSTmFPGIADR	N-Term(TMT6plex); M10(Oxidation)	298	314	G	M	1	1	1	AT5G09810.1	actin 7	0.233415	1.3813	0.466023
pYYTNDDNDVD	N-Term(TMT6plex)	2	12	M	D	1	1	1	AT3G29075.1	glycine-rich protein	0.0605122	1.37969	0.464349
sDDEHHFESSDAGASkTYPQQAGNIR	N-Term(Acetyl); K16(TMT6plex)	2	27	M	K	2	1	1	AT1G69410.1	eukaryotic elongation factor 5A-3	0.188518	1.37829	0.46288
sSTkDmSTVQN	N-Term(Acetyl); K4(TMT6plex); M6(Oxidation)	2	12	M	A	1	1	1	AT3G44310.1	nitrilase 1	0.633491	1.37824	0.462825
aSSSDSGESITR	N-Term(TMT6plex)	59	70	A	E	1	1	1	AT3G58990.1	isopropylmalate isomerase 1	0.476718	1.37812	0.462701
sLSSSDLSNR	N-Term(TMT6plex)	51	60	A	G	1	1	1	AT4G32400.1	Mitochondrial substrate carrier family protein	0.0601417	1.37748	0.462032
sTISGDIkTTQE	N-Term(TMT6plex); K8(TMT6plex)	106	117	F	E	2	1	1	AT4G32210.1	succinate dehydrogenase 3-2	0.0399917	1.37493	0.459356
gGEGDSSQPQ	N-Term(TMT6plex)	2	11	M	S	1	1	1	AT2G17200.1	ubiquitin family protein	0.555777	1.37476	0.459184
gSkSVVDMIEAASR	N-Term(Acetyl); K3(TMT6plex)	2	15	M	A	1	1	1	AT4G26510.1	uridine kinase-like 4	0.428873	1.37321	0.457553
vAVSSDFE	N-Term(TMT6plex)	67	74	N	V	3	1	1	AT3G53460.4	chloroplast RNA-binding protein 29	0.281834	1.37159	0.455853
lDSGISEIATSPSFR	N-Term(TMT6plex)	63	77	S	N	1	1	1	AT5G18660.1	NAD(P)-binding Rossmann-fold superfamily protein	0.251736	1.37067	0.454877
aIQLSTVPPAE	N-Term(TMT6plex)	55	65	K	T	1	1	1	AT1G52670.1	Single hybrid motif superfamily protein	0.262522	1.37066	0.454871
dAAVSSSE	N-Term(TMT6plex)	71	78	A	T	1	1	1	AT1G24490.1	OxaA/YidC-like membrane insertion protein	0.0409896	1.37057	0.454775
aTTEVGEAPATTTEAETTELPEIVkT	N-Term(TMT6plex); K25(TMT6plex)	64	89	R	A	2	1	1	AT2G46820.1	photosystem I P subunit	0.388603	1.37047	0.454666
aGGFVSQTPGVR	N-Term(TMT6plex)	2	13	M	N	2	1	1	AT3G19930.1	sugar transporter 4	0.0681708	1.36956	0.453709
vkGPGLYTE	N-Term(TMT6plex); K2(TMT6plex)	2	10	M	I	3	2	1	AT5G15090.1	voltage dependent anion channel 3	0.072659	1.36884	0.452954
tAMADSGEE	N-Term(TMT6plex)	54	62	M	A	1	1	1	AT2G44040.1	Dihydrodipicolinate reductase, bacterial/plant	0.130652	1.36739	0.451429
tEAESkTVVPESVL	N-Term(Acetyl); K6(TMT6plex)	2	15	M	K	2	1	1	AT3G13580.3	Ribosomal protein L30/L7 family protein	0.10717	1.36535	0.449273
tNSSSPRSGVYTVGE	N-Term(TMT6plex)	65	79	M	F	1	1	1	AT4G36910.1	Cystathionine beta-synthase (CBS) family protein	0.141656	1.36251	0.446268
aVDEDIDLkQMR	N-Term(TMT6plex); K9(TMT6plex)	59	70	Q	D	1	1	1	AT4G24750.1	Rhodanese/Cell cycle control phosphatase superfamily protein	0.0466138	1.36	0.443603
aEEQAATAMETSAVEkQPE	N-Term(Acetyl); K16(TMT6plex)	2	20	M	T	1	1	1	AT3G11930.3	Adenine nucleotide alpha hydrolases-like superfamily protein	0.322054	1.35914	0.442694
qPWEGQGQQGQQGR	N-Term(TMT6plex)	141	154	G	Q	1	1	1	AT4G28520.1	cruciferin 3	0.538273	1.35879	0.442327
aSmmQPQIILLkE	N-Term(Acetyl); M3(Oxidation); M4(Oxidation); K12(TMT6plex)	2	14	M	G	2	1	1	AT3G11830.1	TCP-1/cpn60 chaperonin family protein	0.165114	1.35855	0.442073
dALGDSQDNTmGVENR	N-Term(TMT6plex); M11(Oxidation)	371	386	C	L	1	1	1	AT5G27120.1	NOP56-like pre RNA processing ribonucleoprotein	0.426411	1.3572	0.440638
aFPkVYFDmTIDGQPAGR	N-Term(Acetyl); K4(TMT6plex); M9(Oxidation)	2	19	M	I	1	1	1	AT4G38740.1	rotamase CYP 1	0.362189	1.35615	0.439513
dVLPDEVDWR	N-Term(TMT6plex)	128	137	G	A	1	2	1	AT3G19400.1	Cysteine proteinases superfamily protein	0.363239	1.35059	0.433595
aEESSSSSTSSTSQkHTNR	N-Term(Acetyl); K15(TMT6plex)	64	82	M	L	4	1	1	AT4G03200.1	catalytics	0.159168	1.35001	0.432967
sDDEHHFEASESGASkTYPQSA	N-Term(Acetyl); K16(TMT6plex)	2	23	M	G	1	1	1	AT1G26630.1	Eukaryotic translation initiation factor 5A-1 (eIF-5A 1) protein	0.224224	1.34787	0.430686
aATVDTNNmPmTGVVFQPFEE	N-Term(TMT6plex); M9(Oxidation); M11(Oxidation)	49	69	A	V	1	1	1	AT5G01600.1	ferretin 1	0.538963	1.34762	0.430413
sAAGLPHNE	N-Term(TMT6plex)	165	173	F	I	1	3	1	AT1G76030.1	ATPase, V1 complex, subunit B protein	0.30148	1.3474	0.430182
sNDkDSmNMSDLSTALNEEDR	N-Term(Acetyl); K4(TMT6plex); M7(Oxidation)	2	22	M	A	3	1	1	AT2G19480.1	nucleosome assembly protein 1;2	0.393618	1.34552	0.428161
aSLkVPSNVPLPEDDAE	N-Term(Acetyl); K4(TMT6plex)	2	18	M	Q	1	1	1	AT5G65020.1	annexin 2	0.408831	1.34493	0.427527
sSSNPPEPE	N-Term(TMT6plex)	30	38	A	S	1	1	1	AT1G18170.1	FKBP-like peptidyl-prolyl cis-trans isomerase family protein	0.135597	1.34492	0.427524
vSSSAVkAPVSLDFE	N-Term(Acetyl); K7(TMT6plex)	69	83	M	T	2	1	1	AT3G58610.1	ketol-acid reductoisomerase	0.341782	1.34269	0.425125
dAGcPAcE	N-Term(TMT6plex); C4(Carbamidomethyl); C7(Carbamidomethyl)	384	391	R	M	1	1	1	AT1G62290.1	Saposin-like aspartyl protease family protein	0.0293468	1.34143	0.423772
sAQASSSVGE	N-Term(TMT6plex)	64	73	A	S	2	1	1	AT3G24430.1	ATP binding	0.0530077	1.33966	0.421866
tNTAATTE	N-Term(TMT6plex)	2	9	M	A	1	1	1	AT1G77540.1	Acyl-CoA N-acyltransferases (NAT) superfamily protein	0.173804	1.3392	0.42137
eGPQQGYQLLQQccNE	N-Term(TMT6plex); C13(Carbamidomethyl); C14(Carbamidomethyl)	83	98	F	L	1	1	1	AT4G27160.1	seed storage albumin 3	0.684472	1.33838	0.420488
sQSTTGQLR	N-Term(TMT6plex)	299	307	F	T	1	1	1	AT5G58870.1	FTSH protease 9	0.0657135	1.33686	0.41885
SSAQLSQkE	K8(TMT6plex)	8	16	A	A	2	1	1	AT1G72370.1	40s ribosomal protein SA	0.0496531	1.33671	0.418685
vGMSmQPY	N-Term(TMT6plex); M5(Oxidation)	2	9	M	G	1	1	1	AT3G03960.1	TCP-1/cpn60 chaperonin family protein	0.0716783	1.33637	0.418317
sSSSTVTDQTQQSSFNDAE	N-Term(TMT6plex)	57	75	C	L	1	1	1	AT1G51110.1	Plastid-lipid associated protein PAP / fibrillin family protein	0.405823	1.33524	0.417096
sAGDADPDYR	N-Term(TMT6plex)	23	32	A	T	4	1	1	AT1G16560.1	Per1-like family protein	0.0399729	1.33355	0.415272
aETVHSPIVTY	N-Term(TMT6plex)	2	12	M	A	1	1	1	AT1G50430.1	Ergosterol biosynthesis ERG4/ERG24 family	0.108915	1.33282	0.414487
qGTcPYTVVVMTScLSPE	N-Term(TMT6plex); C4(Carbamidomethyl); C14(Carbamidomethyl)	31	48	Q	S	1	1	1	AT5G07190.1	seed gene 3	0.549311	1.33194	0.41353
aDLkSTFLD	N-Term(Acetyl); K4(TMT6plex)	2	10	M	V	1	1	1	AT4G17190.1	farnesyl diphosphate synthase 2	0.0251295	1.33155	0.413104
aGkLmHALQYNSYG	N-Term(Acetyl); K3(TMT6plex); M5(Oxidation)	2	15	M	G	1	1	1	AT4G13010.1	Oxidoreductase, zinc-binding dehydrogenase family protein	0.374251	1.33147	0.413018
cGVVGIYGDPEASR	N-Term(TMT6plex); C1(Carbamidomethyl)	91	104	E	L	2	1	1	AT2G16570.1	GLN phosphoribosyl pyrophosphate amidotransferase 1	0.129607	1.33085	0.41235
cGILAVLGcSDD	N-Term(TMT6plex); C1(Carbamidomethyl); C9(Carbamidomethyl)	2	13	M	S	1	1	1	AT3G47340.1	glutamine-dependent asparagine synthase 1	0.483291	1.33075	0.412244
aYEPMkPTkAGLEAPLEQIH	N-Term(Acetyl); K6(TMT6plex); K9(TMT6plex)	2	21	M	K	2	1	1	AT3G47370.2	Ribosomal protein S10p/S20e family protein	0.019652	1.32992	0.411339
aVSIPkDQIVSSLTE	N-Term(TMT6plex); K6(TMT6plex)	58	72	A	V	1	1	1	AT5G23060.1	calcium sensing receptor	0.260437	1.32915	0.410502
gHQILQQccSE	N-Term(TMT6plex); C8(Carbamidomethyl); C9(Carbamidomethyl)	95	105	Q	L	2	1	1	AT4G27150.1	seed storage albumin 2	0.482533	1.32472	0.405686
aTAPSGTASPETkSSEVDR	N-Term(TMT6plex); K13(TMT6plex)	41	59	F	L	2	1	1	AT5G52520.1	Class II aaRS and biotin synthetases superfamily protein	0.173075	1.32428	0.405214
DGDEVNDDSAGPSkR	K14(TMT6plex)	514	528	R	T	1	1	1	AT1G17210.1	IAP-like protein 1	0.569504	1.32356	0.404427
mEQTFImIkPDGVQR	N-Term(Acetyl); M7(Oxidation); K9(TMT6plex)	21	35	T	G	3	1	1	AT4G09320.1	Nucleoside diphosphate kinase family protein	0.00590579	1.32163	0.402321
gSLkEGQGR	N-Term(Acetyl); K4(TMT6plex)	2	10	M	D	1	1	1	AT3G23580.1	ribonucleotide reductase 2A	0.0453865	1.3215	0.402182
dSGSTSPTAAVSVE	N-Term(TMT6plex)	43	56	S	A	1	1	1	AT4G17600.1	Chlorophyll A-B binding family protein	0.762747	1.32016	0.400713
yVTDGEAQIQIVNDNGNR	N-Term(TMT6plex)	355	372	L	V	2	1	1	AT5G44120.3	RmlC-like cupins superfamily protein	0.0249055	1.31953	0.400023
aTAPSGTASPE	N-Term(TMT6plex)	41	51	F	T	1	1	1	AT5G52520.1	Class II aaRS and biotin synthetases superfamily protein	0.00268868	1.31781	0.398142
aSTFSGDE	N-Term(TMT6plex)	2	9	M	T	1	1	1	AT1G19910.1	ATPase, F0/V0 complex, subunit C protein	0.0647065	1.31731	0.3976
tIAkDPAVVmADSE	N-Term(Acetyl); K4(TMT6plex); M10(Oxidation)	52	65	C	K	2	1	1	AT4G27070.1	tryptophan synthase beta-subunit 2	0.3254	1.31702	0.397276
iGNSGDIHE	N-Term(TMT6plex)	511	519	C	A	1	1	1	AT4G35830.1	aconitase 1	0.099358	1.31577	0.395905
lADVTVPcIDDR	N-Term(TMT6plex); C8(Carbamidomethyl)	346	357	L	V	1	1	1	AT4G12910.1	serine carboxypeptidase-like 20	0.0708788	1.31488	0.394933
nPADQDEDGVGTR	N-Term(TMT6plex)	39	51	A	W	1	1	1	AT1G62710.1	beta vacuolar processing enzyme	0.440638	1.31365	0.393581
sDAAAEAAR	N-Term(TMT6plex)	689	697	C	Y	1	1	1	AT5G22470.1	NAD+ ADP-ribosyltransferases;NAD+ ADP-ribosyltransferases	0.0648525	1.31363	0.393564
aEGLVLkGTmcAH	N-Term(Acetyl); K7(TMT6plex); M10(Oxidation); C11(Carbamidomethyl)	2	14	M	T	1	1	1	AT1G48630.1	receptor for activated C kinase 1B	0.0658973	1.31307	0.392948
vEPVNSSLGk	N-Term(Acetyl); K10(TMT6plex)	2	11	M	M	1	1	1	AT5G16280.1	Tetratricopeptide repeat (TPR)-like superfamily protein	0.361636	1.31212	0.391895
pAGGFVVGD	N-Term(TMT6plex)	2	10	M	G	1	1	1	AT1G11260.1	sugar transporter 1	0.0989933	1.31152	0.391243
vSSSSSEPIE	N-Term(TMT6plex)	38	47	S	F	1	1	1	AT2G39140.1	pseudouridine synthase family protein	0.140382	1.3111	0.390774
aEEHkHDESVIAPEPAVEVVER	N-Term(Acetyl); K5(TMT6plex)	2	23	M	E	4	1	1	AT4G23630.1	VIRB2-interacting protein 1	0.0754316	1.31106	0.39073
mDSkSVTPEPTNPF	N-Term(Acetyl); K4(TMT6plex)	1	14	-	Y	2	1	1	AT4G02510.1	translocon at the outer envelope membrane of chloroplasts 159	0.0363632	1.30961	0.389137
aNDAAAcAER	N-Term(TMT6plex); C7(Carbamidomethyl)	2	11	M	A	1	1	1	AT1G76970.1	Target of Myb protein 1	0.0109334	1.30881	0.388254
cVGETLEER	N-Term(TMT6plex); C1(Carbamidomethyl)	127	135	A	E	1	1	1	AT3G55440.1	triosephosphate isomerase	0.0314137	1.30877	0.388209
tVLNVPIAQPE	N-Term(TMT6plex)	66	76	S	N	2	1	1	AT4G25370.1	Double Clp-N motif protein	0.104476	1.30864	0.388069
sVTAETQGLPR	N-Term(TMT6plex)	53	63	A	D	4	1	1	AT4G37510.1	Ribonuclease III family protein	0.0235147	1.30726	0.386543
tGEVVNPkAYPL	N-Term(TMT6plex); K8(TMT6plex)	2	13	M	A	1	2	1	AT4G22380.1	Ribosomal protein L7Ae/L30e/S12e/Gadd45 family protein	0.105478	1.30608	0.385242
aVIESVGAN	N-Term(TMT6plex)	2	10	M	T	1	1	1	AT4G10610.1	CTC-interacting domain 12	0.0285981	1.30474	0.383762
nSQIESDTTEDPSR	N-Term(TMT6plex)					1	1	1	AT5G51545.1	low psii accumulation2	0.566341	1.3028	0.38162
scQGkAQNQQE	N-Term(TMT6plex); C2(Carbamidomethyl); K5(TMT6plex)	53	63	M	E	1	1	1	AT3G21110.1	purin 7	0.0397195	1.30276	0.381574
sDDEHHFEASESGASkTYPQSAGNIR	N-Term(Acetyl); K16(TMT6plex)	2	27	M	K	12	1	1	AT1G26630.1	Eukaryotic translation initiation factor 5A-1 (eIF-5A 1) protein	0.175391	1.3027	0.381505
AAckNAPESTEATR	C3(Carbamidomethyl); K4(TMT6plex)	689	702	N	V	1	1	1	AT2G04030.1	Chaperone protein htpG family protein	0.204497	1.30262	0.381417
sSSSDLPPHQEIGMPSLSPTMTEGNIAR	N-Term(TMT6plex)	103	130	F	W	3	1	1	AT3G13930.1	Dihydrolipoamide acetyltransferase, long form protein	0.337197	1.3023	0.381062
fYLPGVAPR	N-Term(TMT6plex)	24	32	A	D	1	2	1	AT1G55130.1	Endomembrane protein 70 protein family	0.0986869	1.30157	0.380254
sDSVLDPE	N-Term(TMT6plex)	52	59	S	S	1	1	1	AT4G28590.1	FUNCTIONS IN: molecular_function unknown; INVOLVED IN: biological_process unknown; LOCATED IN: chloroplast; EXPRESSED IN: 21 plant structures; EXPRESSED DURING: 10 growth stages; BEST Arabidopsis thaliana protein match is: Thioredoxin superfamily protein (TAIR:AT2G31840.1); Has 114 Blast hits to 112 proteins in 39 species: Archae - 2; Bacteria - 0; Metazoa - 17; Fungi - 6; Plants - 67; Viruses - …	0.0821537	1.29932	0.377758
lPLcSDSRAPSE	N-Term(TMT6plex); C4(Carbamidomethyl)	24	35	A	V	2	1	1	AT1G74790.1	catalytics	0.315427	1.29707	0.375259
gQIPALEDGDLTLFESR	N-Term(TMT6plex)	101	117	F	A	1	1	1	AT2G47730.1	glutathione S-transferase phi 8	0.620801	1.29693	0.375105
aEGLVLkGTmc	N-Term(Acetyl); K7(TMT6plex); M10(Oxidation); C11(Carbamidomethyl)	2	12	M	A	1	1	1	AT1G48630.1	receptor for activated C kinase 1B	0.0308511	1.29678	0.374937
dVLVHGEPE	N-Term(TMT6plex)	484	492	I	R	1	2	1	AT5G17920.1	Cobalamin-independent synthase family protein	0.224861	1.29669	0.374839
gLTDLLFNR	N-Term(TMT6plex)	50	58	S	R	1	1	1	AT4G37040.1	methionine aminopeptidase 1D	0.0952476	1.29557	0.373586
aAATGNDDNGcFDkPE	N-Term(Acetyl); C11(Carbamidomethyl); K14(TMT6plex)	2	17	M	S	1	1	1	AT5G47680.1	FUNCTIONS IN: molecular_function unknown; INVOLVED IN: biological_process unknown; LOCATED IN: cellular_component unknown; EXPRESSED IN: 23 plant structures; EXPRESSED DURING: 13 growth stages; CONTAINS InterPro DOMAIN/s: tRNA (guanine-N1-)-methyltransferase (InterPro:IPR016009), tRNA (guanine-N(1)-)-methyltransferase, metazoa (InterPro:IPR016653), tRNA (guanine-N1-)-methyltransferase, eukaryotic…	0.273943	1.29522	0.373199
aPAAPGGALADE	N-Term(TMT6plex)	23	34	A	C	1	1	1	AT1G27950.1	glycosylphosphatidylinositol-anchored lipid protein transfer 1	0.466265	1.29492	0.372858
yTSTPEEAAAR	N-Term(TMT6plex)	309	319	H	S	1	1	1	AT5G49360.1	beta-xylosidase 1	0.112565	1.29414	0.371989
tSHLSIIDRE	N-Term(TMT6plex)	368	377	G	R	1	1	1	AT4G39640.1	gamma-glutamyl transpeptidase 1	0.197104	1.29245	0.370113
GPGSGkGTQcAYIVE	K6(TMT6plex); C10(Carbamidomethyl)	22	36	G	H	1	1	1	AT5G26667.1	P-loop containing nucleoside triphosphate hydrolases superfamily protein	0.42065	1.29106	0.368554
mENPNPPAEkL	N-Term(Acetyl); K10(TMT6plex)	1	11	-	L	1	1	1	AT1G67890.1	PAS domain-containing protein tyrosine kinase family protein	0.685511	1.29064	0.368085
aTEDVQDPR	N-Term(TMT6plex)	78	86	M	I	1	1	1	AT1G27450.3	adenine phosphoribosyl transferase 1	0.049303	1.29063	0.368078
kASPGNIQGcDLHE	K1(TMT6plex); C10(Carbamidomethyl)	52	65	S	G	1	1	1	AT1G70830.1	MLP-like protein 28	0.0298768	1.28945	0.36676
aNPTENLDANPQIR	N-Term(TMT6plex)	2	15	M	E	1	1	1	AT3G11070.1	Outer membrane OMP85 family protein	0.16271	1.28698	0.363995
amETPVSLDAEDIR	N-Term(TMT6plex); M2(Oxidation)	357	370	F	N	1	3	1	AT5G35790.1	glucose-6-phosphate dehydrogenase 1	0.448556	1.28619	0.363109
sANSDNLAGE	N-Term(TMT6plex)	45	54	V	D	1	1	1	AT5G08400.1	Protein of unknown function (DUF3531)	0.0756309	1.28528	0.362088
sSPkVSVGLYYE	N-Term(TMT6plex); K4(TMT6plex)	35	46	S	S	2	1	1	AT1G07080.1	Thioredoxin superfamily protein	0.0251721	1.28365	0.360246
sTNNPTTTTNR	N-Term(TMT6plex)	44	54	A	S	1	1	1	AT2G22870.1	P-loop containing nucleoside triphosphate hydrolases superfamily protein	0.112409	1.28226	0.358689
sSIDEPDLE	N-Term(TMT6plex)	74	82	F	E	1	1	1	AT4G39040.1	RNA-binding CRS1 / YhbY (CRM) domain protein	0.092255	1.28218	0.358602
VGINLNDEkVER	K9(TMT6plex)	292	303	M	F	1	1	1	AT5G01410.1	Aldolase-type TIM barrel family protein	0.0229196	1.28186	0.358241
VkGIVDSEDLPLNISR	K2(TMT6plex)	356	371	F	E	1	3	1	AT5G56000.1	HEAT SHOCK PROTEIN 81.4	0.507055	1.2815	0.357828
yATVTGSVFcDQckDGE	N-Term(TMT6plex); C10(Carbamidomethyl); C13(Carbamidomethyl); K14(TMT6plex)	27	43	G	R	1	1	1	AT2G16630.1	Pollen Ole e 1 allergen and extensin family protein	0.305199	1.28098	0.357244
aVAPVVVE	N-Term(TMT6plex)	220	227	S	T	1	1	1	AT1G72150.1	PATELLIN 1	0.35019	1.28009	0.356247
EGGkPTIVTNAEGQR	K4(TMT6plex)	96	110	M	T	1	2	1	AT4G24280.1	chloroplast heat shock protein 70-1	0.381265	1.27994	0.356079
gDSESFVGkNWN	N-Term(Acetyl); K9(TMT6plex)	2	13	M	G	1	1	1	AT1G08480.1	unknown protein; FUNCTIONS IN: molecular_function unknown; INVOLVED IN: biological_process unknown; LOCATED IN: mitochondrion, plasma membrane, plastid, vacuole; EXPRESSED IN: 27 plant structures; EXPRESSED DURING: 15 growth stages; Has 39 Blast hits to 39 proteins in 13 species: Archae - 0; Bacteria - 0; Metazoa - 0; Fungi - 0; Plants - 39; Viruses - 0; Other Eukaryotes - 0 (source: NCBI BLink).	0.190132	1.2795	0.35558
YSDDkLLQTR	K5(TMT6plex)	335	344	H	V	1	2	1	AT4G35090.1	catalase 2	0.0802127	1.27888	0.354886
iTGVNNQQE	N-Term(TMT6plex)	81	89	A	L	1	1	1	AT1G70760.1	inorganic carbon transport protein-related	0.111165	1.27888	0.354879
sDDGSLAFVPSE	N-Term(TMT6plex)	79	90	G	F	1	1	1	AT1G76100.1	plastocyanin 1	0.567997	1.27579	0.351386
sMSANDIkAGTNIE	N-Term(TMT6plex); K8(TMT6plex)	52	65	C	V	3	1	1	AT3G08740.1	elongation factor P (EF-P) family protein	0.0330465	1.27493	0.350416
gIPDAAQDLSTEMEVDAFR	N-Term(TMT6plex)	2	20	M	R	2	1	1	AT1G60080.1	3'-5'-exoribonuclease family protein	0.571502	1.27348	0.348782
akGVAVLNSSE	N-Term(Acetyl); K2(TMT6plex)	2	12	M	G	3	1	1	AT1G08830.1	copper/zinc superoxide dismutase 1	0.171446	1.27307	0.348316
mEFWGVEVkNGkPL	N-Term(Acetyl); K9(TMT6plex); K12(TMT6plex)	1	14	-	H	1	1	1	AT5G03740.1	histone deacetylase 2C	0.382781	1.27243	0.347587
aQNDTVkLIGSW	N-Term(Acetyl); K7(TMT6plex)	2	13	M	S	1	1	1	AT1G27130.1	glutathione S-transferase tau 13	0.719454	1.27232	0.347467
aTTEVGEAPA	N-Term(TMT6plex)	64	73	R	T	1	1	1	AT2G46820.1	photosystem I P subunit	0.610396	1.27222	0.347353
vGSGAPQR	N-Term(TMT6plex)	2	9	M	G	1	1	1	AT2G45070.1	Preprotein translocase Sec, Sec61-beta subunit protein	0.130674	1.27182	0.346899
fSVDNPTDR	N-Term(TMT6plex)	23	31	S	R	2	1	1	AT5G66680.1	dolichyl-diphosphooligosaccharide-protein glycosyltransferase 48kDa subunit family protein	0.164617	1.27148	0.346506
TTIVGDGTTQEAVNkR	K15(TMT6plex)	380	395	M	V	1	1	1	AT3G13470.1	TCP-1/cpn60 chaperonin family protein	0.0345326	1.2711	0.34608
aVSRDDAATPLSSSDQTQE	N-Term(TMT6plex)	55	73	L	T	1	1	1	AT1G54500.1	Rubredoxin-like superfamily protein	0.10071	1.27073	0.345662
sLVANEEFQH	N-Term(TMT6plex)	2	11	M	I	1	1	1	AT1G22780.1	Ribosomal protein S13/S18 family	0.451851	1.26988	0.344694
qGQGPPPmVQER	N-Term(TMT6plex); M8(Oxidation)	100	111	A	F	1	1	1	AT1G02560.1	nuclear encoded CLP protease 5	0.295764	1.2694	0.344146
mLVYQDLL	N-Term(TMT6plex); M1(Oxidation)					2	2	1	AT3G05540.1	Methionine sulfoxide reductase (MSS4-like) family protein	0.649268	1.26859	0.343221
tDLkGYcESWR	N-Term(TMT6plex); K4(TMT6plex); C7(Carbamidomethyl)	49	59	K	I	1	1	1	AT1G04040.1	HAD superfamily, subfamily IIIB acid phosphatase	0.274331	1.26803	0.342584
sTVSGYEGTGR	N-Term(TMT6plex)	410	420	S	S	1	2	1	AT1G10490.1	Domain of unknown function (DUF1726) ;Putative ATPase (DUF699)	0.103998	1.2679	0.342445
mkPIQSPSGVASPM	N-Term(Acetyl); K2(TMT6plex)	1	14	-	K	1	1	1	AT3G21220.1	MAP kinase kinase 5	0.146704	1.26721	0.341654
eEVcETScSILQEEPLTIR	N-Term(TMT6plex); C4(Carbamidomethyl); C8(Carbamidomethyl)	153	171	N	C	3	1	1	AT3G63040.1	unknown protein; FUNCTIONS IN: molecular_function unknown; INVOLVED IN: biological_process unknown; LOCATED IN: endomembrane system; Has 5 Blast hits to 5 proteins in 2 species: Archae - 0; Bacteria - 0; Metazoa - 0; Fungi - 0; Plants - 5; Viruses - 0; Other Eukaryotes - 0 (source: NCBI BLink).	0.401664	1.26655	0.340902
sTPVNNGGSVR	N-Term(TMT6plex)	45	55	C	V	1	1	1	AT5G64050.1	glutamate tRNA synthetase	0.13668	1.2647	0.3388
mTPESNAPSVDPQ	N-Term(TMT6plex); M1(Oxidation)	1	13	-	F	1	1	1	AT2G03640.3	Nuclear transport factor 2 (NTF2) family protein with RNA binding (RRM-RBD-RNP motifs) domain	0.541116	1.26468	0.338772
tQPAPLYPDVGQDE	N-Term(TMT6plex)	88	101	A	A	1	1	1	AT3G19170.1	presequence protease 1	0.222401	1.26331	0.33721
sHENIDDPAR	N-Term(TMT6plex)	344	353	R	A	3	1	1	AT4G28520.1	cruciferin 3	0.177989	1.26327	0.337162
mYSGQNkIHkD	N-Term(Acetyl); M1(Oxidation); K7(TMT6plex); K10(TMT6plex)	1	11	-	K	1	1	1	AT3G02560.1	Ribosomal protein S7e family protein	0.00904767	1.26274	0.336558
IVDLDTkGGR	K7(TMT6plex)	113	122	N	K	1	1	1	AT5G61170.1	Ribosomal protein S19e family protein	0.233549	1.2626	0.3364
tNDLDIEE	N-Term(TMT6plex)	3	10	G	G	1	1	1	AT1G76030.1	ATPase, V1 complex, subunit B protein	0.349821	1.26231	0.336071
vVVAVDGSEVSMEALR	N-Term(TMT6plex)	10	25	C	W	1	1	1	AT1G09740.1	Adenine nucleotide alpha hydrolases-like superfamily protein	0.655736	1.26223	0.335972
gANSLPTDATLD	N-Term(TMT6plex)					4	2	1	AT2G42500.1	protein phosphatase 2A-3	0.187852	1.26201	0.33572
gVQFDGPImDR	N-Term(TMT6plex); M9(Oxidation)	56	66	Q	D	1	1	1	AT1G68890.1	magnesium ion binding;thiamin pyrophosphate binding;hydro-lyases;catalytics;2-succinyl-5-enolpyruvyl-6-hydroxy-3-cyclohexene-1-carboxylic-acid synthases	0.141296	1.26078	0.334315
mEEVcEGkEF	N-Term(Acetyl); M1(Oxidation); C5(Carbamidomethyl); K8(TMT6plex)	1	10	-	S	2	1	1	AT4G10320.1	tRNA synthetase class I (I, L, M and V) family protein	0.079764	1.26077	0.3343
skFGELNPAF	N-Term(Acetyl); K2(TMT6plex)	2	11	M	S	1	1	1	AT5G12430.1	Heat shock protein DnaJ with tetratricopeptide repeat	0.623164	1.26036	0.333832
sGNNNNPQkPQG	N-Term(Acetyl); K9(TMT6plex)	2	13	M	S	1	1	1	AT5G14170.1	SWIB/MDM2 domain superfamily protein	0.0850125	1.26017	0.333618
vTkTEEIQLN	N-Term(TMT6plex); K3(TMT6plex)	2	11	M	Q	1	1	1	AT3G04830.1	Protein prenylyltransferase superfamily protein	0.134038	1.26005	0.33348
sAVSTSTIDYE	N-Term(TMT6plex)	71	81	L	F	3	1	1	AT2G35500.1	shikimate kinase like 2	0.0317019	1.25985	0.333254
yQGGGGNYQGGGGNYQGGGGR	N-Term(TMT6plex)	64	84	N	Y	2	1	1	AT2G05520.1	glycine-rich protein 3	0.247998	1.25961	0.332981
dYScIEVR	N-Term(TMT6plex); C4(Carbamidomethyl)	47	54	C	D	1	1	1	AT5G14100.1	non-intrinsic ABC protein 14	0.00578275	1.25919	0.332495
sYPLHATLASPE	N-Term(TMT6plex)	432	443	L	A	1	1	1	AT5G64050.1	glutamate tRNA synthetase	0.534937	1.25914	0.332434
sYSDSDSSSHGGEYkNFR	N-Term(Acetyl); K15(TMT6plex)	2	19	M	Q	2	1	1	AT1G12360.1	Sec1/munc18-like (SM) proteins superfamily	0.122995	1.25911	0.332407
mEDSVVDDVIkR	N-Term(Acetyl); M1(Oxidation); K11(TMT6plex)	1	12	-	L	3	1	1	AT1G64040.1	type one serine/threonine protein phosphatase 3	0.125963	1.25764	0.330719
eGEGGGEWGGGGEGGGGGR	N-Term(TMT6plex)	64	82	G	R	1	1	1	AT2G28490.1	RmlC-like cupins superfamily protein	0.411347	1.25687	0.32984
mEIDSEkIHER	N-Term(Acetyl); M1(Oxidation); K7(TMT6plex)	1	11	-	K	1	1	1	AT2G42120.1	DNA polymerase delta small subunit	0.566871	1.25641	0.329309
qHYTSTPEE	N-Term(TMT6plex)	307	315	Q	A	1	1	1	AT5G49360.1	beta-xylosidase 1	0.178311	1.25596	0.328791
sAGLmTFSE	N-Term(TMT6plex); M5(Oxidation)	311	319	G	A	1	1	1	AT3G21720.1	isocitrate lyase	0.25672	1.25589	0.328713
tTAPAESTASVDADR	N-Term(TMT6plex)	31	45	Q	L	1	1	1	AT2G15620.1	nitrite reductase 1	0.137109	1.25576	0.328561
vLSGDGTALTTDSkE	N-Term(TMT6plex); K14(TMT6plex)	75	89	A	A	4	1	1	AT4G24830.1	arginosuccinate synthase family	0.115182	1.25456	0.327186
vVETIER	N-Term(TMT6plex)	2	8	M	S	1	1	1	AT3G18520.2	histone deacetylase 15	0.0167267	1.25451	0.327124
tTSAmDPPPPR	N-Term(TMT6plex); M5(Oxidation)	2	12	M	N	1	1	1	AT5G38840.1	SMAD/FHA domain-containing protein	0.0338991	1.25403	0.326567
gSSSSPSPNDAVLESAR	N-Term(TMT6plex)	2	18	M	P	1	1	1	AT3G19990.1	unknown protein; INVOLVED IN: biological_process unknown; LOCATED IN: chloroplast stroma, chloroplast; EXPRESSED IN: 23 plant structures; EXPRESSED DURING: 13 growth stages; Has 118 Blast hits to 118 proteins in 41 species: Archae - 0; Bacteria - 42; Metazoa - 0; Fungi - 0; Plants - 56; Viruses - 0; Other Eukaryotes - 20 (source: NCBI BLink).	0.0392313	1.25396	0.326494
iQWQGGGGGHG	N-Term(TMT6plex)	252	262	E	G	1	1	1	AT5G35660.1	Glycine-rich protein family	0.1479	1.25368	0.326165
gDDDDEDDEE	N-Term(TMT6plex)	292	301	G	-	1	2	1	AT3G25520.1	ribosomal protein L5	0.754762	1.25362	0.326101
pSELTPEER	N-Term(TMT6plex)	2	10	M	S	1	1	1	AT4G17870.1	Polyketide cyclase/dehydrase and lipid transport superfamily protein	0.209295	1.25318	0.325588
vTVGQVTE	N-Term(TMT6plex)	75	82	N	V	1	1	1	AT5G16400.1	thioredoxin F2	0.260444	1.25296	0.325343
aSVPAAPAmE	N-Term(TMT6plex); M9(Oxidation)	57	66	S	G	1	1	1	AT1G10500.1	chloroplast-localized ISCA-like protein	0.137138	1.25184	0.324049
iYNPQVkVQE	N-Term(TMT6plex); K7(TMT6plex)	60	69	A	E	1	1	1	AT5G09650.1	pyrophosphorylase 6	0.0620776	1.25136	0.323501
aPIAVGDVVPDGTIS	N-Term(TMT6plex)	2	16	M	F	1	1	1	AT1G65980.1	thioredoxin-dependent peroxidase 1	0.800565	1.25123	0.323349
aTAYQPMkPGkAGLEEPLE	N-Term(Acetyl); K8(TMT6plex); K11(TMT6plex)					1	1	1	AT3G45030.1	Ribosomal protein S10p/S20e family protein	0.0177358	1.25072	0.322758
aTANSPSSSSSGGE	N-Term(TMT6plex)	68	81	S	I	1	1	1	AT2G41680.1	NADPH-dependent thioredoxin reductase C	0.623147	1.24965	0.32152
sNDkDSFNVSDLTAALkDEDR	N-Term(Acetyl); K4(TMT6plex); K17(TMT6plex)	2	22	M	A	2	1	1	AT4G26110.1	nucleosome assembly protein1;1	0.035189	1.24928	0.321096
sDTLSGLLE	N-Term(TMT6plex)	3	11	D	N	1	1	1	AT3G48990.1	AMP-dependent synthetase and ligase family protein	0.64856	1.2488	0.320543
mIISEANR	N-Term(TMT6plex)	1	8	-	K	2	1	1	AT5G52650.1	RNA binding Plectin/S10 domain-containing protein	0.00523799	1.24815	0.319797
aADEPSEISADAR	N-Term(TMT6plex)	84	96	F	I	1	1	1	AT4G28740.1	FUNCTIONS IN: molecular_function unknown; INVOLVED IN: biological_process unknown; LOCATED IN: chloroplast; EXPRESSED IN: 21 plant structures; EXPRESSED DURING: 13 growth stages; CONTAINS InterPro DOMAIN/s: Protein of unknown function DUF3493 (InterPro:IPR021883); BEST Arabidopsis thaliana protein match is: tetratricopeptide repeat (TPR)-containing protein (TAIR:AT1G02910.1); Has 30201 Blast hits…	0.585415	1.24804	0.319665
aSSSELPENVR	N-Term(TMT6plex)	40	50	S	N	4	1	1	AT1G14030.1	Rubisco methyltransferase family protein	0.10579	1.24745	0.318982
tEAESkTVVPESVL	N-Term(TMT6plex); K6(TMT6plex)	2	15	M	K	2	1	1	AT3G13580.3	Ribosomal protein L30/L7 family protein	0.0369381	1.24725	0.31875
mESLIkSQH	N-Term(Acetyl); M1(Oxidation); K6(TMT6plex)					1	1	1	AT3G01680.1	CONTAINS InterPro DOMAIN/s: Mediator complex subunit Med28 (InterPro:IPR021640); BEST Arabidopsis thaliana protein match is: unknown protein (TAIR:AT3G01670.1); Has 122 Blast hits to 112 proteins in 13 species: Archae - 0; Bacteria - 0; Metazoa - 0; Fungi - 0; Plants - 122; Viruses - 0; Other Eukaryotes - 0 (source: NCBI BLink).	0.109979	1.2467	0.318111
sSSPISSISADTkSE	N-Term(TMT6plex); K13(TMT6plex)	52	66	S	G	3	1	1	AT4G00620.1	Amino acid dehydrogenase family protein	0.0992306	1.24496	0.316101
akDVEAVPGEGFQTR	N-Term(Acetyl); K2(TMT6plex)	2	16	M	D	7	1	1	AT3G53420.1	plasma membrane intrinsic protein 2A	0.170451	1.24494	0.316074
aVDIGGVAIAR	N-Term(TMT6plex)	54	64	S	N	3	1	1	AT3G58140.1	phenylalanyl-tRNA synthetase class IIc family protein	0.0653878	1.24446	0.315517
aAPEDSkMSPANSFGAVVLGGTFDR	N-Term(Acetyl); K7(TMT6plex)	2	26	M	L	1	1	1	AT2G18250.1	4-phosphopantetheine adenylyltransferase	0.618396	1.24201	0.312677
sVAGGPTVGSSkIE	N-Term(TMT6plex); K12(TMT6plex)	35	48	C	G	3	1	1	AT4G01690.1	Flavin containing amine oxidoreductase family	0.148044	1.24089	0.311378
qGYQLLQQccNE	N-Term(TMT6plex); C9(Carbamidomethyl); C10(Carbamidomethyl)	87	98	Q	L	3	1	1	AT4G27160.1	seed storage albumin 3	0.426137	1.2401	0.310452
sSDGSAGkAVVE	N-Term(Acetyl); K8(TMT6plex)	2	13	M	A	2	1	1	AT2G37120.1	S1FA-like DNA-binding protein	0.151027	1.23949	0.309747
aSAVQkSALLLcGDYmE	N-Term(Acetyl); K6(TMT6plex); C12(Carbamidomethyl); M16(Oxidation)	2	18	M	A	1	1	1	AT2G38860.2	Class I glutamine amidotransferase-like superfamily protein	0.683027	1.23932	0.309544
aSkLIQVQSkAcE	N-Term(Acetyl); K3(TMT6plex); K10(TMT6plex); C12(Carbamidomethyl)	2	14	M	A	1	1	1	AT4G29480.1	Mitochondrial ATP synthase subunit G protein	0.0799071	1.23797	0.307978
mNTDITALEkAQYPVVDR	N-Term(Acetyl); K10(TMT6plex)	1	18	-	N	3	1	1	AT4G16450.1	unknown protein; FUNCTIONS IN: molecular_function unknown; INVOLVED IN: photorespiration; LOCATED IN: mitochondrion, mitochondrial membrane, mitochondrial respiratory chain complex I, respiratory chain complex I, membrane; EXPRESSED IN: 25 plant structures; EXPRESSED DURING: 15 growth stages; Has 30201 Blast hits to 17322 proteins in 780 species: Archae - 12; Bacteria - 1396; Metazoa - 17338; Fun…	0.03952	1.2376	0.307547
smSHDDDTASkE	N-Term(TMT6plex); M2(Oxidation); K11(TMT6plex)	46	57	R	V	1	1	1	AT5G10920.1	L-Aspartase-like family protein	0.0195695	1.23678	0.306587
sPVcSAPDPNLNYR	N-Term(TMT6plex); C4(Carbamidomethyl)	40	53	R	P	2	1	1	AT1G78680.1	gamma-glutamyl hydrolase 2	0.740698	1.23582	0.305465
gDSESFVGkN	N-Term(Acetyl); K9(TMT6plex)	2	11	M	W	1	1	1	AT1G08480.1	unknown protein; FUNCTIONS IN: molecular_function unknown; INVOLVED IN: biological_process unknown; LOCATED IN: mitochondrion, plasma membrane, plastid, vacuole; EXPRESSED IN: 27 plant structures; EXPRESSED DURING: 15 growth stages; Has 39 Blast hits to 39 proteins in 13 species: Archae - 0; Bacteria - 0; Metazoa - 0; Fungi - 0; Plants - 39; Viruses - 0; Other Eukaryotes - 0 (source: NCBI BLink).	0.251829	1.23561	0.305226
aELNEVLTR	N-Term(TMT6plex)	19	27	Y	E	2	3	1	AT5G35530.1	Ribosomal protein S3 family protein	0.287656	1.23465	0.304097
gDEkPVIVM	N-Term(Acetyl); K4(TMT6plex)	2	10	M	A	1	1	1	AT2G20120.1	Protein of unknown function (DUF502)	0.325138	1.2343	0.30369
aNNQASLLLQkQ	N-Term(Acetyl); K11(TMT6plex)	2	13	M	L	3	1	1	AT3G55380.2	ubiquitin-conjugating enzyme 14	0.126849	1.23378	0.303083
tVEQNLEALDQFPVGmR	N-Term(TMT6plex); M16(Oxidation)	2	18	M	V	1	1	1	AT2G25180.1	response regulator 12	0.708791	1.23306	0.302239
sSVSLPNVE	N-Term(TMT6plex)	62	70	A	I	1	1	1	AT4G32520.1	serine hydroxymethyltransferase 3	0.294598	1.23295	0.302109
gGGGGGGAPAAE	N-Term(TMT6plex)	96	107	S	S	1	1	1	AT2G27720.2	60S acidic ribosomal protein family	0.126623	1.23251	0.301602
aTDIDDEWGQDGVER	N-Term(TMT6plex)	56	70	R	V	3	1	1	AT4G04020.1	fibrillin	0.196541	1.23103	0.299867
sLSVAADSAATE	N-Term(TMT6plex)	46	57	A	S	2	1	1	AT3G57610.1	adenylosuccinate synthase	0.161325	1.23077	0.299561
tVEGVNPkAYPL	N-Term(TMT6plex); K8(TMT6plex)	2	13	M	A	1	1	1	AT4G12600.2	Ribosomal protein L7Ae/L30e/S12e/Gadd45 family protein	0.00705719	1.23047	0.299208
sSSSIVSSSVVTkE	N-Term(TMT6plex); K13(TMT6plex)	50	63	S	D	1	1	1	AT4G36810.1	geranylgeranyl pyrophosphate synthase 1	0.238278	1.22915	0.297662
sAIFADIPAPE	N-Term(TMT6plex)	89	99	L	L	1	1	1	AT3G27220.1	Galactose oxidase/kelch repeat superfamily protein	0.0612645	1.22904	0.297529
sNQGSDLAELQPASEGSPLLVPR	N-Term(TMT6plex)	50	72	N	Q	4	1	1	AT5G60600.1	4-hydroxy-3-methylbut-2-enyl diphosphate synthase	0.307048	1.22852	0.296927
sVTSAPASGTSSSSkTPR	N-Term(TMT6plex); K15(TMT6plex)	60	77	C	R	1	1	1	AT5G63420.1	RNA-metabolising metallo-beta-lactamase family protein	0.153638	1.22807	0.296391
vDLEPTVIDEVR	N-Term(TMT6plex)	68	79	F	T	1	3	1	AT1G04820.1	tubulin alpha-4 chain	0.398666	1.22748	0.295697
tANSPSSSSSGGE	N-Term(TMT6plex)	69	81	A	I	4	1	1	AT2G41680.1	NADPH-dependent thioredoxin reductase C	0.224259	1.22676	0.294851
vLNTTTNVTTTPSPTkPTkPE	N-Term(TMT6plex); K16(TMT6plex); K19(TMT6plex)	65	85	A	T	1	1	1	AT3G48560.1	chlorsulfuron/imidazolinone resistant 1	0.0507104	1.22663	0.294704
VANPTTGcQkkLE	C8(Carbamidomethyl); K10(TMT6plex); K11(TMT6plex)	5	17	N	I	1	2	1	AT5G10360.1	Ribosomal protein S6e	0.0788674	1.22657	0.294635
aVSSDSVLDPE	N-Term(TMT6plex)	49	59	A	S	1	1	1	AT4G28590.1	FUNCTIONS IN: molecular_function unknown; INVOLVED IN: biological_process unknown; LOCATED IN: chloroplast; EXPRESSED IN: 21 plant structures; EXPRESSED DURING: 10 growth stages; BEST Arabidopsis thaliana protein match is: Thioredoxin superfamily protein (TAIR:AT2G31840.1); Has 114 Blast hits to 112 proteins in 39 species: Archae - 2; Bacteria - 0; Metazoa - 17; Fungi - 6; Plants - 67; Viruses - …	0.227668	1.22656	0.294616
akDVEAVPGEGF	N-Term(Acetyl); K2(TMT6plex)	2	13	M	Q	1	1	1	AT3G53420.1	plasma membrane intrinsic protein 2A	0.0982436	1.2258	0.293726
tSIIQQNLE	N-Term(TMT6plex)	30	38	P	G	1	1	1	AT5G40710.1	zinc finger (C2H2 type) family protein	0.476039	1.22573	0.293644
PGADGMGEGTSLVVAkSR	K16(TMT6plex)	558	575	R	M	1	1	1	AT3G21720.1	isocitrate lyase	0.0262195	1.22518	0.292999
mLVQLPR	N-Term(TMT6plex)	72	78	V	L	1	1	1	AT5G61140.2	U5 small nuclear ribonucleoprotein helicase	0.303253	1.22504	0.292828
vAQNAEPGRDSGE	N-Term(TMT6plex)	44	56	C	S	1	1	1	AT5G52410.2	INVOLVED IN: biological_process unknown; LOCATED IN: chloroplast; EXPRESSED IN: 13 plant structures; EXPRESSED DURING: 6 growth stages; CONTAINS InterPro DOMAIN/s: S-layer homology domain (InterPro:IPR001119); BEST Arabidopsis thaliana protein match is: unknown protein (TAIR:AT5G23890.1); Has 35333 Blast hits to 34131 proteins in 2444 species: Archae - 798; Bacteria - 22429; Metazoa - 974; Fungi …	0.214484	1.22468	0.292399
aETSkQVNGDDAQDLH	N-Term(Acetyl); K5(TMT6plex)	2	17	M	S	2	1	1	AT1G60420.1	DC1 domain-containing protein	0.0298541	1.22377	0.291327
aVSTGSFVTADE	N-Term(TMT6plex)	64	75	A	L	1	1	1	AT1G74260.1	purine biosynthesis 4	0.226891	1.22319	0.290652
vVLGAGAFEVAAR	N-Term(TMT6plex)	410	422	C	Q	1	2	1	AT3G02530.1	TCP-1/cpn60 chaperonin family protein	0.593792	1.22233	0.28963
mkTILSSETm	N-Term(TMT6plex); K2(TMT6plex); M10(Oxidation)	1	10	-	D	1	2	1	AT1G33120.1	Ribosomal protein L6 family	0.025311	1.22147	0.28862
qWNSYNNVkE	N-Term(TMT6plex); K9(TMT6plex)	113	122	L	I	1	1	1	AT5G18420.2	unknown protein; FUNCTIONS IN: molecular_function unknown; INVOLVED IN: biological_process unknown; LOCATED IN: cellular_component unknown; EXPRESSED IN: 25 plant structures; EXPRESSED DURING: 15 growth stages; CONTAINS InterPro DOMAIN/s: Protein of unknown function DUF2363 (InterPro:IPR019312); Has 233 Blast hits to 233 proteins in 86 species: Archae - 0; Bacteria - 0; Metazoa - 106; Fungi - 2; …	0.46691	1.22025	0.287171
aEGLVLkGImR	N-Term(Acetyl); K7(TMT6plex); M10(Oxidation)	2	12	M	A	2	1	1	AT3G18130.1	receptor for activated C kinase 1C	0.0243544	1.21972	0.286544
sSGAGSGTTk	N-Term(Acetyl); K10(TMT6plex)	2	11	M	G	1	1	1	AT1G54690.1	gamma histone variant H2AX	0.209007	1.21824	0.284801
mDQFkGEPR	N-Term(Acetyl); M1(Oxidation); K5(TMT6plex)	1	9	-	L	1	1	1	AT4G33090.1	aminopeptidase M1	0.219843	1.21807	0.284601
sIPVFQTATNE	N-Term(TMT6plex)	136	146	C	V	1	1	1	AT5G13140.1	Pollen Ole e 1 allergen and extensin family protein	0.519173	1.21752	0.283951
vDIGGVAIAR	N-Term(TMT6plex)	55	64	A	N	4	1	1	AT3G58140.1	phenylalanyl-tRNA synthetase class IIc family protein	0.0740143	1.21741	0.283815
tTASPSMSQQTGE	N-Term(TMT6plex)	42	54	F	I	1	1	1	AT5G10700.1	Peptidyl-tRNA hydrolase II (PTH2) family protein	0.12565	1.217	0.283326
iGTGmGAAAVFER	N-Term(TMT6plex); M5(Oxidation)	426	438	C	G	2	2	1	AT2G33150.1	peroxisomal 3-ketoacyl-CoA thiolase 3	0.410587	1.2163	0.282494
dDQTVLYE	N-Term(TMT6plex)	26	33	C	S	3	1	1	AT5G61790.1	calnexin 1	0.0958101	1.21493	0.280876
sGANYYDR	N-Term(TMT6plex)	520	527	W	Y	1	1	1	AT3G21720.1	isocitrate lyase	0.0309775	1.21448	0.280343
lQYSPPELNE	N-Term(TMT6plex)	35	44	C	S	4	1	1	AT1G06290.1	acyl-CoA oxidase 3	0.143564	1.21444	0.280297
sTDEFGLR	N-Term(TMT6plex)	44	51	Y	E	1	1	1	AT1G74230.1	glycine-rich RNA-binding protein 5	0.174096	1.21423	0.28004
sLAEAATESSPNPGLSR	N-Term(TMT6plex)	143	159	C	G	1	1	1	AT2G32230.1	proteinaceous RNase P 1	0.00854714	1.21417	0.279973
tSSDTAVVE	N-Term(TMT6plex)	67	75	A	T	1	1	1	AT1G69830.1	alpha-amylase-like 3	0.0340226	1.21347	0.279136
gANSLPTDATLDLD	N-Term(TMT6plex)					4	2	1	AT2G42500.1	protein phosphatase 2A-3	0.649474	1.21236	0.277815
gHLIPQTGDEE	N-Term(TMT6plex)	2	12	M	T	1	1	1	AT1G76790.1	O-methyltransferase family protein	0.428151	1.21183	0.277186
aAANAPITMkE	N-Term(Acetyl); K10(TMT6plex)	2	12	M	V	1	1	1	AT3G08530.1	Clathrin, heavy chain	0.0779507	1.21037	0.275453
aLRTPTISAEE	N-Term(TMT6plex)	69	79	S	V	1	1	1	AT4G26370.1	antitermination NusB domain-containing protein	0.262024	1.20937	0.274259
mIISENNR	N-Term(TMT6plex)	1	8	-	R	3	1	1	AT4G25740.1	RNA binding Plectin/S10 domain-containing protein	0.144078	1.20833	0.273017
sLLSTPAVSAIIRE	N-Term(TMT6plex)	170	183	N	R	1	1	1	AT1G70730.3	Phosphoglucomutase/phosphomannomutase family protein	0.420198	1.20788	0.272476
dAAPEER	N-Term(TMT6plex)	118	124	I	A	1	1	1	AT4G20360.1	RAB GTPase homolog E1B	0.310017	1.20716	0.271623
aDVGIDSR	N-Term(TMT6plex)	53	60	R	P	2	1	1	AT4G04770.1	ATP binding cassette protein 1	0.131001	1.20689	0.271297
aQTVVLkVGMScQGc	N-Term(Acetyl); K7(TMT6plex); C12(Carbamidomethyl); C15(Carbamidomethyl)	2	16	M	V	1	1	1	AT3G56240.1	copper chaperone	0.341533	1.20613	0.270386
aAPPASSSAREE	N-Term(TMT6plex)	2	13	M	F	2	1	1	AT1G35160.2	GF14 protein phi chain	0.141646	1.20596	0.270186
sHDDDTASkE	N-Term(Acetyl); K9(TMT6plex)	48	57	M	V	1	1	1	AT5G10920.1	L-Aspartase-like family protein	0.726014	1.20566	0.269826
gPQQGYQLLQQccNE	N-Term(TMT6plex); C12(Carbamidomethyl); C13(Carbamidomethyl)	84	98	E	L	4	1	1	AT4G27160.1	seed storage albumin 3	0.471988	1.20543	0.269551
pTATLDNNEELR	N-Term(TMT6plex)	21	32	A	R	1	1	1	AT5G16120.2	alpha/beta-Hydrolases superfamily protein	0.318405	1.20525	0.269334
mEVVkGLNVER	N-Term(Acetyl); K5(TMT6plex)	7	17	E	Y	1	1	1	AT5G58070.1	temperature-induced lipocalin	0.0160545	1.20506	0.269108
tSSAVVAPE	N-Term(TMT6plex)	71	79	A	R	1	1	1	AT3G25920.1	ribosomal protein L15	0.206658	1.20454	0.268482
aDVEPEVAAAGVPkkR	N-Term(Acetyl); K14(TMT6plex); K15(TMT6plex)	2	17	M	T	6	2	1	AT1G04270.1	cytosolic ribosomal protein S15	0.0556256	1.20397	0.267796
aAEPkAAVE	N-Term(Acetyl); K5(TMT6plex)					1	1	1	AT5G45010.1	DSS1 homolog on chromosome V	0.243978	1.20368	0.267449
mQNEEGQVTEL	N-Term(TMT6plex); M1(Oxidation)	1	11	-	Y	1	1	1	AT5G27700.1	Ribosomal protein S21e	0.340041	1.20339	0.267101
sTQDHAAAAIAR	N-Term(TMT6plex)	90	101	F	D	1	2	1	AT4G13940.1	S-adenosyl-L-homocysteine hydrolase	0.280487	1.20146	0.264793
smSANDIkAGTNIE	N-Term(TMT6plex); M2(Oxidation); K8(TMT6plex)	52	65	C	V	1	1	1	AT3G08740.1	elongation factor P (EF-P) family protein	0.32889	1.20145	0.264781
TQkEIEYLTDR	K3(TMT6plex)	237	247	F	I	1	1	1	AT2G22780.1	peroxisomal NAD-malate dehydrogenase 1	0.270977	1.20111	0.264366
mNVDEEIQkLEEEIHR	N-Term(Acetyl); M1(Oxidation); K9(TMT6plex)	1	16	-	L	2	1	1	AT4G33640.1	unknown protein; Has 30201 Blast hits to 17322 proteins in 780 species: Archae - 12; Bacteria - 1396; Metazoa - 17338; Fungi - 3422; Plants - 5037; Viruses - 0; Other Eukaryotes - 2996 (source: NCBI BLink).	0.447312	1.20107	0.264325
aHNPTGVDPTSE	N-Term(TMT6plex)	185	196	C	Q	1	1	1	AT5G19550.1	aspartate aminotransferase 2	0.140274	1.20106	0.264312
dAIEVGIVSGPR	N-Term(TMT6plex)	253	264	L	A	1	1	1	AT3G06860.1	multifunctional protein 2	0.11619	1.20093	0.264156
vTSSDQIQNGSEE	N-Term(TMT6plex)	2	14	M	Q	1	1	1	AT3G26640.1	Transducin/WD40 repeat-like superfamily protein	0.590913	1.20084	0.264047
SkPQGGEVVAVGEGR	K2(TMT6plex)	92	106	Q	T	1	1	1	AT5G20720.1	chaperonin 20	0.277346	1.2006	0.263754
sDDEHHFEASESGASkTYPQSAGN	N-Term(Acetyl); K16(TMT6plex)	2	25	M	I	18	1	1	AT1G26630.1	Eukaryotic translation initiation factor 5A-1 (eIF-5A 1) protein	0.356488	1.20035	0.263452
vVSAAAVR	N-Term(TMT6plex)	45	52	S	Q	1	1	1	AT1G15140.1	FAD/NAD(P)-binding oxidoreductase	0.162239	1.20004	0.263083
aSSSAESGIFLPH	N-Term(TMT6plex)	63	75	R	L	4	1	1	AT5G63310.1	nucleoside diphosphate kinase 2	0.147436	1.19989	0.262898
mDkTFFSSNE	N-Term(Acetyl); K3(TMT6plex)	1	10	-	G	1	1	1	AT1G22430.1	GroES-like zinc-binding dehydrogenase family protein	0.149151	1.19974	0.262718
sVSAPNVELR	N-Term(TMT6plex)	53	62	S	T	1	1	1	AT5G19940.1	Plastid-lipid associated protein PAP / fibrillin family protein	0.441634	1.19928	0.262163
dSQDGASIDR	N-Term(TMT6plex)	284	293	A	A	1	1	1	AT3G09260.1	Glycosyl hydrolase superfamily protein	0.713331	1.19873	0.261504
aGkVVSGSIDQSDQSFLDDE	N-Term(TMT6plex); K3(TMT6plex)	100	119	C	Q	1	1	1	AT1G10960.1	ferredoxin 1	0.622236	1.1987	0.26147
tATSSSTIEE	N-Term(TMT6plex)	53	62	C	Q	1	1	1	AT5G26570.1	catalytics;carbohydrate kinases;phosphoglucan, water dikinases	0.216142	1.19803	0.260662
aNTQLkSDAIMDMMkEH	N-Term(Acetyl); K6(TMT6plex); K15(TMT6plex)	2	18	M	L	2	1	1	AT5G42890.1	sterol carrier protein 2	0.266552	1.19778	0.260359
iGLGGGSGSGAGAGSGSGSGSR	N-Term(TMT6plex)	48	69	G	S	1	1	1	AT4G30450.1	glycine-rich protein	0.000464039	1.19744	0.259948
tFIGNSTSIQE	N-Term(TMT6plex)	366	376	S	M	1	6	1	AT4G20890.1	tubulin beta-9 chain	0.269835	1.19699	0.259413
aFYAGFPE	N-Term(TMT6plex)	120	127	A	T	1	2	1	AT2G33150.1	peroxisomal 3-ketoacyl-CoA thiolase 3	0.749863	1.19615	0.258392
aTELELHR	N-Term(TMT6plex)	622	629	D	R	1	1	1	AT1G66880.1	Protein kinase superfamily protein	0.708922	1.19558	0.257714
gIDLIAGGk	N-Term(TMT6plex); K9(TMT6plex)	2	10	M	S	5	2	1	AT3G05590.1	ribosomal protein L18	0.0320292	1.19427	0.25613
sVVGFDVGNENcVIAVAkQR	N-Term(Acetyl); C12(Carbamidomethyl); K18(TMT6plex)	2	21	M	G	2	1	1	AT1G11660.1	heat shock protein 70 (Hsp 70) family protein	0.233208	1.19351	0.255213
gGEGEDLEPLFDYR	N-Term(TMT6plex)	2	15	M	R	3	1	1	AT1G68185.1	Ubiquitin-like superfamily protein	0.280762	1.19293	0.254505
aASEASINGSNR	N-Term(TMT6plex)	67	78	M	M	3	1	1	AT3G53900.2	uracil phosphoribosyltransferase	0.0904473	1.19276	0.254301
aTGSTTDSAR	N-Term(TMT6plex)	2	11	M	S	1	1	1	AT2G36290.1	alpha/beta-Hydrolases superfamily protein	0.0856661	1.19195	0.253328
kSHSANQLQE	K1(TMT6plex)	109	118	E	I	1	1	1	AT3G13490.1	Lysyl-tRNA synthetase, class II	0.540263	1.19185	0.253205
dDQTVLYESFDEPFDGR	N-Term(TMT6plex)	26	42	C	W	6	1	1	AT5G61790.1	calnexin 1	0.383936	1.19179	0.253135
nGGLMDYAFE	N-Term(TMT6plex)	201	210	C	F	1	3	1	AT1G47128.1	Granulin repeat cysteine protease family protein	0.733634	1.19087	0.252013
vHVcYYR	N-Term(TMT6plex); C4(Carbamidomethyl)	2	8	M	N	1	1	1	AT5G15200.1	Ribosomal protein S4	0.325153	1.19082	0.251958
akDVEAVPGEGFQTR	N-Term(TMT6plex); K2(TMT6plex)	2	16	M	D	5	1	1	AT3G53420.1	plasma membrane intrinsic protein 2A	0.212864	1.19062	0.251708
sTIMQkIkE	N-Term(Acetyl); K6(TMT6plex); K8(TMT6plex)	2	10	M	I	1	1	1	AT4G39520.1	GTP-binding protein-related	0.133958	1.1905	0.251565
qLSDDRME	N-Term(TMT6plex)					1	1	1	AT3G11964.1	RNA binding;RNA binding	0.372313	1.19041	0.251456
gIDLIAGGkS	N-Term(TMT6plex); K9(TMT6plex)	2	11	M	K	5	2	1	AT3G05590.1	ribosomal protein L18	0.00401756	1.19037	0.251414
aAATTSSPTTE	N-Term(TMT6plex)	47	57	S	T	2	1	1	AT4G09730.1	RH39	0.27853	1.18996	0.250907
mEDSVVDDVIkR	N-Term(Acetyl); K11(TMT6plex)	1	12	-	L	3	1	1	AT1G64040.1	type one serine/threonine protein phosphatase 3	0.0343763	1.18941	0.250245
aSIGGDGkSIE	N-Term(TMT6plex); K8(TMT6plex)	106	116	N	I	1	1	1	AT1G33120.1	Ribosomal protein L6 family	0.751073	1.18939	0.250224
sVSTTLDTPATASTHkPFPAE	N-Term(TMT6plex); K16(TMT6plex)	43	63	C	V	1	1	1	AT3G21200.1	proton gradient regulation 7	0.0548447	1.18897	0.249706
sLAPLSPSE	N-Term(TMT6plex)	30	38	S	F	1	1	1	AT3G21300.1	RNA methyltransferase family protein	0.35187	1.18831	0.248906
sVSTAEkASEIVLQPIR	N-Term(Acetyl); K7(TMT6plex)	72	88	A	E	1	2	1	AT2G45300.1	RNA 3'-terminal phosphate cyclase/enolpyruvate transferase, alpha/beta	0.115455	1.18796	0.248484
vRISVLND	N-Term(TMT6plex)					1	1	1	AT1G07770.1	ribosomal protein S15A	0.403819	1.18748	0.247898
gHQNAAVSE	N-Term(TMT6plex)	30	38	M	N	2	1	1	AT1G06570.1	phytoene desaturation 1	0.713445	1.18728	0.247661
aESSkVVHVR	N-Term(Acetyl); K5(TMT6plex)	2	11	M	N	3	1	1	AT1G43190.1	polypyrimidine tract-binding protein 3	0.17654	1.18708	0.247411
gGVAVPGAAAAE	N-Term(TMT6plex)	13	24	N	A	1	1	1	AT1G49760.1	poly(A) binding protein 8	0.427326	1.18679	0.247059
aAFPNLNSDAGLkkLDEH	N-Term(Acetyl); K13(TMT6plex); K14(TMT6plex)	2	19	M	L	3	1	1	AT1G30230.2	Glutathione S-transferase, C-terminal-like;Translation elongation factor EF1B/ribosomal protein S6	0.120071	1.18609	0.246219
tTPAVkTGLF	N-Term(Acetyl); K6(TMT6plex)	2	11	M	V	1	1	1	AT2G37600.1	Ribosomal protein L36e family protein	0.0506641	1.18558	0.245597
aPVSALAkY	N-Term(TMT6plex); K8(TMT6plex)	2	10	M	K	1	1	1	AT2G44610.1	Ras-related small GTP-binding family protein	0.746147	1.18528	0.245227
aEQHNkEVIR	N-Term(Acetyl); K6(TMT6plex)	2	11	M	L	1	1	1	AT3G19340.1	Protein of unknown function (DUF3754)	0.158538	1.18417	0.243876
vGTSSSSAGDHTH	N-Term(TMT6plex)	2	14	M	T	2	1	1	AT5G19950.1	Domain of unknown function (DUF1767)	0.550938	1.18393	0.243578
vGSLESDQTLS	N-Term(TMT6plex)	2	12	M	M	1	1	1	AT1G43710.1	Pyridoxal phosphate (PLP)-dependent transferases superfamily protein	0.673617	1.18353	0.243097
aIYNPQVkVQE	N-Term(TMT6plex); K8(TMT6plex)	59	69	S	E	1	1	1	AT5G09650.1	pyrophosphorylase 6	0.067015	1.18345	0.242998
sVTLHTNLGDIkcE	N-Term(Acetyl); K12(TMT6plex); C13(Carbamidomethyl)	2	15	M	I	3	1	1	AT1G01940.1	Cyclophilin-like peptidyl-prolyl cis-trans isomerase family protein	0.0522138	1.18342	0.242958
sQTVVLR	N-Term(TMT6plex)	32	38	M	V	1	1	1	AT1G66240.1	homolog of anti-oxidant 1	0.164818	1.18253	0.241871
dVANAPGVTADISHMDTSAVVR	N-Term(TMT6plex)	75	96	Y	G	2	1	1	AT2G22780.1	peroxisomal NAD-malate dehydrogenase 1	0.38107	1.18236	0.241666
aTDTVTYNGTTSAE	N-Term(TMT6plex)					1	1	1	AT4G37920.1	unknown protein; FUNCTIONS IN: molecular_function unknown; INVOLVED IN: biological_process unknown; LOCATED IN: chloroplast thylakoid membrane, chloroplast, chloroplast envelope; BEST Arabidopsis thaliana protein match is: unknown protein (TAIR:AT1G36320.1); Has 123 Blast hits to 120 proteins in 40 species: Archae - 2; Bacteria - 11; Metazoa - 8; Fungi - 0; Plants - 85; Viruses - 0; Other Eukaryo…	0.165403	1.18219	0.241458
aEGLVLkGTMc	N-Term(Acetyl); K7(TMT6plex); C11(Carbamidomethyl)	2	12	M	A	2	1	1	AT1G48630.1	receptor for activated C kinase 1B	0.207916	1.18218	0.241452
vNEPVQPPAPTITAE	N-Term(TMT6plex)	77	91	A	A	4	1	1	AT5G42270.1	FtsH extracellular protease family	0.0469855	1.18217	0.241438
aNTQLkSDAImDm	N-Term(Acetyl); K6(TMT6plex); M11(Oxidation); M13(Oxidation)	2	14	M	M	3	1	1	AT5G42890.1	sterol carrier protein 2	0.0602513	1.18141	0.240505
skLTLEkPE	N-Term(Acetyl); K2(TMT6plex); K7(TMT6plex)					1	1	1	AT2G02060.1	Homeodomain-like superfamily protein	0.204361	1.18126	0.240332
gDGTEFVVR	N-Term(TMT6plex)	2	10	M	S	1	1	1	AT2G16640.1	multimeric translocon complex in the outer envelope membrane 132	0.0942219	1.18119	0.240245
TPSDPQLkE	K8(TMT6plex)	161	169	A	-	1	1	1	AT5G52840.1	NADH-ubiquinone oxidoreductase-related	0.0540463	1.18026	0.239101
sSFTSkFADE	N-Term(Acetyl); K6(TMT6plex)	2	11	M	L	7	1	1	AT2G36460.1	Aldolase superfamily protein	0.185402	1.18004	0.238834
aVSTTNASATTAE	N-Term(TMT6plex)	64	76	S	T	3	1	1	AT3G59400.1	enzyme binding;tetrapyrrole binding	0.282534	1.17954	0.238224
gGIGTVPVGR	N-Term(TMT6plex)	245	254	I	V	1	1	1	AT1G07920.1	GTP binding Elongation factor Tu family protein	0.178995	1.17952	0.238201
aELkLSESR	N-Term(Acetyl); K4(TMT6plex)	2	10	M	D	1	1	1	AT5G67630.1	P-loop containing nucleoside triphosphate hydrolases superfamily protein	0.00162751	1.17952	0.238196
lAGDSAAYQR	N-Term(TMT6plex)	35	44	C	T	7	1	1	AT2G33150.1	peroxisomal 3-ketoacyl-CoA thiolase 3	0.0291596	1.1792	0.237804
sAGLMTFSE	N-Term(TMT6plex)	311	319	G	A	2	1	1	AT3G21720.1	isocitrate lyase	0.255803	1.17863	0.237107
akDVEGPEGFQTR	N-Term(Acetyl); K2(TMT6plex)	2	14	M	D	2	1	1	AT2G37170.1	plasma membrane intrinsic protein 2	0.350778	1.17719	0.235344
sLPSEAVDE	N-Term(TMT6plex)	31	39	S	K	2	1	1	AT4G37930.1	serine transhydroxymethyltransferase 1	0.210472	1.17618	0.234112
akNSGSSFE	N-Term(Acetyl); K2(TMT6plex)	2	10	M	A	1	1	1	AT2G42395.1	unknown protein; Has 35333 Blast hits to 34131 proteins in 2444 species: Archae - 798; Bacteria - 22429; Metazoa - 974; Fungi - 991; Plants - 531; Viruses - 0; Other Eukaryotes - 9610 (source: NCBI BLink).	0.0911062	1.17603	0.23393
aTVEVEQVTPVAVENVEVPTkTV	N-Term(Acetyl); K21(TMT6plex)	2	24	M	E	1	1	1	AT1G12080.2	Vacuolar calcium-binding protein-related	0.719584	1.17596	0.23384
aSGNNVFTSPE	N-Term(TMT6plex)	58	68	A	T	1	1	1	AT5G16715.1	ATP binding;valine-tRNA ligases;aminoacyl-tRNA ligases;nucleotide binding;ATP binding;aminoacyl-tRNA ligases	0.382276	1.17589	0.233759
DDDELkEIGR	K6(TMT6plex)	228	237	R	R	2	1	1	AT1G21440.1	Phosphoenolpyruvate carboxylase family protein	0.332902	1.17544	0.233202
vATPQEkIE	N-Term(TMT6plex); K7(TMT6plex)	46	54	C	Y	1	1	1	AT4G33680.1	Pyridoxal phosphate (PLP)-dependent transferases superfamily protein	0.0830585	1.175	0.232659
cGVGFIANLE	N-Term(TMT6plex); C1(Carbamidomethyl)	108	117	A	N	2	1	1	AT2G41220.1	glutamate synthase 2	0.509994	1.17437	0.231892
sSSkVGGGAR	N-Term(Acetyl); K4(TMT6plex)	2	11	M	K	1	2	1	AT1G29350.1	Kinase-related protein of unknown function (DUF1296)	0.174751	1.17414	0.231599
mDSPQSVVSPFkIGE	N-Term(Acetyl); M1(Oxidation); K12(TMT6plex)	1	15	-	S	2	1	1	AT5G55530.1	Calcium-dependent lipid-binding (CaLB domain) family protein	0.420035	1.17318	0.230428
vGEVETAR	N-Term(TMT6plex)	390	397	C	V	1	1	1	AT1G58290.1	Glutamyl-tRNA reductase family protein	0.314199	1.1723	0.229341
aSSAAGSTLmTNSSSPR	N-Term(TMT6plex); M10(Oxidation)	55	71	S	S	1	1	1	AT4G36910.1	Cystathionine beta-synthase (CBS) family protein	0.698341	1.17072	0.22739
aASSATISTDSESVSLGHR	N-Term(TMT6plex)	38	56	A	V	2	1	1	AT1G08490.1	chloroplastic NIFS-like cysteine desulfurase	0.0434174	1.16963	0.226048
dSLPDAIDWR	N-Term(TMT6plex)	127	136	G	A	3	1	1	AT3G19390.1	Granulin repeat cysteine protease family protein	0.367757	1.1691	0.225403
aEDLVLDTAIR	N-Term(TMT6plex)	2	12	M	D	4	1	1	AT4G12590.1	Protein of unknown function DUF106, transmembrane	0.201429	1.16826	0.224361
aEQTEkAF	N-Term(TMT6plex); K6(TMT6plex)	2	9	M	L	1	3	1	AT4G30800.1	Nucleic acid-binding, OB-fold-like protein	0.116364	1.16699	0.222787
kGLSADAIEE	K1(TMT6plex)	108	117	G	R	1	1	1	AT3G23710.1	Tic22-like family protein	0.215455	1.16683	0.222597
nAVSSNSSSTLVTE	N-Term(TMT6plex)	62	75	C	L	1	1	1	AT3G49680.1	branched-chain aminotransferase 3	0.622864	1.16572	0.221222
aVDSDSLVEDR	N-Term(TMT6plex)	73	83	S	D	1	1	1	AT3G10670.1	non-intrinsic ABC protein 7	0.396549	1.16553	0.220983
iSSTSQAATASVkDSDE	N-Term(TMT6plex); K13(TMT6plex)	22	38	C	F	2	1	1	AT2G38400.2	alanine:glyoxylate aminotransferase 3	0.278916	1.16523	0.220611
sASTVSAPkRE	N-Term(Acetyl); K9(TMT6plex)	46	56	A	T	2	1	1	AT5G46290.3	3-ketoacyl-acyl carrier protein synthase I	0.0324953	1.16511	0.220471
sSFTSkFADELIAN	N-Term(Acetyl); K6(TMT6plex)	2	15	M	A	2	1	1	AT2G36460.1	Aldolase superfamily protein	0.232675	1.16511	0.220466
pANTNALILkE	N-Term(TMT6plex); K10(TMT6plex)	133	143	N	F	1	3	1	AT1G04410.1	Lactate/malate dehydrogenase family protein	0.128148	1.16448	0.219689
gSSSDSSADSSTPPNGTR	N-Term(TMT6plex)	63	80	Y	Q	2	1	1	AT1G63610.2	unknown protein; FUNCTIONS IN: molecular_function unknown; INVOLVED IN: biological_process unknown; LOCATED IN: chloroplast; EXPRESSED IN: 22 plant structures; EXPRESSED DURING: 13 growth stages; BEST Arabidopsis thaliana protein match is: unknown protein (TAIR:AT2G14910.1); Has 35333 Blast hits to 34131 proteins in 2444 species: Archae - 798; Bacteria - 22429; Metazoa - 974; Fungi - 991; Plants …	0.707184	1.16415	0.219272
aSSDSGSTSPTAAVSVEAPEPVE	N-Term(TMT6plex)	40	62	R	V	1	1	1	AT4G17600.1	Chlorophyll A-B binding family protein	0.72376	1.16406	0.219169
mIQPQTYLNVAD	N-Term(TMT6plex); M1(Oxidation)	1	12	-	N	2	1	1	ATCG00780.1	ribosomal protein L14	0.213236	1.16353	0.218505
aYLVADYIE	N-Term(TMT6plex)	202	210	S	V	1	1	1	AT4G24190.1	Chaperone protein htpG family protein	0.450038	1.16349	0.218458
tIAAAPAR	N-Term(TMT6plex)	2	9	M	Q	1	1	1	AT4G02940.1	oxidoreductase, 2OG-Fe(II) oxygenase family protein	0.0776311	1.16316	0.218049
aTTSSAVIELPANVAEAPR	N-Term(TMT6plex)	43	61	A	S	1	1	1	AT1G10910.1	Pentatricopeptide repeat (PPR) superfamily protein	0.785245	1.16227	0.216951
sQTQESAIR	N-Term(TMT6plex)	66	74	M	G	2	1	1	AT5G45390.1	CLP protease P4	0.138929	1.16153	0.21603
sSSELPENVR	N-Term(TMT6plex)	41	50	A	N	1	1	1	AT1G14030.1	Rubisco methyltransferase family protein	0.295465	1.16131	0.21575
gLHPISDANE	N-Term(TMT6plex)	2	11	M	H	4	1	1	AT5G19290.1	alpha/beta-Hydrolases superfamily protein	0.106945	1.16102	0.215399
FNkDGTTIR	K3(TMT6plex)	57	65	H	K	1	2	1	AT3G13470.1	TCP-1/cpn60 chaperonin family protein	0.528927	1.16098	0.215338
aATATEkLPQ	N-Term(Acetyl); K7(TMT6plex)	2	11	M	L	2	1	1	AT5G17310.2	UDP-glucose pyrophosphorylase 2	0.0190593	1.16035	0.214557
sSSVSVQPVSE	N-Term(TMT6plex)	57	67	K	D	2	1	1	AT5G22800.1	Alanyl-tRNA synthetase, class IIc	0.140701	1.15941	0.213395
aNLDmEQH	N-Term(TMT6plex); M5(Oxidation)	2	9	M	S	1	1	1	AT5G65900.1	DEA(D/H)-box RNA helicase family protein	0.505819	1.15836	0.212084
aGVAFGSFDD	N-Term(TMT6plex)	2	11	M	S	2	1	1	AT3G16240.1	delta tonoplast integral protein	0.26877	1.15803	0.211671
lDNLDVLQATE	N-Term(TMT6plex)	39	49	N	T	1	1	1	AT4G28520.1	cruciferin 3	0.310371	1.15722	0.210667
qIGAYDDAE	N-Term(TMT6plex)	178	186	K	K	1	2	1	AT3G09630.1	Ribosomal protein L4/L1 family	0.608532	1.15683	0.210182
sGFEDGFSAEkL	N-Term(Acetyl); K11(TMT6plex)	2	13	M	F	1	1	1	AT1G16350.1	Aldolase-type TIM barrel family protein	0.322248	1.15663	0.209927
sTVVSDE	N-Term(TMT6plex)	56	62	N	S	1	1	1	AT2G43180.1	Phosphoenolpyruvate carboxylase family protein	0.294547	1.15653	0.209806
sVAADSAATESLGR	N-Term(TMT6plex)	48	61	L	I	2	1	1	AT3G57610.1	adenylosuccinate synthase	0.232093	1.15616	0.209344
sAFTSkFADELIANAAY	N-Term(Acetyl); K6(TMT6plex)	2	18	M	I	1	1	1	AT3G52930.1	Aldolase superfamily protein	0.386247	1.15613	0.2093
aDNTGSEmkSGSF	N-Term(Acetyl); M8(Oxidation); K9(TMT6plex)	2	14	M	M	3	1	1	AT1G17890.1	NAD(P)-binding Rossmann-fold superfamily protein	0.215397	1.15552	0.208541
aAFPNLNSD	N-Term(TMT6plex)	2	10	M	A	1	1	1	AT1G30230.2	Glutathione S-transferase, C-terminal-like;Translation elongation factor EF1B/ribosomal protein S6	0.257453	1.15454	0.207323
sSVVTkEDNLR	N-Term(TMT6plex); K6(TMT6plex)	57	67	S	Q	1	1	1	AT4G36810.1	geranylgeranyl pyrophosphate synthase 1	0.276554	1.15453	0.207303
qFQSMTFQAVE	N-Term(TMT6plex)	228	238	T	D	1	1	1	AT1G78850.1	D-mannose binding lectin protein with Apple-like carbohydrate-binding domain	0.294113	1.15411	0.206785
aTSSSTIEEQR	N-Term(TMT6plex)	54	64	T	K	2	1	1	AT5G26570.1	catalytics;carbohydrate kinases;phosphoglucan, water dikinases	0.157474	1.15373	0.206311
APAQkQPTAEE	K5(TMT6plex)					1	1	1	AT2G19830.1	SNF7 family protein	0.763177	1.15364	0.206195
kNAGVNGSVVSE	K1(TMT6plex)	512	523	A	K	2	3	1	AT3G13470.1	TCP-1/cpn60 chaperonin family protein	0.0619256	1.15314	0.205573
TkEPkVE	K2(TMT6plex); K5(TMT6plex)	6	12	K	T	1	2	1	AT3G11510.1	Ribosomal protein S11 family protein	0.233806	1.15301	0.205402
IkAYLPVVE	K2(TMT6plex)	769	777	N	S	1	2	1	AT1G56070.1	Ribosomal protein S5/Elongation factor G/III/V family protein	0.727426	1.15269	0.205007
pSDILEPR	N-Term(TMT6plex)	2	9	M	G	1	1	1	AT5G07290.1	MEI2-like 4	0.0710838	1.15181	0.203909
iVQGPLFDE	N-Term(TMT6plex)	670	678	T	V	3	1	1	AT3G26720.1	Glycosyl hydrolase family 38 protein	0.14696	1.15177	0.203858
aVATPNSVLSE	N-Term(TMT6plex)	61	71	S	E	3	1	1	AT5G26742.2	DEAD box RNA helicase (RH3)	0.0584457	1.15136	0.203343
aSLEPSYVLR	N-Term(TMT6plex)	380	389	S	A	1	1	1	AT5G65720.1	nitrogen fixation S (NIFS)-like 1	0.310738	1.1513	0.203268
pELPEVEAAR	N-Term(TMT6plex)	2	11	M	R	1	1	1	AT1G52500.2	MUTM homolog-1	0.200915	1.15064	0.202438
sLLPTSSVQE	N-Term(TMT6plex)	37	46	D	S	1	1	1	AT5G13690.1	alpha-N-acetylglucosaminidase family / NAGLU family	0.40117	1.15042	0.202157
aNNPSQLLPSELIDR	N-Term(TMT6plex)	2	16	M	C	1	1	1	AT5G48870.1	Small nuclear ribonucleoprotein family protein	0.344089	1.14986	0.201455
sVSVVIPkEE	N-Term(TMT6plex); K8(TMT6plex)	82	91	A	D	1	1	1	AT5G01500.1	thylakoid ATP/ADP carrier	0.237144	1.14926	0.200708
vIQVGAQTE	N-Term(TMT6plex)	432	440	A	T	1	3	1	AT3G13470.1	TCP-1/cpn60 chaperonin family protein	0.570526	1.14812	0.199274
eTAQVPDAH	N-Term(TMT6plex)	71	79	R	I	1	1	1	AT1G20950.1	Phosphofructokinase family protein	0.757669	1.14807	0.199209
sSSTGFDNSNVVVkE	N-Term(TMT6plex); K14(TMT6plex)	62	76	C	K	4	1	1	AT2G02500.1	Nucleotide-diphospho-sugar transferases superfamily protein	0.101953	1.14735	0.198307
sSPAQVER	N-Term(TMT6plex)	99	106	M	S	2	1	1	AT1G09130.3	ATP-dependent caseinolytic (Clp) protease/crotonase family protein	0.254709	1.14693	0.197778
gRDPLDNARD	N-Term(TMT6plex)	48	57	E	S	1	1	1	AT4G21020.1	Late embryogenesis abundant protein (LEA) family protein	0.507381	1.14652	0.197267
aSNGDkGLIVSFGE	N-Term(Acetyl); K6(TMT6plex)	2	15	M	M	2	1	1	AT2G31390.1	pfkB-like carbohydrate kinase family protein	0.64597	1.1464	0.197114
pAPTTEIEPIEAQSL	N-Term(TMT6plex)	2	16	M	K	2	1	1	AT4G15900.1	pleiotropic regulatory locus 1	0.684952	1.14611	0.196746
sIGFVISHG	N-Term(TMT6plex)	319	327	E	Y	1	2	1	AT5G16340.1	AMP-dependent synthetase and ligase family protein	0.783232	1.14602	0.196635
mDSDQGkLF	N-Term(Acetyl); M1(Oxidation); K7(TMT6plex)	1	9	-	V	3	1	1	AT4G14300.1	RNA-binding (RRM/RBD/RNP motifs) family protein	0.114679	1.14596	0.196556
sSSPADHSPATAVEAITNR	N-Term(TMT6plex)	57	75	Y	S	5	1	1	AT4G10750.1	Phosphoenolpyruvate carboxylase family protein	0.23786	1.14548	0.19595
aTSSPASSAAPSSAPAkDE	N-Term(TMT6plex); K17(TMT6plex)	52	70	Y	G	1	2	1	AT5G08670.1	ATP synthase alpha/beta family protein	0.375267	1.14509	0.195463
vATDVASR	N-Term(TMT6plex)	405	412	L	G	1	1	1	AT5G26742.2	DEAD box RNA helicase (RH3)	0.742805	1.14505	0.195413
sIANSEPPVSLSE	N-Term(TMT6plex)	40	52	K	R	2	1	1	AT3G47450.1	P-loop containing nucleoside triphosphate hydrolases superfamily protein	0.15226	1.14459	0.194828
dAAcSAcE	N-Term(TMT6plex); C4(Carbamidomethyl); C7(Carbamidomethyl)	377	384	G	M	3	1	1	AT1G11910.1	aspartic proteinase A1	0.292619	1.14439	0.194574
dTADEEDVLLTGINSYR	N-Term(TMT6plex)	25	41	S	A	4	1	1	AT5G19250.1	Glycoprotein membrane precursor GPI-anchored	0.490582	1.14371	0.193726
skLQSEAVR	N-Term(Acetyl); K2(TMT6plex)	2	10	M	E	9	3	1	AT1G08360.1	Ribosomal protein L1p/L10e family	0.0778278	1.14285	0.192642
mDNkQNASYQ	N-Term(Acetyl); M1(Oxidation); K4(TMT6plex)	1	10	-	A	1	1	1	AT3G02480.1	Late embryogenesis abundant protein (LEA) family protein	0.547421	1.14266	0.192397
aTGAATENQWLkGR	N-Term(Acetyl); K12(TMT6plex)	2	15	M	V	8	1	1	AT5G61780.1	TUDOR-SN protein 2	0.00714575	1.14264	0.192366
aTTGTAAVATGTSTVkR	N-Term(Acetyl); K16(TMT6plex)	2	18	M	K	15	1	1	AT4G28440.1	Nucleic acid-binding, OB-fold-like protein	0.172181	1.1425	0.192197
aDESPkSIYDFTVkDIGGN	N-Term(Acetyl); K6(TMT6plex); K14(TMT6plex)	2	20	M	D	1	1	1	AT2G31570.1	glutathione peroxidase 2	0.709862	1.14171	0.191199
gDTEkcNSDmIQR	N-Term(Acetyl); K5(TMT6plex); C6(Carbamidomethyl); M10(Oxidation)	2	14	M	L	1	1	1	AT4G38900.1	Basic-leucine zipper (bZIP) transcription factor family protein	0.8037	1.14148	0.190905
sITAVNSRE	N-Term(TMT6plex)	194	202	L	K	1	1	1	AT3G57000.1	nucleolar essential protein-related	0.123053	1.14122	0.190574
mEPFVVkE	N-Term(Acetyl); M1(Oxidation); K7(TMT6plex)	1	8	-	N	1	2	1	AT5G06460.1	ubiquitin activating enzyme 2	0.258451	1.14101	0.190308
DDEDVEADHLkDR	K11(TMT6plex)	371	383	R	Y	1	1	1	AT3G49601.1	FUNCTIONS IN: molecular_function unknown; INVOLVED IN: biological_process unknown; LOCATED IN: cellular_component unknown; CONTAINS InterPro DOMAIN/s: mRNA splicing factor, Cwf21 (InterPro:IPR013170); Has 30201 Blast hits to 17322 proteins in 780 species: Archae - 12; Bacteria - 1396; Metazoa - 17338; Fungi - 3422; Plants - 5037; Viruses - 0; Other Eukaryotes - 2996 (source: NCBI BLink).	0.593617	1.14063	0.189829
sEEkVVAVIM	N-Term(Acetyl); K4(TMT6plex)	2	11	M	V	1	1	1	AT2G04650.1	ADP-glucose pyrophosphorylase family protein	0.733764	1.1406	0.189795
sESSENkAPSGLPIDLR	N-Term(TMT6plex); K7(TMT6plex)	77	93	M	G	3	1	1	AT2G05990.1	NAD(P)-binding Rossmann-fold superfamily protein	0.283162	1.14041	0.189548
sSVLTTVTLTE	N-Term(TMT6plex)	102	112	D	I	1	1	1	AT5G67500.2	voltage dependent anion channel 2	0.847618	1.13846	0.187078
mESTESYAAGSPEELAkR	N-Term(Acetyl); K17(TMT6plex)	1	18	-	S	6	1	1	AT5G04430.2	binding to TOMV RNA 1L (long form)	0.22376	1.13807	0.186594
pTRNIAIGGVQEE	N-Term(TMT6plex)	2	14	M	V	4	1	1	AT3G26520.1	tonoplast intrinsic protein 2	0.264617	1.13751	0.185879
sEVEIENAATIEGNTAADAPVTDAAVEkkPA	N-Term(Acetyl); K28(TMT6plex); K29(TMT6plex)	2	32	M	A	1	1	1	AT1G06760.1	winged-helix DNA-binding transcription factor family protein	0.769652	1.13728	0.185592
qLATLPILSFE	N-Term(TMT6plex)	50	60	S	G	2	1	1	AT1G07320.1	ribosomal protein L4	0.288224	1.13696	0.185182
eGTEAkPR	N-Term(Acetyl); K6(TMT6plex)	80	87	R	N	1	2	1	AT1G52300.1	Zinc-binding ribosomal protein family protein	0.325158	1.13696	0.18518
kLGGGDGE	N-Term(Acetyl); K1(TMT6plex)	53	60	A	V	2	2	1	AT2G05310.1	unknown protein; FUNCTIONS IN: molecular_function unknown; INVOLVED IN: biological_process unknown; LOCATED IN: chloroplast; BEST Arabidopsis thaliana protein match is: unknown protein (TAIR:AT4G13500.1); Has 50 Blast hits to 50 proteins in 20 species: Archae - 0; Bacteria - 0; Metazoa - 0; Fungi - 0; Plants - 50; Viruses - 0; Other Eukaryotes - 0 (source: NCBI BLink).	0.375923	1.13682	0.185009
aASSVGNAE	N-Term(TMT6plex)	73	81	S	D	1	1	1	AT1G53520.1	Chalcone-flavanone isomerase family protein	0.484384	1.13677	0.184943
iGGGAGAE	N-Term(TMT6plex)	76	83	R	L	1	1	1	AT4G27600.1	pfkB-like carbohydrate kinase family protein	0.439881	1.13602	0.183991
dQSSGIFYE	N-Term(TMT6plex)	183	191	K	D	1	1	1	AT4G20040.1	Pectin lyase-like superfamily protein	0.186194	1.13593	0.183869
aAAAAkAAVVLPR	N-Term(Acetyl); K6(TMT6plex)	2	14	M	P	5	1	1	AT4G13720.1	Inosine triphosphate pyrophosphatase family protein	0.118454	1.13548	0.1833
sLNFTAIE	N-Term(TMT6plex)	63	70	M	V	1	1	1	AT5G43960.1	Nuclear transport factor 2 (NTF2) family protein with RNA binding (RRM-RBD-RNP motifs) domain	0.808449	1.13537	0.183165
mYSGQNkIHkD	N-Term(Acetyl); K7(TMT6plex); K10(TMT6plex)	1	11	-	K	1	1	1	AT3G02560.1	Ribosomal protein S7e family protein	0.359973	1.13537	0.183159
sAVTmTDSNDAGmDAVQR	N-Term(TMT6plex); M5(Oxidation); M13(Oxidation)	55	72	F	R	1	1	1	AT5G16440.1	isopentenyl diphosphate isomerase 1	0.806023	1.13523	0.182984
vTETEEkPAALDPSSEAAR	N-Term(TMT6plex); K7(TMT6plex)	58	76	A	R	4	1	1	AT3G52150.1	RNA-binding (RRM/RBD/RNP motifs) family protein	0.289871	1.13463	0.182218
gDkNDDDkNIE	N-Term(Acetyl); K3(TMT6plex); K8(TMT6plex)	2	12	M	I	1	1	1	AT5G47880.1	eukaryotic release factor 1-1	0.0971592	1.134	0.181416
sMEDVEETYImVkPDGIQR	N-Term(TMT6plex); M11(Oxidation); K13(TMT6plex)	79	97	A	G	1	1	1	AT5G63310.1	nucleoside diphosphate kinase 2	0.529307	1.13392	0.181324
pAATETER	N-Term(TMT6plex)	3	10	S	W	1	1	1	AT2G26260.1	3beta-hydroxysteroid-dehydrogenase/decarboxylase isoform 2	0.312561	1.13372	0.181069
sTNPAIEPkVR	N-Term(Acetyl); K9(TMT6plex)	27	37	M	K	1	1	1	AT1G31500.4	DNAse I-like superfamily protein	0.231411	1.13362	0.180939
aSQVITQGNE	N-Term(TMT6plex)	63	72	F	I	3	1	1	AT5G13440.1	Ubiquinol-cytochrome C reductase iron-sulfur subunit	0.239371	1.13337	0.180623
eSSAAASDSSSQAPPPAEkFEYQAEVSR	N-Term(TMT6plex); K19(TMT6plex)	78	105	N	L	4	1	1	AT3G07770.1	HEAT SHOCK PROTEIN 89.1	0.749635	1.13332	0.18055
iGNSTSIQE	N-Term(TMT6plex)	368	376	F	M	1	6	1	AT4G20890.1	tubulin beta-9 chain	0.637661	1.13314	0.180328
sLQSTTPSTR	N-Term(TMT6plex)	52	61	S	D	4	1	1	AT1G17650.1	glyoxylate reductase 2	0.286609	1.13279	0.179881
aADNTGSkSSSAAD	N-Term(Acetyl); K8(TMT6plex)	2	15	M	S	4	1	1	AT1G26110.1	decapping 5	0.0704302	1.13177	0.178575
gTSSAAAEE	N-Term(TMT6plex)	39	47	F	I	1	1	1	AT3G48000.1	aldehyde dehydrogenase 2B4	0.0174852	1.13019	0.176563
aANEEFTGNLkR	N-Term(Acetyl); K11(TMT6plex)	54	65	M	Q	2	1	1	AT4G26300.1	Arginyl-tRNA synthetase, class Ic	0.0844131	1.13007	0.176416
sMASSFNPE	N-Term(TMT6plex)	62	70	S	Q	2	1	1	AT5G12040.1	Nitrilase/cyanide hydratase and apolipoprotein N-acyltransferase family protein	0.0900755	1.12995	0.176257
tQSNPNEQSVE	N-Term(TMT6plex)	2	12	M	L	1	1	1	ATCG00560.1	photosystem II reaction center protein L	0.242932	1.12936	0.175511
tIDSQQkT	N-Term(TMT6plex); K7(TMT6plex)	2	9	M	S	1	1	1	AT3G11400.2	eukaryotic translation initiation factor 3G1	0.0953889	1.12891	0.174935
tFAPTGLTTE	N-Term(TMT6plex)	267	276	V	V	2	1	1	AT1G07920.1	GTP binding Elongation factor Tu family protein	0.583392	1.12729	0.172853
aSNGDkGLIVSFGEm	N-Term(Acetyl); K6(TMT6plex); M15(Oxidation)	2	16	M	L	2	1	1	AT2G31390.1	pfkB-like carbohydrate kinase family protein	0.548414	1.12715	0.172681
eSGDVSSPLR	N-Term(TMT6plex)	38	47	C	T	1	1	1	AT5G08415.1	Radical SAM superfamily protein	0.503705	1.12683	0.172276
sGSAADSQVVSDYVR	N-Term(TMT6plex)	58	72	R	Y	1	1	1	AT4G31300.2	N-terminal nucleophile aminohydrolases (Ntn hydrolases) superfamily protein	0.663118	1.12639	0.171704
aSPPTEEAVVATEPLTR	N-Term(TMT6plex)	75	91	A	E	9	1	1	AT4G23100.1	glutamate-cysteine ligase	0.181783	1.12636	0.171664
pTRNIAIGGVQE	N-Term(TMT6plex)	2	13	M	E	7	1	1	AT3G26520.1	tonoplast intrinsic protein 2	0.508442	1.12628	0.171571
tATNkQVILkD	N-Term(Acetyl); K5(TMT6plex); K10(TMT6plex)	2	12	M	Y	2	1	1	AT5G16970.1	alkenal reductase	0.413567	1.12569	0.170814
mDVIkTQQISAR	N-Term(Acetyl); K5(TMT6plex)	1	12	-	T	7	2	1	AT5G05780.1	RP non-ATPase subunit 8A	0.0164422	1.12512	0.170084
vLTNAGDQAVSVkASVSQkVIE	N-Term(Acetyl); K13(TMT6plex); K19(TMT6plex)	42	63	S	E	1	1	1	AT1G80600.1	HOPW1-1-interacting 1	0.838449	1.12507	0.17001
qTAATSSAVVAPER	N-Term(TMT6plex)	67	80	S	F	4	1	1	AT3G25920.1	ribosomal protein L15	0.363577	1.12494	0.169848
aPIAVGD	N-Term(TMT6plex)	2	8	M	V	1	1	1	AT1G65980.1	thioredoxin-dependent peroxidase 1	0.340119	1.12494	0.169842
gEIGFTEkQEAL	N-Term(Acetyl); K8(TMT6plex)	2	13	M	V	2	1	1	AT3G10520.1	haemoglobin 2	0.178969	1.12443	0.169197
mkFNVANPTTG	N-Term(TMT6plex); K2(TMT6plex)	1	11	-	C	1	2	1	AT5G10360.1	Ribosomal protein S6e	0.196961	1.12398	0.168619
aTITVVkA	N-Term(Acetyl); K7(TMT6plex)	2	9	M	R	1	1	1	AT2G36530.1	Enolase	0.0315268	1.12384	0.168438
tDVDESVR	N-Term(TMT6plex)	2	9	M	R	1	1	1	AT5G43010.1	regulatory particle triple-A ATPase 4A	0.0999706	1.12353	0.168036
pEDSSSLDYAMEkASGPH	N-Term(TMT6plex); K13(TMT6plex)					1	1	1	AT5G40870.1	uridine kinase/uracil phosphoribosyltransferase 1	0.531408	1.12336	0.167824
aLESNAPVVDPN	N-Term(TMT6plex)	2	13	M	T	1	1	1	AT1G13730.1	Nuclear transport factor 2 (NTF2) family protein with RNA binding (RRM-RBD-RNP motifs) domain	0.338724	1.12265	0.166903
aTEAAPMDEkAkR	N-Term(Acetyl); K10(TMT6plex); K12(TMT6plex)	2	14	M	M	1	1	1	AT4G02030.2	Vps51/Vps67 family (components of vesicular transport) protein	0.433577	1.12194	0.165989
aTNEPEHEHR	N-Term(TMT6plex)	2	11	M	D	3	1	1	AT1G07140.1	Pleckstrin homology (PH) domain superfamily protein	0.555421	1.12192	0.165969
sVSNTENVAPkDDER	N-Term(TMT6plex); K11(TMT6plex)	47	61	C	G	4	2	1	AT1G07780.3	phosphoribosylanthranilate isomerase 1	0.288502	1.12118	0.165017
hDDSGPTVNATTIDE	N-Term(TMT6plex)	39	53	C	L	2	1	1	AT4G37870.1	phosphoenolpyruvate carboxykinase 1	0.448186	1.12116	0.164987
vTDGELSDDNVAALLR	N-Term(TMT6plex)	527	542	C	L	1	1	1	AT1G06950.1	translocon at the inner envelope membrane of chloroplasts 110	0.839077	1.12102	0.164814
aEEPTTTTLVTPEkLPSPS	N-Term(Acetyl); K14(TMT6plex)	2	20	M	L	1	1	1	AT1G72160.1	Sec14p-like phosphatidylinositol transfer family protein	0.364368	1.12062	0.1643
NPTTGcQkkLE	C6(Carbamidomethyl); K8(TMT6plex); K9(TMT6plex)	7	17	A	I	1	2	1	AT5G10360.1	Ribosomal protein S6e	0.261581	1.11974	0.163167
aLSPDADSR	N-Term(TMT6plex)	71	79	G	F	1	1	1	AT1G79050.1	recA DNA recombination family protein	0.373441	1.11956	0.162934
vkYSQEPDNQ	N-Term(TMT6plex); K2(TMT6plex)	2	11	M	T	2	1	1	AT1G67430.1	Ribosomal protein L22p/L17e family protein	0.25044	1.11756	0.160347
AkVFMADFE	K2(TMT6plex)	121	129	G	D	1	1	1	AT5G03860.1	malate synthase	0.636837	1.11714	0.159816
sVEGPmPQTR	N-Term(TMT6plex); M6(Oxidation)	179	188	D	F	1	1	1	AT5G13650.2	elongation factor family protein	0.479994	1.11658	0.159086
aAANAPITmkEVL	N-Term(Acetyl); M9(Oxidation); K10(TMT6plex)	2	14	M	T	1	1	1	AT3G08530.1	Clathrin, heavy chain	0.31449	1.11631	0.158742
aGkGEGPAIGIDLGTTYSc	N-Term(Acetyl); K3(TMT6plex); C19(Carbamidomethyl)	2	20	M	V	3	4	1	AT3G09440.1	Heat shock protein 70 (Hsp 70) family protein	0.701347	1.11513	0.157206
aLAIAVATE	N-Term(TMT6plex)	250	258	N	Y	2	1	1	AT3G09200.1	Ribosomal protein L10 family protein	0.217347	1.11484	0.156841
tGcFSLSE	N-Term(TMT6plex); C3(Carbamidomethyl)	2	9	M	A	1	1	1	AT1G78210.1	alpha/beta-Hydrolases superfamily protein	0.494381	1.11478	0.156755
aTVEVEQVTPV	N-Term(TMT6plex)	2	12	M	A	1	1	1	AT1G12080.2	Vacuolar calcium-binding protein-related	0.808396	1.11437	0.156231
tSSAVVAPER	N-Term(TMT6plex)	71	80	A	F	1	1	1	AT3G25920.1	ribosomal protein L15	0.594297	1.11415	0.15594
sSGHIVSVE	N-Term(TMT6plex)	15	23	E	M	1	1	1	AT1G76300.1	snRNP core protein SMD3	0.368519	1.11393	0.155662
vSGSGIcS	N-Term(TMT6plex); C7(Carbamidomethyl)	2	9	M	K	1	2	1	AT3G24830.1	Ribosomal protein L13 family protein	0.601987	1.1134	0.154978
mENSQSQGkN	N-Term(Acetyl); M1(Oxidation); K9(TMT6plex)	1	10	-	K	1	1	1	AT5G53980.1	homeobox protein 52	0.807422	1.11316	0.154658
tAAPDAGTTVSADE	N-Term(TMT6plex)	75	88	C	S	1	1	1	AT3G59980.1	Nucleic acid-binding, OB-fold-like protein	0.761484	1.11303	0.154498
aVAADAAE	N-Term(TMT6plex)	60	67	M	T	1	1	1	AT3G54050.1	high cyclic electron flow 1	0.289862	1.11292	0.154347
aLTVAkSALEAIR	N-Term(Acetyl); K6(TMT6plex)	2	14	M	E	2	1	1	AT3G03100.1	NADH:ubiquinone oxidoreductase, 17.2kDa subunit	0.621805	1.11267	0.154023
vSTTNASATTAE	N-Term(TMT6plex)	65	76	A	T	1	1	1	AT3G59400.1	enzyme binding;tetrapyrrole binding	0.403627	1.11182	0.152923
aISEASkSSH	N-Term(TMT6plex); K7(TMT6plex)	2	11	M	E	1	1	1	AT3G13620.1	Amino acid permease family protein	0.429512	1.11178	0.152876
TTPLTPATQSQkLE	K12(TMT6plex)	551	564	G	G	1	1	1	AT3G16460.1	Mannose-binding lectin superfamily protein	0.632076	1.11176	0.152841
sLQSTTPSTRDE	N-Term(TMT6plex)	52	63	S	L	4	1	1	AT1G17650.1	glyoxylate reductase 2	0.119433	1.1113	0.152249
sTLMTNSSSPRSGVYTVGE	N-Term(TMT6plex)	61	79	G	F	1	1	1	AT4G36910.1	Cystathionine beta-synthase (CBS) family protein	0.60404	1.11126	0.152193
sIHSTSSPE	N-Term(TMT6plex)	66	74	C	T	1	1	1	AT3G02660.1	Tyrosyl-tRNA synthetase, class Ib, bacterial/mitochondrial	0.373155	1.11118	0.152087
AkIDASEETNR	K2(TMT6plex)	86	96	L	E	1	1	1	AT1G21750.1	PDI-like 1-1	0.345645	1.11089	0.151712
gSkPWLHPAPQ	N-Term(Acetyl); K3(TMT6plex)	2	12	M	Y	1	1	1	AT4G03080.1	BRI1 suppressor 1 (BSU1)-like 1	0.394672	1.11061	0.151355
sTVNRTSPLTSSVRAE	N-Term(TMT6plex)	43	58	C	V	1	1	1	AT5G14660.1	peptide deformylase 1B	0.595368	1.11056	0.151283
aVSSNSSSTLVTE	N-Term(TMT6plex)	63	75	N	L	4	1	1	AT3G49680.1	branched-chain aminotransferase 3	0.275523	1.11045	0.151148
vTGEALIAYR	N-Term(TMT6plex)	2	11	M	A	1	1	1	AT3G62810.1	complex 1 family protein / LVR family protein	0.413758	1.11012	0.15072
aYEPMkPTk	N-Term(Acetyl); K6(TMT6plex); K9(TMT6plex)	2	10	M	A	1	1	1	AT3G47370.2	Ribosomal protein S10p/S20e family protein	0.260034	1.10943	0.149819
gISHNDQVE	N-Term(TMT6plex)	330	338	N	T	1	1	1	AT5G26120.1	alpha-L-arabinofuranosidase 2	0.0726479	1.109	0.149265
aSESVPDR	N-Term(TMT6plex)	23	30	F	K	1	1	1	AT3G15020.1	Lactate/malate dehydrogenase family protein	0.22772	1.10884	0.149049
aGkGEGPAIGID	N-Term(Acetyl); K3(TMT6plex)	2	13	M	L	5	4	1	AT3G09440.1	Heat shock protein 70 (Hsp 70) family protein	0.24559	1.10861	0.148757
sTGLDMSLDDmIAkNR	N-Term(Acetyl); M11(Oxidation); K14(TMT6plex)	2	17	M	K	2	1	1	AT5G59950.5	RNA-binding (RRM/RBD/RNP motifs) family protein	0.0661526	1.10847	0.148568
DDEDGILEkLER	K9(TMT6plex)	171	182	R	K	1	1	1	AT3G18790.1	FUNCTIONS IN: molecular_function unknown; INVOLVED IN: biological_process unknown; LOCATED IN: chloroplast; EXPRESSED IN: 22 plant structures; EXPRESSED DURING: 13 growth stages; CONTAINS InterPro DOMAIN/s: Isy1-like splicing (InterPro:IPR009360); Has 1147 Blast hits to 965 proteins in 236 species: Archae - 12; Bacteria - 13; Metazoa - 351; Fungi - 230; Plants - 49; Viruses - 9; Other Eukaryotes …	0.1759	1.10822	0.148249
fSDGMLPNGDFE	N-Term(TMT6plex)	23	34	C	L	4	1	1	AT5G11420.1	Protein of unknown function, DUF642	0.537054	1.10808	0.148056
aSQVRSVkVGNLSSGATE	N-Term(Acetyl); K8(TMT6plex)	2	19	M	H	4	1	1	AT5G16840.2	binding partner of acd11 1	0.300345	1.1079	0.147828
pPAGQTAAVAE	N-Term(TMT6plex)	3	13	A	A	1	1	1	AT5G23575.1	Transmembrane CLPTM1 family protein	0.541569	1.10606	0.145432
aTNGSASSAQLSQkEADVR	N-Term(Acetyl); K14(TMT6plex)	2	20	M	M	5	1	1	AT1G72370.1	40s ribosomal protein SA	0.281898	1.10551	0.144708
amIGQVAGGGRTE	N-Term(TMT6plex); M2(Oxidation)	164	176	R	K	1	3	1	AT2G18020.1	Ribosomal protein L2 family	0.753048	1.10531	0.144448
TSIkPLGDR	K4(TMT6plex)	60	68	Y	V	1	1	1	AT5G20720.1	chaperonin 20	0.317776	1.10494	0.143962
gGDGkVFTLSE	N-Term(TMT6plex); K5(TMT6plex)	2	12	M	V	3	1	1	AT5G48810.1	cytochrome B5 isoform D	0.0718602	1.10462	0.143551
aTSkLQALW	N-Term(Acetyl); K4(TMT6plex)	2	10	M	N	2	3	1	AT4G22310.1	Uncharacterised protein family (UPF0041)	0.799782	1.10366	0.142292
SNVVIQRSGcTYPEkPDFN	C10(Carbamidomethyl); K15(TMT6plex)	326	344	A	-	1	2	1	AT3G09820.1	adenosine kinase 1	0.52893	1.10325	0.14176
skTLVQPVGQ	N-Term(Acetyl); K2(TMT6plex)					1	1	1	AT1G43860.1	sequence-specific DNA binding transcription factors	0.636769	1.10317	0.141652
sVVAMAANE	N-Term(TMT6plex)	49	57	K	E	1	1	1	AT4G26300.1	Arginyl-tRNA synthetase, class Ic	0.0967792	1.10291	0.14131
gGDGkVFTLSE	N-Term(Acetyl); K5(TMT6plex)	2	12	M	V	1	1	1	AT5G48810.1	cytochrome B5 isoform D	0.551999	1.1022	0.140387
pDASTALAARE	N-Term(TMT6plex)	3	13	A	K	2	1	1	AT3G04710.1	ankyrin repeat family protein	0.21562	1.10201	0.140144
akEPVRVLVTG	N-Term(Acetyl); K2(TMT6plex)	2	12	M	A	3	3	1	AT1G04410.1	Lactate/malate dehydrogenase family protein	0.267965	1.10184	0.13991
mESTESYAAGSPEELAkR	N-Term(Acetyl); M1(Oxidation); K17(TMT6plex)	1	18	-	S	2	1	1	AT5G04430.2	binding to TOMV RNA 1L (long form)	0.870107	1.10078	0.138527
aGASQLMNEPLNDQR	N-Term(TMT6plex)	59	73	R	S	2	1	1	AT5G66120.2	3-dehydroquinate synthase, putative	0.437696	1.10062	0.13832
mDSSLSQkF	N-Term(Acetyl); K8(TMT6plex)	1	9	-	T	1	1	1	AT2G26240.1	Transmembrane proteins 14C	0.218225	1.10034	0.137945
sGDEAVAAPVVPPVAE	N-Term(TMT6plex)	2	17	M	A	2	1	1	AT2G32060.1	Ribosomal protein L7Ae/L30e/S12e/Gadd45 family protein	0.714937	1.10022	0.137794
mLDINLFR	N-Term(TMT6plex)	1	8	-	E	3	1	1	AT5G27470.1	seryl-tRNA synthetase / serine--tRNA ligase	0.156801	1.10005	0.137569
SkLAGESESNLR	K2(TMT6plex)	279	290	M	K	2	3	1	AT3G09840.1	cell division cycle 48	0.316582	1.09983	0.137283
sLIDDRTEEPLE	N-Term(TMT6plex)	80	91	G	A	3	1	1	AT5G64300.1	GTP cyclohydrolase II	0.611656	1.09967	0.137075
GVPDEkYGEEINcAVIPR	K6(TMT6plex); C13(Carbamidomethyl)	443	460	F	E	1	1	1	AT3G48990.1	AMP-dependent synthetase and ligase family protein	0.692498	1.09936	0.136662
kSSSVSVQPVSE	N-Term(Acetyl); K1(TMT6plex)	56	67	A	D	1	1	1	AT5G22800.1	Alanyl-tRNA synthetase, class IIc	0.518613	1.099	0.136193
aGFLSVVR	N-Term(TMT6plex)	2	9	M	R	1	1	1	AT5G10480.3	Protein-tyrosine phosphatase-like, PTPLA	0.529545	1.09878	0.135908
sMTAMADSGEE	N-Term(TMT6plex)	52	62	L	A	1	1	1	AT2G44040.1	Dihydrodipicolinate reductase, bacterial/plant	0.385022	1.09861	0.135676
lHFELQSGR	N-Term(TMT6plex)	25	33	S	T	1	1	1	AT1G26690.1	emp24/gp25L/p24 family/GOLD family protein	0.780187	1.09858	0.135644
mDNkNDQDIDVR	N-Term(Acetyl); M1(Oxidation); K4(TMT6plex)	1	12	-	S	2	1	1	AT5G22480.1	ZPR1 zinc-finger domain protein	0.50152	1.09838	0.135382
vSNTENVAPkDDER	N-Term(TMT6plex); K10(TMT6plex)	48	61	S	G	1	2	1	AT1G07780.3	phosphoribosylanthranilate isomerase 1	0.482814	1.09817	0.135099
DkPLALPAGE	K2(TMT6plex)	1093	1102	S	S	1	1	1	AT3G50590.1	Transducin/WD40 repeat-like superfamily protein	0.517473	1.09758	0.134333
vEPANTVGLPVNPTPLLkDE	N-Term(TMT6plex); K18(TMT6plex)	2	21	M	L	2	1	1	AT5G15650.1	reversibly glycosylated polypeptide 2	0.468538	1.09677	0.13326
mDNkNDQDIDVR	N-Term(Acetyl); K4(TMT6plex)	1	12	-	S	3	1	1	AT5G22480.1	ZPR1 zinc-finger domain protein	0.52117	1.09668	0.133136
mQNEEGQVTEL	N-Term(TMT6plex)	1	11	-	Y	1	1	1	AT5G27700.1	Ribosomal protein S21e	0.543618	1.09626	0.132592
fVLPYTSE	N-Term(TMT6plex)	77	84	N	L	1	1	1	AT5G47030.1	ATPase, F1 complex, delta/epsilon subunit	0.807407	1.09558	0.131695
mkQPATPNAAEE	N-Term(TMT6plex); K2(TMT6plex)	1	12	-	T	2	1	1	AT1G16790.1	ribosomal protein-related	0.476872	1.09557	0.131685
akENGFIGSIDQGTTSTR	N-Term(Acetyl); K2(TMT6plex)	2	19	M	F	1	1	1	AT1G80460.1	Actin-like ATPase superfamily protein	0.527413	1.09503	0.130976
mEITNVTEYDAIAkQ	N-Term(Acetyl); M1(Oxidation); K14(TMT6plex)	1	15	-	K	2	1	1	AT3G14420.1	Aldolase-type TIM barrel family protein	0.482329	1.09473	0.130576
tSENVAQR	N-Term(TMT6plex)	199	206	V	F	1	1	1	AT2G33150.1	peroxisomal 3-ketoacyl-CoA thiolase 3	0.69043	1.09473	0.13057
tRNIAIGGVQE	N-Term(TMT6plex)	3	13	P	E	1	1	1	AT3G26520.1	tonoplast intrinsic protein 2	0.497652	1.09459	0.130389
aAEAAAASSDSR	N-Term(TMT6plex)	144	155	A	G	4	1	1	AT1G67740.1	photosystem II BY	0.390144	1.09437	0.130106
aSLSVAADSAATESLGR	N-Term(TMT6plex)	45	61	S	I	2	1	1	AT3G57610.1	adenylosuccinate synthase	0.168152	1.09424	0.129924
kAASAQASSSVGE	N-Term(Acetyl); K1(TMT6plex)	61	73	A	S	1	1	1	AT3G24430.1	ATP binding	0.767553	1.0941	0.129743
sVAQSPSR	N-Term(TMT6plex)	70	77	D	L	1	1	1	AT1G66670.1	CLP protease proteolytic subunit 3	0.442508	1.0934	0.128815
sSSSVIkPE	N-Term(Acetyl); K7(TMT6plex)	2	10	M	D	1	1	1	AT1G56420.1	unknown protein; BEST Arabidopsis thaliana protein match is: unknown protein (TAIR:AT1G12530.1); Has 58 Blast hits to 58 proteins in 16 species: Archae - 0; Bacteria - 2; Metazoa - 0; Fungi - 0; Plants - 54; Viruses - 0; Other Eukaryotes - 2 (source: NCBI BLink).	0.432659	1.09315	0.128491
sVSSSSSEPIE	N-Term(TMT6plex)	37	47	C	F	2	1	1	AT2G39140.1	pseudouridine synthase family protein	0.449208	1.09268	0.127877
ASVTAPVEkADE	K9(TMT6plex)	141	152	E	-	1	1	1	AT1G62480.1	Vacuolar calcium-binding protein-related	0.426282	1.09265	0.127834
vTEAFEFVAVPF	N-Term(TMT6plex)	2	13	M	N	1	1	1	AT4G20980.1	Eukaryotic translation initiation factor 3 subunit 7 (eIF-3)	0.833133	1.09261	0.127778
aSQVRSVkVG	N-Term(Acetyl); K8(TMT6plex)	2	11	M	N	1	1	1	AT5G16840.2	binding partner of acd11 1	0.203904	1.09243	0.127539
aDLDPEIAkTQEER	N-Term(Acetyl); K9(TMT6plex)	2	15	M	R	3	1	1	AT5G64270.1	splicing factor, putative	0.639256	1.09184	0.126765
sASTVSAPkR	N-Term(Acetyl); K9(TMT6plex)	46	55	A	E	2	1	1	AT5G46290.3	3-ketoacyl-acyl carrier protein synthase I	0.57226	1.09184	0.126755
sILPDGTVDIR	N-Term(TMT6plex)	59	69	G	N	1	1	1	AT2G39990.1	eukaryotic translation initiation factor 2	0.791591	1.09174	0.126624
sSIVSSSVVTkE	N-Term(TMT6plex); K11(TMT6plex)	52	63	S	D	4	1	1	AT4G36810.1	geranylgeranyl pyrophosphate synthase 1	0.371524	1.09101	0.125664
pAPTTEIEPIEAQ	N-Term(TMT6plex)	2	14	M	S	1	1	1	AT4G15900.1	pleiotropic regulatory locus 1	0.4633	1.09083	0.125431
aATTEPLTVLVTGAGGR	N-Term(TMT6plex)	71	87	A	T	6	1	1	AT2G37660.1	NAD(P)-binding Rossmann-fold superfamily protein	0.414538	1.09077	0.125351
IAEGVkVVAAGANPVLITR	K6(TMT6plex)	151	169	F	G	1	3	1	AT3G13470.1	TCP-1/cpn60 chaperonin family protein	0.810162	1.09077	0.125347
gVLScGTGNPIDDcWR	N-Term(TMT6plex); C5(Carbamidomethyl); C14(Carbamidomethyl)	52	67	L	C	2	1	1	AT1G67750.1	Pectate lyase family protein	0.647003	1.0907	0.12525
EDDkYEFAESTR	K4(TMT6plex)	259	270	R	I	1	1	1	AT2G04030.1	Chaperone protein htpG family protein	0.76602	1.09025	0.124665
tVQEDDkR	N-Term(TMT6plex); K7(TMT6plex)	44	51	M	T	1	1	1	AT3G29185.2	Domain of unknown function (DUF3598)	0.460541	1.08957	0.123754
gYAQLVIGPAG	N-Term(TMT6plex)	2	12	M	S	2	1	1	AT4G12790.1	P-loop containing nucleoside triphosphate hydrolases superfamily protein	0.318854	1.08926	0.123355
dPNPNSPANSEAAR	N-Term(TMT6plex)	115	128	C	M	2	2	1	AT1G14400.1	ubiquitin carrier protein 1	0.50215	1.08913	0.123175
sALTPQLkDTLE	N-Term(TMT6plex); K8(TMT6plex)	65	76	A	K	4	1	1	AT3G54900.1	CAX interacting protein 1	0.3291	1.08841	0.122227
aEkDATASGDDAIR	N-Term(Acetyl); K3(TMT6plex)	2	15	M	V	1	1	1	AT1G03905.1	P-loop containing nucleoside triphosphate hydrolases superfamily protein	0.542781	1.08836	0.122152
tLLAQTAQNARE	N-Term(TMT6plex)	514	525	N	L	1	2	1	AT1G29350.1	Kinase-related protein of unknown function (DUF1296)	0.56693	1.08665	0.119885
akDVEAVPGEGF	N-Term(TMT6plex); K2(TMT6plex)	2	13	M	Q	2	1	1	AT3G53420.1	plasma membrane intrinsic protein 2A	0.565555	1.08621	0.119306
mESDQGkLF	N-Term(Acetyl); M1(Oxidation); K7(TMT6plex)	1	9	-	I	3	1	1	AT2G33410.1	RNA-binding (RRM/RBD/RNP motifs) family protein	0.14199	1.08589	0.118877
sLHLLSSE	N-Term(TMT6plex)	128	135	E	D	1	1	1	AT1G65880.1	benzoyloxyglucosinolate 1	0.701459	1.08557	0.118458
aLVMHTYk	N-Term(Acetyl); K8(TMT6plex)	2	9	M	G	1	1	1	AT1G57720.1	Translation elongation factor EF1B, gamma chain	0.274635	1.08548	0.118336
aTNANEDPNQNR	N-Term(TMT6plex)	29	40	L	S	2	1	1	AT1G07210.1	Ribosomal protein S18	0.642672	1.08502	0.117715
vESkVVVPESVL	N-Term(TMT6plex); K4(TMT6plex)	2	13	M	K	8	1	1	AT2G01250.1	Ribosomal protein L30/L7 family protein	0.165353	1.08496	0.117638
mEESSkTVPSIVVY	N-Term(Acetyl); K6(TMT6plex)	71	84	R	V	1	1	1	AT2G33740.2	Nitrogen regulatory PII-like, alpha/beta	0.865139	1.08425	0.116703
sEEkVVAVIm	N-Term(Acetyl); K4(TMT6plex); M10(Oxidation)	2	11	M	V	1	1	1	AT2G04650.1	ADP-glucose pyrophosphorylase family protein	0.872316	1.08392	0.116261
gkDTIADIITSIR	N-Term(TMT6plex); K2(TMT6plex)	2	14	M	N	3	1	1	ATCG00770.1	ribosomal protein S8	0.575945	1.08388	0.116209
tSSSTIEEQR	N-Term(TMT6plex)	55	64	A	K	2	1	1	AT5G26570.1	catalytics;carbohydrate kinases;phosphoglucan, water dikinases	0.663298	1.08359	0.115819
sGGGSSGSEScVAVR	N-Term(TMT6plex); C11(Carbamidomethyl)	47	61	A	E	1	1	1	AT5G57030.1	Lycopene beta/epsilon cyclase protein	0.831621	1.08345	0.115636
aEGLVLkGTmR	N-Term(Acetyl); K7(TMT6plex); M10(Oxidation)	2	12	M	A	3	1	1	AT1G18080.1	Transducin/WD40 repeat-like superfamily protein	0.359407	1.08336	0.115513
aNNEDSNSNGLDSFDAVkQR	N-Term(Acetyl); K18(TMT6plex)					1	1	1	AT5G35460.1	unknown protein; CONTAINS InterPro DOMAIN/s: Protein of unknown function DUF2838 (InterPro:IPR021261); Has 1807 Blast hits to 1807 proteins in 277 species: Archae - 0; Bacteria - 0; Metazoa - 736; Fungi - 347; Plants - 385; Viruses - 0; Other Eukaryotes - 339 (source: NCBI BLink).	0.634374	1.08323	0.115339
sGEGDTTLkAIcY	N-Term(Acetyl); K9(TMT6plex); C12(Carbamidomethyl)	2	14	M	K	1	1	1	AT2G05830.1	NagB/RpiA/CoA transferase-like superfamily protein	0.429223	1.08311	0.115184
iATSkNAkE	N-Term(Acetyl); K5(TMT6plex); K8(TMT6plex)					1	1	1	AT4G39210.1	Glucose-1-phosphate adenylyltransferase family protein	0.406822	1.08307	0.115133
sSSPRSGVYTVGE	N-Term(TMT6plex)	67	79	N	F	2	1	1	AT4G36910.1	Cystathionine beta-synthase (CBS) family protein	0.347789	1.08303	0.115071
mkSGSSTLNPY	N-Term(Acetyl); K2(TMT6plex)	1	11	-	A	3	1	1	AT5G25540.1	CTC-interacting domain 6	0.430757	1.08295	0.114963
aPPSQSADYAGE	N-Term(TMT6plex)	154	165	C	V	1	1	1	AT2G39080.1	NAD(P)-binding Rossmann-fold superfamily protein	0.781743	1.08247	0.114333
tTDSDDGFVSSR	N-Term(TMT6plex)	2	13	M	Q	1	1	1	AT4G10360.1	TRAM, LAG1 and CLN8 (TLC) lipid-sensing domain containing protein	0.49504	1.082	0.113704
dDAIVSR	N-Term(TMT6plex)	21	27	G	F	1	1	1	AT4G38220.2	Peptidase M20/M25/M40 family protein	0.447576	1.08197	0.113663
sQTAATSSAVVAPER	N-Term(TMT6plex)	66	80	V	F	4	1	1	AT3G25920.1	ribosomal protein L15	0.417235	1.08133	0.112805
aSLFkEQAkL	N-Term(Acetyl); K5(TMT6plex); K9(TMT6plex)	2	11	M	S	1	1	1	AT5G44200.1	CAP-binding protein 20	0.385669	1.08128	0.112737
sSLQSTTPSTR	N-Term(TMT6plex)	51	61	Y	D	1	1	1	AT1G17650.1	glyoxylate reductase 2	0.486888	1.08067	0.111932
APAQkQPTAE	K5(TMT6plex)	191	200	R	E	1	1	1	AT2G19830.1	SNF7 family protein	0.56106	1.08003	0.111077
pMPDPYDE	N-Term(TMT6plex)	255	262	G	M	1	2	1	AT1G07470.1	Transcription factor IIA, alpha/beta subunit	0.397336	1.07923	0.11
gVEIQSPQEQSSY	N-Term(TMT6plex)	2	14	M	T	5	1	1	AT4G33250.1	eukaryotic translation initiation factor 3K	0.430574	1.07913	0.109875
mESTISLkVN	N-Term(Acetyl); K8(TMT6plex)	1	10	-	K	1	1	1	AT5G41685.1	Mitochondrial outer membrane translocase complex, subunit Tom7	0.612108	1.07909	0.109812
mEGAEEAGAEIAVDSkDLQQQ	N-Term(Acetyl); K16(TMT6plex)	1	21	-	S	3	1	1	AT3G06610.1	DNA-binding enhancer protein-related	0.430124	1.07885	0.109489
lEDPVTVE	N-Term(TMT6plex)	99	106	T	Y	1	2	1	AT3G51260.1	20S proteasome alpha subunit PAD1	0.798611	1.07859	0.109146
aSASSSSSPASSSLE	N-Term(TMT6plex)	50	64	L	A	1	1	1	AT1G12230.2	Aldolase superfamily protein	0.360606	1.07858	0.109138
sLDGADLDGR	N-Term(TMT6plex)	264	273	K	Q	1	1	1	AT2G37220.1	RNA-binding (RRM/RBD/RNP motifs) family protein	0.720085	1.07819	0.108617
aGScSScAGkVVSGSIDQSDQSFLDDE	N-Term(TMT6plex); C4(Carbamidomethyl); C7(Carbamidomethyl); K10(TMT6plex)	93	119	R	Q	1	1	1	AT1G10960.1	ferredoxin 1	0.721531	1.07784	0.10815
akDVEGPEGF	N-Term(Acetyl); K2(TMT6plex)	2	11	M	Q	3	1	1	AT2G37170.1	plasma membrane intrinsic protein 2	0.431687	1.07756	0.107775
sVcSSSSSSQkTW	N-Term(Acetyl); C3(Carbamidomethyl); K11(TMT6plex)	2	14	M	I	1	1	1	AT1G53000.1	Nucleotide-diphospho-sugar transferases superfamily protein	0.80835	1.07691	0.106891
aSTLIAPE	N-Term(TMT6plex)	67	74	R	V	1	1	1	AT1G62180.1	5'adenylylphosphosulfate reductase 2	0.69591	1.07674	0.106668
aTSGTYVTEVPLkGSAEkYY	N-Term(Acetyl); K13(TMT6plex); K18(TMT6plex)	2	21	M	K	3	1	1	AT4G23680.1	Polyketide cyclase/dehydrase and lipid transport superfamily protein	0.694403	1.07661	0.106497
aATTSSPTTE	N-Term(TMT6plex)	48	57	A	T	1	1	1	AT4G09730.1	RH39	0.476747	1.0766	0.106484
aGTGVVAVYGEGAMTETkQkSPF	N-Term(Acetyl); K18(TMT6plex); K20(TMT6plex)	2	24	M	S	4	2	1	AT2G38210.1	putative PDX1-like protein 4	0.555941	1.07657	0.106441
tVPGIITDVDGDTTSE	N-Term(TMT6plex)	32	47	M	V	2	1	1	AT1G70290.1	trehalose-6-phosphatase synthase S8	0.597846	1.07651	0.106364
nQFGNQEPGTNEE	N-Term(TMT6plex)	135	147	C	I	1	1	1	AT4G11600.1	glutathione peroxidase 6	0.668544	1.0765	0.106347
gSDLPDDMPLDSDVFEVPPGPNSPQQVH	N-Term(TMT6plex)	37	64	R	V	1	1	1	AT2G27190.1	purple acid phosphatase 12	0.86463	1.07644	0.106268
sAASVDADADLSSSTSLE	N-Term(TMT6plex)	78	95	K	T	1	1	1	AT5G08410.1	ferredoxin/thioredoxin reductase subunit A (variable subunit) 2	0.456586	1.07635	0.106154
aNAASGMAVHDDckL	N-Term(Acetyl); C13(Carbamidomethyl); K14(TMT6plex)	2	16	M	R	5	3	1	AT3G46000.1	actin depolymerizing factor 2	0.207032	1.07623	0.105981
aESSSPSPTEEIVR	N-Term(TMT6plex)	2	15	M	L	1	1	1	AT3G21865.1	peroxin 22	0.76739	1.07598	0.10565
gIGTVPVGRVE	N-Term(TMT6plex)	246	256	G	T	1	1	1	AT1G07920.1	GTP binding Elongation factor Tu family protein	0.671257	1.07559	0.105132
nLAQDFLGDFGAR	N-Term(TMT6plex)	52	64	S	D	4	1	1	AT5G51110.1	Transcriptional coactivator/pterin dehydratase	0.624131	1.0754	0.104873
sSVSASATQTE	N-Term(TMT6plex)	65	75	F	D	1	1	1	AT1G80480.1	plastid transcriptionally active 17	0.672234	1.07511	0.104488
sVSNVSSSLQIE	N-Term(TMT6plex)	68	79	C	L	1	1	1	AT1G06130.1	glyoxalase 2-4	0.878066	1.07464	0.103848
aTITVVkARQ	N-Term(Acetyl); K7(TMT6plex)	2	11	M	I	2	1	1	AT2G36530.1	Enolase	0.242104	1.07426	0.103338
NIVELDTkGGR	K8(TMT6plex)	112	122	M	R	1	1	1	AT3G02080.1	Ribosomal protein S19e family protein	0.419187	1.07416	0.103213
aEEYkNNVPEHETPTVATEESPATTTEVTDR	N-Term(Acetyl); K5(TMT6plex)	2	32	M	G	11	1	1	AT1G20440.1	cold-regulated 47	0.866139	1.07395	0.102924
wMFDDVGIPQDYR	N-Term(TMT6plex)	188	200	C	H	1	1	1	AT1G20620.1	catalase 3	0.803303	1.07382	0.102756
aGADYVVE	N-Term(TMT6plex)	94	101	E	S	1	1	1	AT3G04120.1	glyceraldehyde-3-phosphate dehydrogenase C subunit 1	0.330497	1.07376	0.102675
aTGkTSSAANLF	N-Term(Acetyl); K4(TMT6plex)	2	13	M	T	2	1	1	AT1G71860.1	protein tyrosine phosphatase 1	0.498359	1.0731	0.10179
akSVSTAASSLVQN	N-Term(Acetyl); K2(TMT6plex)	2	15	M	L	1	1	1	AT5G08060.1	unknown protein; FUNCTIONS IN: molecular_function unknown; INVOLVED IN: biological_process unknown; LOCATED IN: mitochondrion; EXPRESSED IN: 24 plant structures; EXPRESSED DURING: 16 growth stages; Has 42 Blast hits to 42 proteins in 17 species: Archae - 0; Bacteria - 0; Metazoa - 0; Fungi - 0; Plants - 41; Viruses - 0; Other Eukaryotes - 1 (source: NCBI BLink).	0.749886	1.07297	0.101611
gTYLSSPkTE	N-Term(Acetyl); K8(TMT6plex)	2	11	M	K	2	1	1	AT2G25070.1	Protein phosphatase 2C family protein	0.237865	1.0722	0.10057
aPPSQSADYAGEVR	N-Term(TMT6plex)	154	167	C	N	3	1	1	AT2G39080.1	NAD(P)-binding Rossmann-fold superfamily protein	0.448645	1.07203	0.10035
gDTALEkTAEELR	N-Term(Acetyl); K7(TMT6plex)	2	14	M	H	1	1	1	AT1G15200.3	protein-protein interaction regulator family protein	0.318849	1.07184	0.100089
sSSIVSSSVVTkE	N-Term(TMT6plex); K12(TMT6plex)	51	63	S	D	1	1	1	AT4G36810.1	geranylgeranyl pyrophosphate synthase 1	0.531653	1.07183	0.100071
aSNATAVE	N-Term(TMT6plex)	60	67	R	N	1	1	1	AT1G16880.1	uridylyltransferase-related	0.570406	1.07103	0.0989979
aGkGEGPAIGIDLGTTY	N-Term(Acetyl); K3(TMT6plex)	2	18	M	S	8	4	1	AT3G09440.1	Heat shock protein 70 (Hsp 70) family protein	0.724586	1.07097	0.0989167
aTGDGkSVMVVGVDDSEQSTY	N-Term(Acetyl); K6(TMT6plex)	2	22	M	A	6	1	1	AT2G47710.1	Adenine nucleotide alpha hydrolases-like superfamily protein	0.603684	1.07071	0.0985702
mDGVGESSTQNEVEEkPVIVR	N-Term(Acetyl); K16(TMT6plex)	1	21	-	V	2	1	1	AT2G30280.1	RNA-directed DNA methylation 4	0.824711	1.07065	0.0984841
akTALTPPASG	N-Term(TMT6plex); K2(TMT6plex)	2	12	M	S	1	1	1	AT1G48610.1	AT hook motif-containing protein	0.42655	1.07062	0.0984426
aLVmHTYk	N-Term(Acetyl); M4(Oxidation); K8(TMT6plex)	2	9	M	G	2	1	1	AT1G57720.1	Translation elongation factor EF1B, gamma chain	0.237628	1.07044	0.0982051
aNSSFkLE	N-Term(Acetyl); K6(TMT6plex)					1	1	1	AT1G62040.2	Ubiquitin-like superfamily protein	0.601791	1.06897	0.0962149
gSADLVDD	N-Term(TMT6plex)	2	9	M	R	1	1	1	AT3G12640.1	RNA binding (RRM/RBD/RNP motifs) family protein	0.895957	1.06876	0.0959357
sVDLIEEQIR	N-Term(TMT6plex)	377	386	Y	V	1	1	1	AT5G35360.3	acetyl Co-enzyme a carboxylase biotin carboxylase subunit	0.361826	1.06873	0.0958986
aASAQASSSVGE	N-Term(TMT6plex)	62	73	K	S	1	1	1	AT3G24430.1	ATP binding	0.561818	1.06853	0.0956241
aAGYDPcASE	N-Term(TMT6plex); C7(Carbamidomethyl)	345	354	M	Y	1	1	1	AT5G23210.1	serine carboxypeptidase-like 34	0.156331	1.06805	0.0949792
tSSSTIEE	N-Term(TMT6plex)	55	62	A	Q	2	1	1	AT5G26570.1	catalytics;carbohydrate kinases;phosphoglucan, water dikinases	0.664081	1.06798	0.0948848
tTGDLVNIHPTEL	N-Term(TMT6plex)	2	14	M	K	1	1	1	AT4G00170.1	Plant VAMP (vesicle-associated membrane protein) family protein	0.92241	1.06793	0.0948193
aSSIPADRVPDME	N-Term(TMT6plex)	51	63	Q	K	3	1	1	AT4G03280.1	photosynthetic electron transfer C	0.674446	1.0679	0.0947755
sGGGGGYSGGGGGGY	N-Term(TMT6plex)	103	117	R	S	1	1	1	AT4G39260.1	cold, circadian rhythm, and RNA binding 1	0.586259	1.06784	0.0946908
yVALNPQVAGVSGE	N-Term(TMT6plex)	269	282	C	Y	1	1	1	AT4G23430.2	NAD(P)-binding Rossmann-fold superfamily protein	0.511435	1.06772	0.0945353
aSSDDADcNAEE	N-Term(TMT6plex); C8(Carbamidomethyl)	39	50	R	C	1	1	1	AT5G07020.1	proline-rich family protein	0.806514	1.06709	0.0936762
vTFAPTGLTTE	N-Term(TMT6plex)	266	276	V	V	1	1	1	AT1G07920.1	GTP binding Elongation factor Tu family protein	0.614086	1.06695	0.0934907
sTGVFTDkD	N-Term(TMT6plex); K8(TMT6plex)	102	110	E	K	2	2	1	AT3G04120.1	glyceraldehyde-3-phosphate dehydrogenase C subunit 1	0.572669	1.06673	0.0931948
IkETFEDADER	K2(TMT6plex)	473	483	A	L	2	1	1	AT2G28000.1	chaperonin-60alpha	0.553045	1.06661	0.093034
sASTTVGSE	N-Term(TMT6plex)	52	60	A	Q	2	1	1	AT2G17630.1	Pyridoxal phosphate (PLP)-dependent transferases superfamily protein	0.738433	1.06646	0.0928265
APSPSQAkPSSE	K8(TMT6plex)	155	166	S	K	1	1	1	AT3G56130.1	biotin/lipoyl attachment domain-containing protein	0.838485	1.06587	0.0920271
GDDEDDSDkF	K9(TMT6plex)	15	24	R	S	1	1	1	AT1G33810.1	unknown protein; FUNCTIONS IN: molecular_function unknown; INVOLVED IN: biological_process unknown; LOCATED IN: chloroplast thylakoid membrane, chloroplast, chloroplast envelope; EXPRESSED IN: 22 plant structures; EXPRESSED DURING: 13 growth stages; Has 39 Blast hits to 39 proteins in 18 species: Archae - 0; Bacteria - 0; Metazoa - 0; Fungi - 0; Plants - 39; Viruses - 0; Other Eukaryotes - 0 (sou…	0.892215	1.06474	0.0905
aTSVSQNE	N-Term(TMT6plex)	40	47	F	G	1	1	1	AT4G21020.1	Late embryogenesis abundant protein (LEA) family protein	0.466635	1.06438	0.0900122
mEGAADQTTkAL	N-Term(Acetyl); K10(TMT6plex)	1	12	-	S	1	1	1	AT3G11710.1	lysyl-tRNA synthetase 1	0.783392	1.06434	0.0899647
sTTGDSVQSTPQGSPE	N-Term(TMT6plex)	83	98	F	S	3	1	1	AT5G11750.1	Ribosomal protein L19 family protein	0.638047	1.06419	0.0897597
tATSSSTIEEQR	N-Term(TMT6plex)	53	64	C	K	2	1	1	AT5G26570.1	catalytics;carbohydrate kinases;phosphoglucan, water dikinases	0.652468	1.06411	0.0896496
sDPVVSFR	N-Term(TMT6plex)	558	565	K	E	1	1	1	AT1G56070.1	Ribosomal protein S5/Elongation factor G/III/V family protein	0.794622	1.06392	0.0893911
gPALQSIE	N-Term(TMT6plex)	298	305	N	D	1	1	1	AT3G21720.1	isocitrate lyase	0.617168	1.06373	0.0891363
ASSSDGSkVE	K8(TMT6plex)	714	723	A	L	1	1	1	AT4G13780.1	methionine--tRNA ligase, putative / methionyl-tRNA synthetase, putative / MetRS, putative	0.670768	1.06359	0.0889361
aVTMTDSNDAGmDAVQR	N-Term(TMT6plex); M12(Oxidation)	56	72	S	R	1	1	1	AT5G16440.1	isopentenyl diphosphate isomerase 1	0.921414	1.06352	0.0888468
sQmDPDAVSkAFVEH	N-Term(Acetyl); M3(Oxidation); K10(TMT6plex)	2	16	M	Y	1	1	1	AT1G27970.2	nuclear transport factor 2B	0.571276	1.06351	0.0888327
aQADDLPLVGNkAPDFE	N-Term(TMT6plex); K12(TMT6plex)	67	83	K	A	5	2	1	AT3G11630.1	Thioredoxin superfamily protein	0.634358	1.0634	0.0886887
mIQPQTYLNVA	N-Term(TMT6plex); M1(Oxidation)	1	11	-	D	1	1	1	ATCG00780.1	ribosomal protein L14	0.685235	1.06324	0.0884717
aAASSDPTTTTkTR	N-Term(TMT6plex); K12(TMT6plex)	50	63	A	E	1	1	1	AT4G34290.1	SWIB/MDM2 domain superfamily protein	0.767979	1.0631	0.0882715
aRAFDDSPASSAE	N-Term(TMT6plex)	58	70	S	M	2	1	1	AT1G73990.1	signal peptide peptidase	0.376243	1.06221	0.087068
pYYTRDDNDVDDFDE	N-Term(TMT6plex)	2	16	M	F	7	1	1	AT5G39570.1	FUNCTIONS IN: molecular_function unknown; INVOLVED IN: biological_process unknown; LOCATED IN: cytosol, nucleus; EXPRESSED IN: 25 plant structures; EXPRESSED DURING: 14 growth stages; BEST Arabidopsis thaliana protein match is: glycine-rich protein (TAIR:AT3G29075.1); Has 30201 Blast hits to 17322 proteins in 780 species: Archae - 12; Bacteria - 1396; Metazoa - 17338; Fungi - 3422; Plants - 5037;…	0.417802	1.06187	0.0866091
mDTEFLR	N-Term(TMT6plex)	1	7	-	T	1	1	1	AT5G17770.1	NADH:cytochrome B5 reductase 1	0.771409	1.06184	0.0865648
mEVSSVkkLEQLEY	N-Term(Acetyl); K7(TMT6plex); K8(TMT6plex)	1	14	-	S	1	1	1	AT3G06930.2	protein arginine methyltransferase 4B	0.810455	1.06099	0.0854087
mDVIkTQQ	N-Term(Acetyl); K5(TMT6plex)	1	8	-	I	1	2	1	AT5G05780.1	RP non-ATPase subunit 8A	0.787242	1.06097	0.0853828
aVATPDPILE	N-Term(TMT6plex)	73	82	K	V	1	1	1	AT5G49940.1	NIFU-like protein 2	0.717182	1.06093	0.0853325
sMDDSTTNTSE	N-Term(TMT6plex)	237	247	L	A	1	1	1	AT5G54310.1	ARF-GAP domain 5	0.919423	1.06093	0.0853251
fNNGLTcGAcYE	N-Term(TMT6plex); C7(Carbamidomethyl); C10(Carbamidomethyl)	73	84	L	M	1	1	1	AT2G40610.1	expansin A8	0.920999	1.06076	0.0851016
pcLNLSTNVNLD	N-Term(TMT6plex); C2(Carbamidomethyl)	2	13	M	G	7	1	1	AT5G01650.2	Tautomerase/MIF superfamily protein	0.456345	1.06067	0.0849695
fADTTPNTAENFR	N-Term(TMT6plex)	25	37	L	A	2	1	1	AT4G34870.1	rotamase cyclophilin 5	0.965956	1.06055	0.0848163
aDkDEAATR	N-Term(Acetyl); K3(TMT6plex)	2	10	M	G	1	1	1	AT4G00355.3	unknown protein; BEST Arabidopsis thaliana protein match is: unknown protein (TAIR:AT2G45980.1); Has 100 Blast hits to 97 proteins in 16 species: Archae - 0; Bacteria - 0; Metazoa - 0; Fungi - 0; Plants - 100; Viruses - 0; Other Eukaryotes - 0 (source: NCBI BLink).	0.506021	1.05936	0.0831964
vAITSEFE	N-Term(TMT6plex)	63	70	N	V	1	1	1	AT2G37220.1	RNA-binding (RRM/RBD/RNP motifs) family protein	0.891628	1.05864	0.0822094
gYTALVAGTE	N-Term(TMT6plex)	507	516	S	D	1	2	1	AT4G37870.1	phosphoenolpyruvate carboxykinase 1	0.67171	1.05858	0.0821305
vATTLAPLEE	N-Term(TMT6plex)	49	58	A	I	1	1	1	AT3G15840.1	post-illumination chlorophyll fluorescence increase	0.705816	1.05854	0.0820824
sAAATTSSPTTE	N-Term(TMT6plex)	46	57	Y	T	3	1	1	AT4G09730.1	RH39	0.651566	1.05831	0.0817686
QGQDGVAAVkFE	K10(TMT6plex)	435	446	G	Y	2	1	1	AT3G16460.1	Mannose-binding lectin superfamily protein	0.410554	1.0583	0.0817457
sASSSSSPASSSLE	N-Term(TMT6plex)	51	64	A	A	3	1	1	AT1G12230.2	Aldolase superfamily protein	0.522316	1.05823	0.081658
sTATSPSPSE	N-Term(TMT6plex)	38	47	Y	I	1	1	1	AT5G41970.1	Metal-dependent protein hydrolase	0.667458	1.05753	0.0807051
tDVHYcDNNEE	N-Term(TMT6plex); C6(Carbamidomethyl)	25	35	A	Y	2	1	1	AT3G11780.2	MD-2-related lipid recognition domain-containing protein / ML domain-containing protein	0.734937	1.05753	0.080694
QGRVVcATSDkTVAVE	C6(Carbamidomethyl); K11(TMT6plex)	54	69	M	V	1	1	1	AT1G79850.1	ribosomal protein S17	0.244337	1.05711	0.0801246
mNDLLkGSFELPR	N-Term(Acetyl); M1(Oxidation); K6(TMT6plex)	1	13	-	G	1	1	1	AT5G08080.3	syntaxin of plants 132	0.60697	1.05673	0.0796034
gTTNGTDYGAYTYkELER	N-Term(Acetyl); K14(TMT6plex)	2	19	M	E	2	1	1	AT5G28840.1	GDP-D-mannose 3',5'-epimerase	0.439534	1.05652	0.0793143
sATQTEDSDVTTkIPPDNR	N-Term(TMT6plex); K13(TMT6plex)	70	88	A	I	4	1	1	AT1G80480.1	plastid transcriptionally active 17	0.637074	1.05649	0.0792797
sEWPAVDIPLDH	N-Term(TMT6plex)	31	42	R	H	1	1	1	AT5G34850.1	purple acid phosphatase 26	0.808502	1.05632	0.0790523
gVQLGGTTVR	N-Term(TMT6plex)	318	327	N	L	1	1	1	AT1G11650.2	RNA-binding (RRM/RBD/RNP motifs) family protein	0.860074	1.05626	0.0789638
AEEIPEEEkNIGPNDR	K9(TMT6plex)	979	994	R	L	1	2	1	AT3G11910.1	ubiquitin-specific protease 13	0.873923	1.05579	0.0783175
eEGLAEAIDDGR	N-Term(TMT6plex)	595	606	M	I	1	1	1	AT1G56070.1	Ribosomal protein S5/Elongation factor G/III/V family protein	0.942743	1.05566	0.0781388
gVIQIDEAALR	N-Term(TMT6plex)	600	610	I	E	1	2	1	AT5G17920.1	Cobalamin-independent synthase family protein	0.757028	1.05544	0.0778378
sLDSGISEIATSPSFR	N-Term(TMT6plex)	62	77	S	N	5	1	1	AT5G18660.1	NAD(P)-binding Rossmann-fold superfamily protein	0.668095	1.05524	0.0775751
sTTASTLVA	N-Term(TMT6plex)	143	151	E	-	1	2	1	AT4G00100.1	ribosomal protein S13A	0.811439	1.05513	0.0774274
sHNDQSDQGPPQE	N-Term(TMT6plex)	64	76	C	A	1	1	1	AT1G27385.4	unknown protein; FUNCTIONS IN: molecular_function unknown; INVOLVED IN: biological_process unknown; EXPRESSED IN: 24 plant structures; EXPRESSED DURING: 13 growth stages; CONTAINS InterPro DOMAIN/s: Protein of unknown function DUF493 (InterPro:IPR007454); Has 79 Blast hits to 79 proteins in 23 species: Archae - 0; Bacteria - 6; Metazoa - 0; Fungi - 0; Plants - 72; Viruses - 0; Other Eukaryotes - …	0.741938	1.05455	0.0766308
sGGGGGGGAPAAE	N-Term(TMT6plex)	95	107	T	S	1	1	1	AT2G27720.2	60S acidic ribosomal protein family	0.847288	1.05433	0.0763228
mDPQLTEVSQQFER	N-Term(TMT6plex)	1	14	-	F	2	1	1	AT1G64520.1	regulatory particle non-ATPase 12A	0.689629	1.05401	0.0758898
mDSTkLSELkVF	N-Term(Acetyl); K5(TMT6plex); K10(TMT6plex)	1	12	-	I	1	1	1	AT4G22670.1	HSP70-interacting protein 1	0.664987	1.05395	0.0758029
vSSLNIIEVAR	N-Term(TMT6plex)	2	12	M	V	2	1	1	AT5G39080.1	HXXXD-type acyl-transferase family protein	0.427905	1.05315	0.0747125
mNTDITALEkAQYPVVDR	N-Term(Acetyl); M1(Oxidation); K10(TMT6plex)	1	18	-	N	3	1	1	AT4G16450.1	unknown protein; FUNCTIONS IN: molecular_function unknown; INVOLVED IN: photorespiration; LOCATED IN: mitochondrion, mitochondrial membrane, mitochondrial respiratory chain complex I, respiratory chain complex I, membrane; EXPRESSED IN: 25 plant structures; EXPRESSED DURING: 15 growth stages; Has 30201 Blast hits to 17322 proteins in 780 species: Archae - 12; Bacteria - 1396; Metazoa - 17338; Fun…	0.629398	1.05296	0.0744513
gYLNSVLSSS	N-Term(TMT6plex)	2	11	M	S	1	1	1	AT4G31750.1	HOPW1-1-interacting 2	0.772077	1.05287	0.0743311
aTFNALTAE	N-Term(TMT6plex)	42	50	Q	K	1	1	1	AT1G23190.1	Phosphoglucomutase/phosphomannomutase family protein	0.596893	1.05279	0.0742214
aSVIGNSE	N-Term(TMT6plex)	79	86	N	E	1	1	1	AT2G31890.1	RAP	0.817269	1.0525	0.0738231
vLQNDIDLLNPPAELEkR	N-Term(TMT6plex); K17(TMT6plex)	2	19	M	K	8	3	1	AT2G45710.1	Zinc-binding ribosomal protein family protein	0.274369	1.05232	0.0735766
mDSPFkPDVVR	N-Term(Acetyl); K6(TMT6plex)	1	11	-	G	2	1	1	AT3G12800.1	short-chain dehydrogenase-reductase B	0.579567	1.05228	0.0735199
aLNDDDSPTETTPGVGSAVEDRPPDSSEDR	N-Term(TMT6plex)	61	90	S	S	2	1	1	AT2G01110.1	Sec-independent periplasmic protein translocase	0.837252	1.0516	0.0725825
vLNTTTNVTTTPSPTkPTkPE	N-Term(Acetyl); K16(TMT6plex); K19(TMT6plex)	65	85	A	T	2	1	1	AT3G48560.1	chlorsulfuron/imidazolinone resistant 1	0.563897	1.05151	0.0724575
vGMSMQPY	N-Term(TMT6plex)	2	9	M	G	2	1	1	AT3G03960.1	TCP-1/cpn60 chaperonin family protein	0.513614	1.05071	0.0713626
gGGYQGGGGNYQGGGGNYQGGGGNYQGGGGR	N-Term(TMT6plex)	54	84	N	Y	2	1	1	AT2G05520.1	glycine-rich protein 3	0.576069	1.05045	0.0710016
aTTEVGEAPATTTEAE	N-Term(TMT6plex)	64	79	R	T	2	1	1	AT2G46820.1	photosystem I P subunit	0.576069	1.05045	0.0710016
mEGAEEAGAEIAVDSkDLQQQ	N-Term(Acetyl); M1(Oxidation); K16(TMT6plex)	1	21	-	S	2	1	1	AT3G06610.1	DNA-binding enhancer protein-related	0.576069	1.05045	0.0710016
mDGHDSEDTkQSTADmTAF	N-Term(Acetyl); M1(Oxidation); K10(TMT6plex); M16(Oxidation)	1	19	-	V	2	1	1	AT4G15802.1	heat shock factor binding protein	0.576069	1.05045	0.0710016
aETFMESPVFGEGQGQGQSQGFR	N-Term(TMT6plex)	107	129	C	D	1	1	1	AT1G03880.1	cruciferin 2	0.576069	1.05045	0.0710016
cTENLDDPSDADVYkPS	C1(Carbamidomethyl); K15(TMT6plex)	280	296	R	L	1	1	1	AT1G03880.1	cruciferin 2	0.576069	1.05045	0.0710016
sFEEEEEEETFEHTLL	N-Term(TMT6plex)	2	17	M	V	1	1	1	AT1G03900.1	non-intrinsic ABC protein 4	0.576069	1.05045	0.0710016
cDNcScGSNcScGSNcNc	N-Term(TMT6plex); C1(Carbamidomethyl); C4(Carbamidomethyl); C6(Carbamidomethyl); C10(Carbamidomethyl); C12(Carbamidomethyl); C16(Carbamidomethyl); C18(Carbamidomethyl)	28	45	E	-	1	1	1	AT1G07600.1	metallothionein 1A	0.576069	1.05045	0.0710016
akGVAVLNSSEGVTGTIF	N-Term(TMT6plex); K2(TMT6plex)	2	19	M	F	1	1	1	AT1G08830.1	copper/zinc superoxide dismutase 1	0.576069	1.05045	0.0710016
tEDDVVSTDFVGDNR	N-Term(TMT6plex)	281	295	Y	S	1	2	1	AT1G13440.1	glyceraldehyde-3-phosphate dehydrogenase C2	0.576069	1.05045	0.0710016
aEEYkNNVPEHETPTVATE	N-Term(Acetyl); K5(TMT6plex)	2	20	M	E	1	1	1	AT1G20440.1	cold-regulated 47	0.576069	1.05045	0.0710016
sDDEHHFESSDAGASkT	N-Term(Acetyl); K16(TMT6plex)	2	18	M	Y	1	1	1	AT1G69410.1	eukaryotic elongation factor 5A-3	0.576069	1.05045	0.0710016
gEGGGEWGGGGEGGGGGR	N-Term(TMT6plex)	65	82	E	R	1	1	1	AT2G28490.1	RmlC-like cupins superfamily protein	0.576069	1.05045	0.0710016
sENQSEEVQQIEkL	N-Term(Acetyl); K13(TMT6plex)	2	15	M	Y	1	1	1	AT2G34040.1	Apoptosis inhibitory protein 5 (API5)	0.576069	1.05045	0.0710016
gNDEcVVGY	N-Term(TMT6plex); C5(Carbamidomethyl)	307	315	R	T	1	1	1	AT2G35770.1	serine carboxypeptidase-like 28	0.576069	1.05045	0.0710016
dEcTTGDVATVELR	N-Term(TMT6plex); C3(Carbamidomethyl)	191	204	C	E	1	1	1	AT2G43090.1	Aconitase/3-isopropylmalate dehydratase protein	0.576069	1.05045	0.0710016
skPmEEDTN	N-Term(Acetyl); K2(TMT6plex); M4(Oxidation)	2	10	M	Q	1	1	1	AT2G47640.1	Small nuclear ribonucleoprotein family protein	0.576069	1.05045	0.0710016
sVDEEVVVAEEGIR	N-Term(TMT6plex)	143	156	K	E	1	1	1	AT3G01120.1	Pyridoxal phosphate (PLP)-dependent transferases superfamily protein	0.576069	1.05045	0.0710016
GmATEEEDkEHYPGSTTTTTATTR	M2(Oxidation); K9(TMT6plex)	190	213	F	T	1	1	1	AT3G15670.1	Late embryogenesis abundant protein (LEA) family protein	0.576069	1.05045	0.0710016
aGDSTPEELANATQVQGDYLPIVR	N-Term(TMT6plex)	134	157	K	E	1	1	1	AT3G49010.1	breast basic conserved 1	0.576069	1.05045	0.0710016
mQPTSVGSSGGGDDGGGR	N-Term(TMT6plex); M1(Oxidation)	1	18	-	G	1	1	1	AT4G09180.1	basic helix-loop-helix (bHLH) DNA-binding superfamily protein	0.576069	1.05045	0.0710016
sEIEEEEEEGSASAITGSR	N-Term(TMT6plex)	2	20	M	S	1	1	1	AT4G15545.1	unknown protein; BEST Arabidopsis thaliana protein match is: unknown protein (TAIR:AT1G16520.1); Has 30201 Blast hits to 17322 proteins in 780 species: Archae - 12; Bacteria - 1396; Metazoa - 17338; Fungi - 3422; Plants - 5037; Viruses - 0; Other Eukaryotes - 2996 (source: NCBI BLink).	0.576069	1.05045	0.0710016
gEDTkATIEPTAN	N-Term(Acetyl); K5(TMT6plex)	2	14	M	K	1	1	1	AT4G26630.1	DEK domain-containing chromatin associated protein	0.576069	1.05045	0.0710016
gVEIQSPQEQSSYTVEQL	N-Term(TMT6plex)	2	19	M	V	1	1	1	AT4G33250.1	eukaryotic translation initiation factor 3K	0.576069	1.05045	0.0710016
aTTTTEATkTSSTNGEDQkQSQ	N-Term(Acetyl); K9(TMT6plex); K19(TMT6plex)	2	23	M	N	1	1	1	AT4G34050.1	S-adenosyl-L-methionine-dependent methyltransferases superfamily protein	0.576069	1.05045	0.0710016
aNEELTESQ	N-Term(TMT6plex)	2	10	M	Q	1	1	1	AT5G22640.1	MORN (Membrane Occupation and Recognition Nexus) repeat-containing protein	0.576069	1.05045	0.0710016
eSSDEALVSM	N-Term(TMT6plex)	1897	1906	R	L	1	1	1	AT5G40450.1	unknown protein; FUNCTIONS IN: molecular_function unknown; INVOLVED IN: biological_process unknown; LOCATED IN: chloroplast, plasma membrane; EXPRESSED IN: 24 plant structures; EXPRESSED DURING: 13 growth stages; Has 30201 Blast hits to 17322 proteins in 780 species: Archae - 12; Bacteria - 1396; Metazoa - 17338; Fungi - 3422; Plants - 5037; Viruses - 0; Other Eukaryotes - 2996 (source: NCBI BLin…	0.576069	1.05045	0.0710016
EDDkVALQEDNcADDVR	K4(TMT6plex); C12(Carbamidomethyl)	1911	1927	R	E	1	1	1	AT5G40450.1	unknown protein; FUNCTIONS IN: molecular_function unknown; INVOLVED IN: biological_process unknown; LOCATED IN: chloroplast, plasma membrane; EXPRESSED IN: 24 plant structures; EXPRESSED DURING: 13 growth stages; Has 30201 Blast hits to 17322 proteins in 780 species: Archae - 12; Bacteria - 1396; Metazoa - 17338; Fungi - 3422; Plants - 5037; Viruses - 0; Other Eukaryotes - 2996 (source: NCBI BLin…	0.576069	1.05045	0.0710016
sTNGDTHLGGEDFDHR	N-Term(TMT6plex)	252	267	L	V	1	2	1	AT5G42020.1	Heat shock protein 70 (Hsp 70) family protein	0.576069	1.05045	0.0710016
sELDSQVPTAFDPFADANVEDSGAGTkEYVH	N-Term(Acetyl); K27(TMT6plex)					1	1	1	AT5G54760.1	Translation initiation factor SUI1 family protein	0.576069	1.05045	0.0710016
aNNQASLLLQkQLkD	N-Term(Acetyl); K11(TMT6plex); K14(TMT6plex)	2	16	M	L	1	1	1	AT3G55380.2	ubiquitin-conjugating enzyme 14	0.582012	1.05037	0.0708937
sSTSEADAESVLR	N-Term(TMT6plex)	46	58	M	T	2	1	1	AT5G19150.1	pfkB-like carbohydrate kinase family protein	0.86994	1.05	0.0703922
aVITcLTYPE	N-Term(TMT6plex); C5(Carbamidomethyl)	235	244	R	K	1	1	1	AT5G65020.1	annexin 2	0.759748	1.04968	0.069949
sEWPAVDIPLDHH	N-Term(TMT6plex)	31	43	R	V	1	1	1	AT5G34850.1	purple acid phosphatase 26	0.575386	1.04968	0.0699454
vLSGDGTALTTDSkEAGLR	N-Term(Acetyl); K14(TMT6plex)	75	93	A	G	5	1	1	AT4G24830.1	arginosuccinate synthase family	0.608647	1.0493	0.0694323
aAEPkAATAE	N-Term(Acetyl); K5(TMT6plex)	2	11	M	V	1	1	1	AT1G64750.3	deletion of SUV3 suppressor 1(I)	0.844535	1.04917	0.0692551
aDNTGSEMkSGSF	N-Term(Acetyl); K9(TMT6plex)	2	14	M	M	3	1	1	AT1G17890.1	NAD(P)-binding Rossmann-fold superfamily protein	0.391155	1.04871	0.0686134
aAANAPIImkEVL	N-Term(Acetyl); M9(Oxidation); K10(TMT6plex)	2	14	M	T	3	1	1	AT3G11130.1	Clathrin, heavy chain	0.619761	1.04862	0.0684925
aDSESkIYHER	N-Term(Acetyl); K6(TMT6plex)	2	12	M	Q	1	1	1	AT2G29640.1	JOSEPHIN-like protein	0.715198	1.04854	0.0683822
vDTVDkLGY	N-Term(Acetyl); K6(TMT6plex)	2	10	M	F	1	1	1	AT4G10790.1	UBX domain-containing protein	0.654316	1.04852	0.0683585
TSGGIGFTkANE	K9(TMT6plex)	79	90	G	L	1	1	1	AT1G44575.1	Chlorophyll A-B binding family protein	0.688955	1.04816	0.0678521
aMSGTYVAE	N-Term(TMT6plex)	2	10	M	V	1	1	1	AT1G14940.1	Polyketide cyclase/dehydrase and lipid transport superfamily protein	0.788489	1.04813	0.0678127
AGSGGGGGFSkADE	K11(TMT6plex)	210	223	G	V	1	1	1	AT1G13020.1	eukaryotic initiation factor 4B2	0.629117	1.04811	0.0677945
aSSGGSDRIQVQNPIVE	N-Term(TMT6plex)	68	84	F	M	4	1	1	AT5G14590.1	Isocitrate/isopropylmalate dehydrogenase family protein	0.483545	1.04803	0.0676854
gSADLVDDR	N-Term(TMT6plex)					1	1	1	AT3G12640.1	RNA binding (RRM/RBD/RNP motifs) family protein	0.745828	1.04795	0.0675685
aFTSkFADE	N-Term(Acetyl); K5(TMT6plex)	3	11	S	L	1	1	1	AT3G52930.1	Aldolase superfamily protein	0.557004	1.04776	0.0673032
aVTFSDLHTEEGVkSVEEH	N-Term(Acetyl); K14(TMT6plex)	2	20	M	L	1	1	1	AT5G19510.1	Translation elongation factor EF1B/ribosomal protein S6 family protein	0.723374	1.04752	0.0669718
aVDEDIDLkQmR	N-Term(Acetyl); K9(TMT6plex); M11(Oxidation)	59	70	Q	D	1	1	1	AT4G24750.1	Rhodanese/Cell cycle control phosphatase superfamily protein	0.789124	1.04741	0.0668314
vGINWGTE	N-Term(TMT6plex)	26	33	A	A	1	1	1	AT5G58480.1	O-Glycosyl hydrolases family 17 protein	0.7058	1.0472	0.0665355
tSSSSAASSSSSSFGSR	N-Term(TMT6plex)	52	68	M	M	1	1	1	AT4G28730.1	Glutaredoxin family protein	0.929842	1.04715	0.0664729
lPMGVTSE	N-Term(TMT6plex)	194	201	L	N	2	1	1	AT2G33150.1	peroxisomal 3-ketoacyl-CoA thiolase 3	0.575171	1.04705	0.0663287
aNLPTVLVTGASGR	N-Term(TMT6plex)	2	15	M	T	1	1	1	AT5G02240.1	NAD(P)-binding Rossmann-fold superfamily protein	0.727883	1.04677	0.0659484
sINSGLQSNNDE	N-Term(TMT6plex)	69	80	L	E	1	1	1	AT4G18240.1	starch synthase 4	0.749276	1.04647	0.0655323
aTITVVkAR	N-Term(Acetyl); K7(TMT6plex)	2	10	M	Q	12	1	1	AT2G36530.1	Enolase	0.315448	1.04624	0.0652098
ANkGGLVALVE	K3(TMT6plex)	197	207	G	G	1	1	1	AT5G30510.1	ribosomal protein S1	0.789529	1.04568	0.0644434
vVQLLGDE	N-Term(TMT6plex)	143	150	Q	T	1	1	1	AT1G29670.1	GDSL-like Lipase/Acylhydrolase superfamily protein	0.425681	1.04562	0.0643648
sSGSGYGGGGGSGAGSGNR	N-Term(TMT6plex)	187	205	G	V	1	1	1	AT2G37220.1	RNA-binding (RRM/RBD/RNP motifs) family protein	0.958461	1.0452	0.0637849
gDVAVDFFHR	N-Term(TMT6plex)	85	94	N	Y	1	1	1	AT3G09260.1	Glycosyl hydrolase superfamily protein	0.757791	1.04508	0.0636144
dPTLYDAcE	N-Term(TMT6plex); C8(Carbamidomethyl)	647	655	Q	T	1	1	1	AT3G14067.1	Subtilase family protein	0.887244	1.04502	0.0635304
aATMVkHE	N-Term(Acetyl); K6(TMT6plex)	2	9	M	I	1	1	1	AT3G12270.1	protein arginine methyltransferase 3	0.748311	1.04474	0.0631381
sWDDGSHAkV	N-Term(Acetyl); K9(TMT6plex)	2	11	M	K	1	1	1	AT3G16460.1	Mannose-binding lectin superfamily protein	0.781867	1.04437	0.0626341
mIISETNR	N-Term(TMT6plex)	1	8	-	R	3	1	1	AT5G41520.1	RNA binding Plectin/S10 domain-containing protein	0.676454	1.04411	0.0622756
aADDIHDLLPR	N-Term(TMT6plex)	50	60	L	Y	3	1	1	AT1G55265.1	Protein of unknown function, DUF538	0.757083	1.04308	0.0608526
smATTNIGkEE	N-Term(Acetyl); M2(Oxidation); K9(TMT6plex)	69	79	K	K	1	1	1	AT5G24400.1	NagB/RpiA/CoA transferase-like superfamily protein	0.495793	1.04301	0.0607488
sSFDRSNSGE	N-Term(TMT6plex)	70	79	N	T	1	1	1	AT1G23180.1	ARM repeat superfamily protein	0.792991	1.04287	0.0605586
cVGILPDGVDR	N-Term(TMT6plex); C1(Carbamidomethyl)	46	56	F	N	1	1	1	AT4G34030.1	3-methylcrotonyl-CoA carboxylase	0.730402	1.04283	0.0604982
aVLSSADRASNE	N-Term(TMT6plex)	2	13	M	K	4	1	1	AT3G51840.1	acyl-CoA oxidase 4	0.564555	1.04206	0.0594343
DYVkNGQPEQAPLR	K4(TMT6plex)	43	56	F	G	1	1	1	AT3G16420.1	PYK10-binding protein 1	0.693398	1.04165	0.0588646
lITAQGDQTE	N-Term(TMT6plex)	381	390	Q	V	1	1	1	AT3G49140.1	Pentatricopeptide repeat (PPR) superfamily protein	0.514338	1.04126	0.0583324
aSkSGSGGLREPPNE	N-Term(Acetyl); K3(TMT6plex)	2	16	M	Q	3	1	1	AT3G22480.2	prefoldin 2	0.680655	1.04125	0.0583146
sSTEEMSSVkN	N-Term(Acetyl); K10(TMT6plex)	2	12	M	T	3	1	1	AT3G44320.1	nitrilase 3	0.593259	1.04076	0.057642
sGVDLTAAE	N-Term(TMT6plex)	68	76	C	S	1	1	1	AT4G16210.1	enoyl-CoA hydratase/isomerase A	0.714472	1.04024	0.0569222
sTkGTDSGENE	N-Term(TMT6plex); K3(TMT6plex)	58	68	C	N	1	1	1	AT4G13200.1	unknown protein; FUNCTIONS IN: molecular_function unknown; INVOLVED IN: biological_process unknown; LOCATED IN: thylakoid, chloroplast thylakoid membrane, chloroplast, plastoglobule; EXPRESSED IN: 22 plant structures; EXPRESSED DURING: 13 growth stages; Has 97 Blast hits to 97 proteins in 46 species: Archae - 0; Bacteria - 65; Metazoa - 2; Fungi - 0; Plants - 28; Viruses - 0; Other Eukaryotes - 2…	0.657842	1.0401	0.0567188
tVGVLALQ	N-Term(TMT6plex)	2	9	M	G	2	1	1	AT5G60540.1	pyridoxine biosynthesis 2	0.68222	1.03967	0.0561215
sLSVAADSAATESLGR	N-Term(TMT6plex)	46	61	A	I	4	1	1	AT3G57610.1	adenylosuccinate synthase	0.715475	1.03958	0.055994
eGDVLPDEVDWR	N-Term(TMT6plex)	126	137	K	A	1	2	1	AT3G19400.1	Cysteine proteinases superfamily protein	0.94808	1.03957	0.0559906
vSEESQPSLSIGNGGSEER	N-Term(TMT6plex)	76	94	C	V	2	1	1	AT1G09830.1	Glycinamide ribonucleotide (GAR) synthetase	0.884553	1.03949	0.055872
vTTLIPSSHE	N-Term(TMT6plex)	269	278	C	N	1	1	1	AT4G17300.1	Class II aminoacyl-tRNA and biotin synthetases superfamily protein	0.8138	1.03922	0.055499
sSPSSVVETDNDDDNDLTFSGcR	N-Term(TMT6plex); C22(Carbamidomethyl)	50	72	S	A	1	1	1	AT5G42070.1	unknown protein; FUNCTIONS IN: molecular_function unknown; INVOLVED IN: biological_process unknown; LOCATED IN: chloroplast thylakoid membrane, chloroplast; EXPRESSED IN: 21 plant structures; EXPRESSED DURING: 13 growth stages; Has 30201 Blast hits to 17322 proteins in 780 species: Archae - 12; Bacteria - 1396; Metazoa - 17338; Fungi - 3422; Plants - 5037; Viruses - 0; Other Eukaryotes - 2996 (so…	0.935326	1.0392	0.0554735
aVPITQQAPPE	N-Term(TMT6plex)	64	74	T	T	1	1	1	AT4G33030.1	sulfoquinovosyldiacylglycerol 1	0.847086	1.03904	0.055246
sSTSDSVVTLLDYGAGNVR	N-Term(TMT6plex)	57	75	A	S	3	1	1	AT4G26900.1	HIS HF	0.701449	1.03903	0.0552339
sSVkNTTQVIGVDPSSTVR	N-Term(Acetyl); K4(TMT6plex)	8	26	M	V	1	1	1	AT3G44320.1	nitrilase 3	0.685182	1.03879	0.0549091
tISEGGEGHR	N-Term(TMT6plex)	141	150	Y	D	1	1	1	AT1G18080.1	Transducin/WD40 repeat-like superfamily protein	0.846993	1.03866	0.0547288
sSTkDmSTVQNATPF	N-Term(Acetyl); K4(TMT6plex); M6(Oxidation)	2	16	M	N	6	1	1	AT3G44310.1	nitrilase 1	0.721648	1.03855	0.0545639
aVDEDIDLkQMR	N-Term(Acetyl); K9(TMT6plex)	59	70	Q	D	1	1	1	AT4G24750.1	Rhodanese/Cell cycle control phosphatase superfamily protein	0.849078	1.03838	0.0543384
gDPNSSSTGAkAE	N-Term(TMT6plex); K11(TMT6plex)	42	54	S	S	3	1	1	AT1G57765.2	unknown protein; FUNCTIONS IN: molecular_function unknown; INVOLVED IN: biological_process unknown; LOCATED IN: endomembrane system; BEST Arabidopsis thaliana protein match is: unknown protein (TAIR:AT1G09645.1).	0.596311	1.03797	0.0537612
mEGkEEDVNVGAN	N-Term(Acetyl); K4(TMT6plex)	1	13	-	K	2	1	1	AT4G23400.1	plasma membrane intrinsic protein 1;5	0.771322	1.03797	0.0537592
tGNYSWGSE	N-Term(TMT6plex)	63	71	D	A	1	1	1	AT5G20290.1	Ribosomal protein S8e family protein	0.866443	1.03787	0.053622
aSPSSVAVPE	N-Term(TMT6plex)	61	70	S	L	1	1	1	AT1G73170.1	P-loop containing nucleoside triphosphate hydrolases superfamily protein	0.809773	1.03769	0.0533774
vESkVVVPE	N-Term(TMT6plex); K4(TMT6plex)	2	10	M	S	1	1	1	AT2G01250.1	Ribosomal protein L30/L7 family protein	0.526046	1.03708	0.0525245
dILVASR	N-Term(TMT6plex)	121	127	C	G	1	1	1	AT4G16210.1	enoyl-CoA hydratase/isomerase A	0.755904	1.03703	0.052458
mYSNFkEQAIEY	N-Term(Acetyl); K6(TMT6plex)	1	12	-	V	1	1	1	AT2G27600.1	AAA-type ATPase family protein	0.877222	1.037	0.0524092
mDHNSPkSR	N-Term(Acetyl); M1(Oxidation); K7(TMT6plex)	1	9	-	R	1	1	1	AT1G69220.1	Protein kinase superfamily protein	0.447561	1.03664	0.0519128
aSEASINGSNR	N-Term(TMT6plex)	68	78	A	M	1	1	1	AT3G53900.2	uracil phosphoribosyltransferase	0.809776	1.03656	0.0518008
lDPAPEDPIFE	N-Term(TMT6plex)	25	35	A	L	1	2	1	AT3G24020.1	Disease resistance-responsive (dirigent-like protein) family protein	0.83134	1.03653	0.051759
nPDSDPLPTPE	N-Term(TMT6plex)	89	99	G	I	1	1	1	AT5G60640.1	PDI-like 1-4	0.683029	1.03607	0.0511161
fADTTPNTAE	N-Term(TMT6plex)	25	34	L	N	1	1	1	AT4G34870.1	rotamase cyclophilin 5	0.900174	1.03549	0.0503123
rPNVAVYDSPDGVE	N-Term(TMT6plex)	9	22	Y	V	2	1	1	AT5G03860.1	malate synthase	0.789628	1.03545	0.0502569
mDkSSTMLVH	N-Term(Acetyl); K3(TMT6plex)	1	10	-	Y	2	2	1	AT4G31480.1	Coatomer, beta subunit	0.643661	1.03528	0.050021
pYYTNDDNDVDDFTE	N-Term(TMT6plex)	2	16	M	Y	2	1	1	AT3G29075.1	glycine-rich protein	0.921554	1.03488	0.0494701
fEESESTR	N-Term(TMT6plex)	27	34	G	L	1	1	1	AT5G63280.1	C2H2-like zinc finger protein	0.80748	1.03484	0.0494144
tTGLVTPGDVIGkATE	N-Term(Acetyl); K13(TMT6plex)	2	17	M	F	2	1	1	AT5G38890.1	Nucleic acid-binding, OB-fold-like protein	0.88246	1.0346	0.0490664
aNTQLkSDAIMDM	N-Term(Acetyl); K6(TMT6plex)	2	14	M	M	2	1	1	AT5G42890.1	sterol carrier protein 2	0.946827	1.03427	0.0486133
sGALNmTLDEIVkR	N-Term(Acetyl); M6(Oxidation); K13(TMT6plex)	2	15	M	G	1	1	1	AT5G37720.1	ALWAYS EARLY 4	0.82312	1.03412	0.0484078
SQQPVYLkGE	K8(TMT6plex)	414	423	K	V	2	1	1	AT5G42740.1	Sugar isomerase (SIS) family protein	0.549135	1.03399	0.0482193
gLSPDSATVASR	N-Term(TMT6plex)	80	91	C	K	1	1	1	AT5G07900.1	Mitochondrial transcription termination factor family protein	0.900209	1.03387	0.0480594
dLPVQNLSELIQSH	N-Term(TMT6plex)	2528	2541	R	Q	2	1	1	AT5G40450.1	unknown protein; FUNCTIONS IN: molecular_function unknown; INVOLVED IN: biological_process unknown; LOCATED IN: chloroplast, plasma membrane; EXPRESSED IN: 24 plant structures; EXPRESSED DURING: 13 growth stages; Has 30201 Blast hits to 17322 proteins in 780 species: Archae - 12; Bacteria - 1396; Metazoa - 17338; Fungi - 3422; Plants - 5037; Viruses - 0; Other Eukaryotes - 2996 (source: NCBI BLin…	0.915078	1.03384	0.048009
aLLDVGLIR	N-Term(TMT6plex)	143	151	R	T	1	2	1	AT3G25520.1	ribosomal protein L5	0.944063	1.0338	0.0479603
aANGGGRSGSIVAPLVTE	N-Term(TMT6plex)	43	60	A	E	1	1	1	AT3G46100.1	Histidyl-tRNA synthetase 1	0.873115	1.03285	0.0466349
vSGSGIcA	N-Term(TMT6plex); C7(Carbamidomethyl)	2	9	M	K	1	2	1	AT4G13170.1	Ribosomal protein L13 family protein	0.677977	1.03276	0.0465096
iGGIGTVPVGRVE	N-Term(TMT6plex)	244	256	K	T	4	1	1	AT1G07920.1	GTP binding Elongation factor Tu family protein	0.879765	1.03192	0.0453251
aATASSEASEGPVmGLINkR	N-Term(Acetyl); M14(Oxidation); K19(TMT6plex)	2	21	M	L	1	1	1	AT1G27090.1	glycine-rich protein	0.73201	1.03168	0.0449922
qQLFQQccNE	N-Term(TMT6plex); C7(Carbamidomethyl); C8(Carbamidomethyl)	91	100	E	L	1	1	1	AT4G27140.1	seed storage albumin 1	0.948691	1.03161	0.0449038
mDVIkTQQISAR	N-Term(Acetyl); M1(Oxidation); K5(TMT6plex)	1	12	-	T	5	2	1	AT5G05780.1	RP non-ATPase subunit 8A	0.601212	1.03137	0.0445671
dLPSPAPGDTR	N-Term(TMT6plex)	183	193	N	H	1	1	1	AT2G35410.1	RNA-binding (RRM/RBD/RNP motifs) family protein	0.925677	1.03129	0.0444522
vVNILGDENE	N-Term(TMT6plex)	140	149	Q	A	2	1	1	AT4G18970.2	GDSL-like Lipase/Acylhydrolase superfamily protein	0.928241	1.03119	0.044309
iSVGESGDR	N-Term(TMT6plex)	23	31	N	L	1	2	1	AT2G42740.1	ribosomal protein large subunit 16A	0.909498	1.03095	0.0439699
sVLVLHcPD	N-Term(TMT6plex); C7(Carbamidomethyl)	138	146	E	G	1	1	1	AT2G46280.1	TGF-beta receptor interacting protein 1	0.912376	1.02935	0.0417331
gSkSVVDmIE	N-Term(Acetyl); K3(TMT6plex); M8(Oxidation)	2	11	M	A	1	1	1	AT4G26510.1	uridine kinase-like 4	0.872176	1.02932	0.0416865
lQTLAYEEVR	N-Term(TMT6plex)	36	45	S	T	2	1	1	AT3G52570.1	alpha/beta-Hydrolases superfamily protein	0.84598	1.02909	0.0413628
sEEDTPITR	N-Term(TMT6plex)	24	32	S	F	1	1	1	AT1G44820.1	Peptidase M20/M25/M40 family protein	0.802704	1.02897	0.0412036
skITLGNE	N-Term(Acetyl); K2(TMT6plex)	2	9	M	S	1	1	1	AT3G20740.1	Transducin/WD40 repeat-like superfamily protein	0.796864	1.0288	0.0409686
gYNAMTDTYE	N-Term(TMT6plex)	523	532	N	N	1	1	1	AT2G28000.1	chaperonin-60alpha	0.957523	1.0287	0.0408242
kVPVDDQFR	N-Term(TMT6plex); K1(TMT6plex)	23	31	A	V	5	2	1	AT1G78850.1	D-mannose binding lectin protein with Apple-like carbohydrate-binding domain	0.762537	1.02864	0.0407412
gGGGGGGAVGGGAE	N-Term(TMT6plex)	85	98	C	N	1	1	1	AT4G20850.1	tripeptidyl peptidase ii	0.825604	1.02858	0.0406524
mVkPALQFIQGTDE	N-Term(TMT6plex); K3(TMT6plex)	84	97	M	M	1	1	1	AT4G28660.2	photosystem II reaction center PSB28 protein	0.86094	1.02857	0.040644
skDGLSNDQVSS	N-Term(Acetyl); K2(TMT6plex)	2	13	M	M	1	1	1	AT1G62820.1	Calcium-binding EF-hand family protein	0.816963	1.02812	0.0400017
sSSSPISSISADTkSE	N-Term(TMT6plex); K14(TMT6plex)	51	66	R	G	2	1	1	AT4G00620.1	Amino acid dehydrogenase family protein	0.719395	1.02797	0.0397931
aDQSkNTPEIF	N-Term(Acetyl); K5(TMT6plex)					1	1	1	AT3G17940.1	Galactose mutarotase-like superfamily protein	0.826811	1.0271	0.0385792
aTASESSSSkR	N-Term(Acetyl); K10(TMT6plex)	2	12	M	W	4	1	1	AT4G17510.1	ubiquitin C-terminal hydrolase 3	0.697965	1.02699	0.0384243
sDDEHHFEASESGASkTY	N-Term(Acetyl); K16(TMT6plex)	2	19	M	P	1	1	1	AT1G26630.1	Eukaryotic translation initiation factor 5A-1 (eIF-5A 1) protein	0.862645	1.02687	0.0382516
aAGIIAQEVAGDVR	N-Term(TMT6plex)	42	55	A	M	1	1	1	AT1G56070.1	Ribosomal protein S5/Elongation factor G/III/V family protein	0.819528	1.02642	0.0376193
vGSDVVTGE	N-Term(TMT6plex)	64	72	C	I	1	1	1	AT5G22790.1	reticulata-related 1	0.913154	1.02591	0.0369097
mDkMNQAIE	N-Term(Acetyl); K3(TMT6plex)	1	9	-	K	1	1	1	AT5G23550.1	Got1/Sft2-like vescicle transport protein family	0.648914	1.02555	0.0363924
aGGDGQVSHSLE	N-Term(TMT6plex)	73	84	M	K	3	1	1	AT2G37020.2	Translin family protein	0.427927	1.02548	0.036302
gIPDAAQD	N-Term(TMT6plex)	2	9	M	L	1	1	1	AT1G60080.1	3'-5'-exoribonuclease family protein	0.636333	1.02542	0.0362187
vEPANTVGLPVNPTPLLkDE	N-Term(Acetyl); K18(TMT6plex)	2	21	M	L	2	1	1	AT5G15650.1	reversibly glycosylated polypeptide 2	0.879493	1.02512	0.0357956
mDGIkYAVFTD	N-Term(TMT6plex); K5(TMT6plex)	1	11	-	K	1	1	1	ATCG00840.1	ribosomal protein L23.1	0.852535	1.02488	0.0354557
mEIATDTAkQmR	N-Term(Acetyl); M1(Oxidation); K9(TMT6plex); M11(Oxidation)	1	12	-	D	1	1	1	AT2G03430.1	Ankyrin repeat family protein	0.791097	1.02467	0.0351651
vLQNDIDLLHPPPELEkR	N-Term(TMT6plex); K17(TMT6plex)	2	19	M	K	2	1	1	AT5G47930.1	Zinc-binding ribosomal protein family protein	0.654893	1.02435	0.0347064
sGFEHPSE	N-Term(TMT6plex)	64	71	D	V	1	2	1	AT5G11170.1	DEAD/DEAH box RNA helicase family protein	0.768742	1.02383	0.0339796
sccGGScGcGSAckcGNGcGGck	N-Term(Acetyl); C2(Carbamidomethyl); C3(Carbamidomethyl); C7(Carbamidomethyl); C9(Carbamidomethyl); C13(Carbamidomethyl); K14(TMT6plex); C15(Carbamidomethyl); C19(Carbamidomethyl); C22(Carbamidomethyl); K23(TMT6plex)	2	24	M	R	1	1	1	AT5G02380.1	metallothionein 2B	0.546306	1.02374	0.0338529
mNDLLkGSFELPR	N-Term(Acetyl); K6(TMT6plex)	1	13	-	G	1	1	1	AT5G08080.3	syntaxin of plants 132	0.861114	1.02355	0.033588
tQDVEmkDNNTPSQS	N-Term(TMT6plex); M6(Oxidation); K7(TMT6plex)	2	16	M	I	1	1	1	AT1G20200.1	PAM domain (PCI/PINT associated module) protein	0.890931	1.02347	0.0334678
mQAVSVDETkN	N-Term(Acetyl); M1(Oxidation); K10(TMT6plex)	1	11	-	T	1	1	1	AT3G10020.1	unknown protein; FUNCTIONS IN: molecular_function unknown; INVOLVED IN: response to oxidative stress, anaerobic respiration; LOCATED IN: cellular_component unknown; EXPRESSED IN: 23 plant structures; EXPRESSED DURING: 13 growth stages; Has 47 Blast hits to 47 proteins in 12 species: Archae - 0; Bacteria - 0; Metazoa - 1; Fungi - 0; Plants - 46; Viruses - 0; Other Eukaryotes - 0 (source: NCBI BLin…	0.831196	1.02343	0.0334111
lLLTTAAAE	N-Term(TMT6plex)	59	67	N	A	1	1	1	AT3G11930.3	Adenine nucleotide alpha hydrolases-like superfamily protein	0.842449	1.02333	0.0332754
tSQEPLPE	N-Term(TMT6plex)	313	320	E	G	1	2	1	AT5G44320.1	Eukaryotic translation initiation factor 3 subunit 7 (eIF-3)	0.850704	1.02281	0.0325387
vATQPAPLYPDVGQDE	N-Term(TMT6plex)	86	101	A	A	3	1	1	AT3G19170.1	presequence protease 1	0.913204	1.02281	0.0325374
mEQTFImIkPDGVQR	N-Term(Acetyl); M1(Oxidation); M7(Oxidation); K9(TMT6plex)	21	35	T	G	2	1	1	AT4G09320.1	Nucleoside diphosphate kinase family protein	0.797848	1.02277	0.03248
nNVLYVRGVPE	N-Term(TMT6plex)	41	51	C	D	1	2	1	AT2G14285.1	Small nuclear ribonucleoprotein family protein	0.798616	1.02246	0.032046
aEQTEkAFL	N-Term(Acetyl); K6(TMT6plex)	2	10	M	K	2	3	1	AT4G30800.1	Nucleic acid-binding, OB-fold-like protein	0.927738	1.02245	0.0320235
sAAEPQER	N-Term(TMT6plex)	60	67	R	K	4	1	1	AT2G43090.1	Aconitase/3-isopropylmalate dehydratase protein	0.860478	1.02244	0.0320176
gSEPTkVMVAVN	N-Term(Acetyl); K6(TMT6plex)	2	13	M	A	3	1	1	AT3G01520.1	Adenine nucleotide alpha hydrolases-like superfamily protein	0.883081	1.0224	0.0319627
sGALNMTLDEIVkR	N-Term(Acetyl); K13(TMT6plex)	2	15	M	G	3	1	1	AT5G37720.1	ALWAYS EARLY 4	0.794142	1.0221	0.0315359
aNQVITGIkE	N-Term(Acetyl); K9(TMT6plex)	2	11	M	T	1	1	1	AT1G04260.1	CAMV movement protein interacting protein 7	0.805429	1.02204	0.0314568
gTNDLDIEEGTLEIGmEYR	N-Term(TMT6plex); M16(Oxidation)	2	20	M	T	4	1	1	AT1G76030.1	ATPase, V1 complex, subunit B protein	0.893828	1.02179	0.0311009
aAPGGALADE	N-Term(TMT6plex)	25	34	P	C	1	1	1	AT1G27950.1	glycosylphosphatidylinositol-anchored lipid protein transfer 1	0.957256	1.02178	0.0310874
aAkNIWALANAE	N-Term(Acetyl); K3(TMT6plex)	3	14	G	D	1	1	1	AT2G26830.1	Protein kinase superfamily protein	0.959713	1.02169	0.0309542
qGQGPPPMVQER	N-Term(TMT6plex)	100	111	A	F	3	1	1	AT1G02560.1	nuclear encoded CLP protease 5	0.836093	1.02162	0.0308651
sGEDEPVTPQEGDYAANTQEER	N-Term(TMT6plex)	2105	2126	A	H	2	1	1	AT5G40450.1	unknown protein; FUNCTIONS IN: molecular_function unknown; INVOLVED IN: biological_process unknown; LOCATED IN: chloroplast, plasma membrane; EXPRESSED IN: 24 plant structures; EXPRESSED DURING: 13 growth stages; Has 30201 Blast hits to 17322 proteins in 780 species: Archae - 12; Bacteria - 1396; Metazoa - 17338; Fungi - 3422; Plants - 5037; Viruses - 0; Other Eukaryotes - 2996 (source: NCBI BLin…	0.950577	1.02158	0.0308061
qTTAPAESTASVDADR	N-Term(TMT6plex)	30	45	A	L	1	1	1	AT2G15620.1	nitrite reductase 1	0.965812	1.02124	0.0303197
gGPNGVIQR	N-Term(TMT6plex)	461	469	F	E	1	1	1	AT5G34940.2	glucuronidase 3	0.800915	1.02112	0.0301501
vGSLESDQTLSm	N-Term(TMT6plex); M12(Oxidation)	2	13	M	A	1	1	1	AT1G43710.1	Pyridoxal phosphate (PLP)-dependent transferases superfamily protein	0.869623	1.02096	0.0299201
akDVEGPEGF	N-Term(TMT6plex); K2(TMT6plex)	2	11	M	Q	3	1	1	AT2G37170.1	plasma membrane intrinsic protein 2	0.885356	1.0208	0.0297015
sDDEHHFEASESGASkTYPQ	N-Term(Acetyl); K16(TMT6plex)	2	21	M	S	16	1	1	AT1G26630.1	Eukaryotic translation initiation factor 5A-1 (eIF-5A 1) protein	0.794738	1.02074	0.0296143
tGGLHNEEAGSLATPTSAR	N-Term(TMT6plex)	2	20	M	H	2	1	1	AT1G11240.1	CONTAINS InterPro DOMAIN/s: Nucleolar protein 12 (InterPro:IPR019186); Has 2484 Blast hits to 1934 proteins in 262 species: Archae - 0; Bacteria - 90; Metazoa - 921; Fungi - 378; Plants - 144; Viruses - 18; Other Eukaryotes - 933 (source: NCBI BLink).	0.891316	1.02064	0.029475
eATVDmPLDSDVFR	N-Term(TMT6plex); M6(Oxidation)	38	51	L	V	3	1	1	AT2G16430.2	purple acid phosphatase 10	0.770286	1.02061	0.0294295
tNPTTSNPEVSIR	N-Term(TMT6plex)	3	15	R	E	1	1	1	ATCG00480.1	ATP synthase subunit beta	0.941865	1.0206	0.0294236
sSGDENAPSPSVVmDSDFDAkVFR	N-Term(TMT6plex); M14(Oxidation); K21(TMT6plex)	40	63	C	K	2	1	1	AT4G34350.1	4-hydroxy-3-methylbut-2-enyl diphosphate reductase	0.91415	1.02004	0.0286317
sTVLNVPIAQPE	N-Term(TMT6plex)	65	76	A	N	6	1	1	AT4G25370.1	Double Clp-N motif protein	0.868117	1.01961	0.028011
aLSSDGSTQE	N-Term(TMT6plex)	53	62	R	S	4	1	1	AT1G66430.1	pfkB-like carbohydrate kinase family protein	0.723425	1.01906	0.0272369
sQTAATSSAVVAPE	N-Term(TMT6plex)	66	79	V	R	3	1	1	AT3G25920.1	ribosomal protein L15	0.839489	1.01895	0.0270804
aSSIPADR	N-Term(TMT6plex)	51	58	Q	V	1	1	1	AT4G03280.1	photosynthetic electron transfer C	0.900515	1.01879	0.0268531
tLGSGSSVVVPR	N-Term(TMT6plex)	2	13	M	N	4	1	1	AT2G36060.2	MMS ZWEI homologue 3	0.724216	1.01874	0.0267894
sSDSGDVVE	N-Term(TMT6plex)					1	1	1	AT5G55070.1	Dihydrolipoamide succinyltransferase	0.869472	1.0186	0.0265842
sSGGAMAVME	N-Term(TMT6plex)	105	114	A	M	1	1	1	AT1G74960.2	fatty acid biosynthesis 1	0.913067	1.01819	0.0260088
sVSQNSQAPVAVQE	N-Term(TMT6plex)	54	67	C	N	4	1	1	AT5G58330.1	lactate/malate dehydrogenase family protein	0.73307	1.01807	0.0258413
lHSSNQDANSNRE	N-Term(TMT6plex)	55	67	D	D	1	1	1	AT5G50340.1	ATP-dependent peptidases;nucleotide binding;serine-type endopeptidases;DNA helicases;ATP binding;damaged DNA binding;nucleoside-triphosphatases	0.941052	1.01796	0.0256877
aADNNYFHE	N-Term(TMT6plex)	289	297	M	Q	1	1	1	AT2G37130.1	Peroxidase superfamily protein	0.846496	1.01785	0.0255206
vkIEVGSVGDSF	N-Term(TMT6plex); K2(TMT6plex)	2	13	M	S	2	1	1	AT5G47450.1	tonoplast intrinsic protein 2;3	0.961699	1.01752	0.0250639
iYNPQVkVQE	N-Term(Acetyl); K7(TMT6plex)	60	69	A	E	1	1	1	AT5G09650.1	pyrophosphorylase 6	0.911412	1.01748	0.0250069
tAATSSAVVAPE	N-Term(TMT6plex)	68	79	Q	R	6	1	1	AT3G25920.1	ribosomal protein L15	0.910825	1.01642	0.0235028
iSTLILAE	N-Term(TMT6plex)	35	42	C	H	2	1	1	AT1G50940.1	electron transfer flavoprotein alpha	0.883501	1.0162	0.0231809
aDQTVAAEPE	N-Term(TMT6plex)	203	212	G	E	1	1	1	AT2G17390.1	ankyrin repeat-containing 2B	0.959535	1.01612	0.0230732
aTSSSTIE	N-Term(TMT6plex)	54	61	T	E	1	1	1	AT5G26570.1	catalytics;carbohydrate kinases;phosphoglucan, water dikinases	0.918308	1.01605	0.0229672
sVkVQQQQQPPPAWPGR	N-Term(TMT6plex); K3(TMT6plex)	50	66	C	A	2	1	1	AT5G62790.2	1-deoxy-D-xylulose 5-phosphate reductoisomerase	0.932264	1.01597	0.0228606
sLDSHIEDQFASGR	N-Term(TMT6plex)	168	181	R	L	1	1	1	AT5G20290.1	Ribosomal protein S8e family protein	0.86385	1.01568	0.0224463
gYDSVQEEDLkQFR	N-Term(TMT6plex); K11(TMT6plex)	156	169	A	Q	1	1	1	AT3G60750.1	Transketolase	0.937299	1.01558	0.0223006
cLLPMGVTSE	N-Term(TMT6plex); C1(Carbamidomethyl)	192	201	N	N	2	1	1	AT2G33150.1	peroxisomal 3-ketoacyl-CoA thiolase 3	0.949298	1.01556	0.0222745
eVDGSSHEPR	N-Term(TMT6plex)	67	76	A	R	1	1	1	AT1G31220.1	Formyl transferase	0.900069	1.01555	0.0222584
eAEPTTTTSLVPANQR	N-Term(TMT6plex)	58	73	C	W	11	1	1	AT1G78630.1	Ribosomal protein L13 family protein	0.839067	1.0153	0.0219013
aDkDVPFGVED	N-Term(Acetyl); K3(TMT6plex)	2	12	M	I	2	1	1	AT5G24260.1	prolyl oligopeptidase family protein	0.873085	1.01514	0.0216823
aGFPETVAVR	N-Term(TMT6plex)	123	132	Y	T	1	1	1	AT2G33150.1	peroxisomal 3-ketoacyl-CoA thiolase 3	0.95929	1.01509	0.0216082
aDADDIQPI	N-Term(TMT6plex)	2	10	M	V	1	1	1	AT1G49240.1	actin 8	0.950077	1.01423	0.0203783
aFEkIkVANPIVEmDGDEmTR	N-Term(Acetyl); K4(TMT6plex); K6(TMT6plex); M14(Oxidation); M19(Oxidation)	2	22	M	V	2	1	1	AT1G65930.1	cytosolic NADP+-dependent isocitrate dehydrogenase	0.929442	1.01419	0.0203212
aDGEDIQPLVcDNGTGMVkA	N-Term(Acetyl); C11(Carbamidomethyl); K19(TMT6plex)	2	21	M	G	1	5	1	AT5G09810.1	actin 7	0.890395	1.01393	0.0199622
tGSSYGTHFR	N-Term(TMT6plex)	51	60	A	V	1	1	1	AT1G48850.1	chorismate synthase, putative / 5-enolpyruvylshikimate-3-phosphate phospholyase, putative	0.906088	1.01387	0.0198666
sIVSSSVVTkE	N-Term(TMT6plex); K10(TMT6plex)	53	63	S	D	1	1	1	AT4G36810.1	geranylgeranyl pyrophosphate synthase 1	0.940066	1.01349	0.0193378
vAGDDETR	N-Term(TMT6plex)	60	67	C	E	1	1	1	AT5G19030.1	RNA-binding (RRM/RBD/RNP motifs) family protein	0.939413	1.01329	0.019052
vLTkTATNDESVcTm	N-Term(TMT6plex); K4(TMT6plex); C13(Carbamidomethyl); M15(Oxidation)	2	16	M	F	1	1	1	AT1G65960.2	glutamate decarboxylase 2	0.870448	1.01288	0.0184681
mEASSSAQAkIADmR	N-Term(Acetyl); K10(TMT6plex); M14(Oxidation)	22	36	S	E	1	1	1	AT3G27310.1	plant UBX domain-containing protein 1	0.667464	1.01286	0.0184412
tkNYPTVSE	N-Term(TMT6plex); K2(TMT6plex)	2	10	M	D	1	1	1	AT1G07890.3	ascorbate peroxidase 1	0.859491	1.01266	0.018143
aASSAVDVNE	N-Term(TMT6plex)	53	62	S	S	1	1	1	AT1G63970.1	isoprenoid F	0.939734	1.01263	0.0181008
aQAHASLTTPE	N-Term(TMT6plex)	104	114	N	T	2	1	1	AT4G36390.1	Methylthiotransferase	0.906303	1.01256	0.0180097
fTNQVIAQLE	N-Term(TMT6plex)	413	422	S	L	1	2	1	AT4G13940.1	S-adenosyl-L-homocysteine hydrolase	0.838589	1.01232	0.0176594
gGIGTVPVGRVE	N-Term(TMT6plex)	245	256	I	T	1	1	1	AT1G07920.1	GTP binding Elongation factor Tu family protein	0.925246	1.01229	0.0176231
aEEIkNVPEQ	N-Term(Acetyl); K5(TMT6plex)	2	11	M	E	1	1	1	AT1G76180.1	Dehydrin family protein	0.960168	1.01228	0.0176146
aGLDGPQTAAAVE	N-Term(TMT6plex)	63	75	G	K	1	1	1	AT1G09270.1	importin alpha isoform 4	0.972553	1.01212	0.0173871
iDSDQPDR	N-Term(TMT6plex)	284	291	E	L	1	1	1	AT4G36760.1	aminopeptidase P1	0.940171	1.01182	0.0169497
aNEELTESQQQEDPSQQLPN	N-Term(TMT6plex)	2	21	M	A	1	1	1	AT5G22640.1	MORN (Membrane Occupation and Recognition Nexus) repeat-containing protein	0.96318	1.01179	0.0169135
aAAAkEILR	N-Term(Acetyl); K5(TMT6plex)	2	10	M	R	2	1	1	AT4G35490.1	mitochondrial ribosomal protein L11	0.913231	1.0116	0.0166454
sTTVGSEQR	N-Term(TMT6plex)	54	62	A	V	1	1	1	AT2G17630.1	Pyridoxal phosphate (PLP)-dependent transferases superfamily protein	0.914892	1.01122	0.0160963
qEAFEGASQLR	N-Term(TMT6plex)	305	315	C	E	1	1	1	AT5G57870.1	MIF4G domain-containing protein / MA3 domain-containing protein	0.926355	1.01093	0.0156872
vAAILGSTLNGE	N-Term(TMT6plex)	206	217	C	F	1	2	1	AT1G65960.2	glutamate decarboxylase 2	0.763934	1.01086	0.0155826
vTLIVAT	N-Term(TMT6plex)	2	8	M	T	1	1	1	AT2G03800.1	D-aminoacyl-tRNA deacylases	0.978966	1.0108	0.0155001
vSQTSNWAEE	N-Term(TMT6plex)	70	79	F	E	2	1	1	AT5G50250.1	chloroplast RNA-binding protein 31B	0.939562	1.01064	0.0152626
aEEAHkVTLN	N-Term(Acetyl); K6(TMT6plex)	2	11	M	V	2	1	1	AT3G07090.1	PPPDE putative thiol peptidase family protein	0.899336	1.01047	0.0150216
tSSIGGNTE	N-Term(TMT6plex)	41	49	C	S	1	1	1	AT1G19140.2	FUNCTIONS IN: molecular_function unknown; INVOLVED IN: ubiquinone biosynthetic process; LOCATED IN: mitochondrion; EXPRESSED IN: 24 plant structures; EXPRESSED DURING: 15 growth stages; CONTAINS InterPro DOMAIN/s: COQ9 (InterPro:IPR013718), Ubiquinone biosynthesis protein COQ9 (InterPro:IPR012762); Has 35333 Blast hits to 34131 proteins in 2444 species: Archae - 798; Bacteria - 22429; Metazoa - 9…	0.962658	1.00987	0.0141691
aVTNNSGTTE	N-Term(TMT6plex)	53	62	R	I	2	1	1	AT5G08740.1	NAD(P)H dehydrogenase C1	0.709077	1.0097	0.0139249
vQkQQASAGPGTE	N-Term(TMT6plex); K3(TMT6plex)	2	14	M	P	1	1	1	AT5G56740.1	histone acetyltransferase of the GNAT family 2	0.906946	1.00965	0.0138499
sQNLGLSGGFSAAE	N-Term(TMT6plex)	78	91	C	A	1	1	1	AT5G17990.1	tryptophan biosynthesis 1	0.934574	1.00956	0.0137273
lDPSQPDE	N-Term(TMT6plex)	25	32	A	S	1	1	1	AT1G47310.1	unknown protein; FUNCTIONS IN: molecular_function unknown; INVOLVED IN: biological_process unknown; LOCATED IN: endomembrane system; EXPRESSED IN: 24 plant structures; EXPRESSED DURING: 13 growth stages; Has 45 Blast hits to 45 proteins in 11 species: Archae - 0; Bacteria - 0; Metazoa - 0; Fungi - 0; Plants - 45; Viruses - 0; Other Eukaryotes - 0 (source: NCBI BLink).	0.91822	1.00949	0.0136227
vSPkIAPSMLSSD	N-Term(TMT6plex); K4(TMT6plex)	2	14	M	F	1	1	1	AT3G01850.1	Aldolase-type TIM barrel family protein	0.897402	1.00931	0.0133645
cQANFISVkGPE	C1(Carbamidomethyl); K9(TMT6plex)	538	549	E	L	1	2	1	AT3G09840.1	cell division cycle 48	0.942759	1.00921	0.0132323
vDAIQVAELR	N-Term(TMT6plex)	2	11	M	R	1	1	1	AT3G17880.1	tetraticopeptide domain-containing thioredoxin	0.904982	1.00914	0.0131192
sSLIDPDGGE	N-Term(TMT6plex)	62	71	K	L	1	1	1	AT1G19920.1	Pseudouridine synthase/archaeosine transglycosylase-like family protein	0.966385	1.00893	0.0128199
aSAAVASmVLDPkASPALmD	N-Term(Acetyl); M8(Oxidation); K13(TMT6plex); M19(Oxidation)	2	21	M	L	4	1	1	AT5G58290.1	regulatory particle triple-A ATPase 3	0.949369	1.00892	0.0128052
aTVPEIkIMR	N-Term(Acetyl); K7(TMT6plex)	2	11	M	S	2	1	1	AT3G48530.1	SNF1-related protein kinase regulatory subunit gamma 1	0.863657	1.0087	0.0124943
mEDIHNLDIEkSDR	N-Term(Acetyl); K11(TMT6plex)	1	14	-	S	1	1	1	AT1G75510.1	Transcription initiation factor IIF, beta subunit	0.951918	1.00865	0.0124248
vMEDNEScASR	N-Term(TMT6plex); C8(Carbamidomethyl)	2	12	M	V	1	1	1	AT4G38470.1	ACT-like protein tyrosine kinase family protein	0.895826	1.00864	0.0124161
sATISTDSE	N-Term(TMT6plex)	41	49	S	S	1	1	1	AT1G08490.1	chloroplastic NIFS-like cysteine desulfurase	0.941781	1.00859	0.0123368
sEDSYTITGR	N-Term(TMT6plex)	35	44	G	V	3	2	1	AT4G32130.1	Protein of unknown function (DUF2012)	0.927242	1.00851	0.0122324
sASALTPQLkDTLE	N-Term(TMT6plex); K10(TMT6plex)	63	76	C	K	1	1	1	AT3G54900.1	CAX interacting protein 1	0.963067	1.00847	0.0121745
sMDAVTAE	N-Term(TMT6plex)	55	62	A	K	1	1	1	AT3G53580.1	diaminopimelate epimerase family protein	0.913403	1.00839	0.0120471
aSNSGSFTTLkE	N-Term(Acetyl); K11(TMT6plex)	32	43	M	T	2	1	1	AT4G38090.1	Ribosomal protein S5 domain 2-like superfamily protein	0.888417	1.00793	0.0113949
mEESkQNYDLTPL	N-Term(Acetyl); K5(TMT6plex)	1	13	-	I	5	1	1	AT3G57290.1	eukaryotic translation initiation factor 3E	0.946203	1.00754	0.0108306
qADDLPLVGNkAPDFE	N-Term(TMT6plex); K11(TMT6plex)	68	83	A	A	6	2	1	AT3G11630.1	Thioredoxin superfamily protein	0.94614	1.00748	0.0107448
vLESDEDSGLR	N-Term(TMT6plex)	96	106	C	I	3	1	1	AT2G43945.1	unknown protein; LOCATED IN: chloroplast; BEST Arabidopsis thaliana protein match is: unknown protein (TAIR:AT3G59870.1); Has 292 Blast hits to 292 proteins in 84 species: Archae - 0; Bacteria - 122; Metazoa - 0; Fungi - 0; Plants - 46; Viruses - 0; Other Eukaryotes - 124 (source: NCBI BLink).	0.955811	1.00745	0.0107019
aSSSSTIGE	N-Term(TMT6plex)	65	73	Q	T	2	1	1	AT2G39080.1	NAD(P)-binding Rossmann-fold superfamily protein	0.923852	1.00734	0.0105552
aEEYkNNVPEH	N-Term(Acetyl); K5(TMT6plex)	2	12	M	E	3	1	1	AT1G20440.1	cold-regulated 47	0.984265	1.00723	0.0103952
kGTQcAYIVE	K1(TMT6plex); C5(Carbamidomethyl)	27	36	G	H	1	1	1	AT5G26667.1	P-loop containing nucleoside triphosphate hydrolases superfamily protein	0.969955	1.00694	0.00998174
sSLQSTTPSTRDE	N-Term(TMT6plex)	51	63	Y	L	2	1	1	AT1G17650.1	glyoxylate reductase 2	0.947848	1.00685	0.00984251
mGVSGGEE	N-Term(TMT6plex)	130	137	G	G	1	3	1	AT3G02360.2	6-phosphogluconate dehydrogenase family protein	0.98226	1.00682	0.00980678
gVEIQSPQEQS	N-Term(TMT6plex)	2	12	M	S	2	1	1	AT4G33250.1	eukaryotic translation initiation factor 3K	0.941082	1.00658	0.00946354
sENQSEEVQQIEkLY	N-Term(Acetyl); K13(TMT6plex)	2	16	M	E	5	1	1	AT2G34040.1	Apoptosis inhibitory protein 5 (API5)	0.972972	1.00633	0.00909706
mDNkNDQDIDVRSVVE	N-Term(Acetyl); K4(TMT6plex)	1	16	-	A	1	1	1	AT5G22480.1	ZPR1 zinc-finger domain protein	0.987316	1.00582	0.00836697
sMATTNIGkEE	N-Term(TMT6plex); K9(TMT6plex)	69	79	K	K	1	1	1	AT5G24400.1	NagB/RpiA/CoA transferase-like superfamily protein	0.934167	1.00581	0.00836121
sSSATVYGQPE	N-Term(TMT6plex)	132	142	F	K	1	2	1	AT1G12780.1	UDP-D-glucose/UDP-D-galactose 4-epimerase 1	0.980533	1.00568	0.00817399
sSASVSVE	N-Term(TMT6plex)	45	52	A	T	1	1	1	AT1G78140.1	S-adenosyl-L-methionine-dependent methyltransferases superfamily protein	0.961797	1.00468	0.00673125
fSSSAGHDDAYE	N-Term(TMT6plex)	29	40	N	A	1	1	1	AT4G37830.1	cytochrome c oxidase-related	0.972588	1.0046	0.00662361
aDkSETTPPSIDGN	N-Term(Acetyl); K3(TMT6plex)	2	15	M	V	1	1	1	AT5G17380.1	Thiamine pyrophosphate dependent pyruvate decarboxylase family protein	0.978626	1.00447	0.00643301
aHNPTGVDPTEEQWR	N-Term(TMT6plex)	211	225	C	E	1	1	1	AT2G30970.1	aspartate aminotransferase 1	0.988044	1.00431	0.00620411
aNTQLkSDAIMD	N-Term(Acetyl); K6(TMT6plex)	2	13	M	M	10	1	1	AT5G42890.1	sterol carrier protein 2	0.938162	1.00427	0.00614897
aTTNEVVSN	N-Term(TMT6plex)	54	62	R	S	2	1	1	AT5G15530.1	biotin carboxyl carrier protein 2	0.969259	1.00365	0.00525175
wNANANAILYVTDGE	N-Term(TMT6plex)	346	360	Q	A	1	1	1	AT5G44120.3	RmlC-like cupins superfamily protein	0.991624	1.00352	0.00506295
mQNQIDMVkDE	N-Term(Acetyl); K9(TMT6plex)	1	11	-	A	2	1	1	AT1G28120.1	CONTAINS InterPro DOMAIN/s: Ovarian tumour, otubain (InterPro:IPR003323), Ubiquitin thioesterase Otubain (InterPro:IPR016615), Peptidase C65, otubain (InterPro:IPR019400); Has 413 Blast hits to 411 proteins in 139 species: Archae - 0; Bacteria - 0; Metazoa - 184; Fungi - 83; Plants - 88; Viruses - 0; Other Eukaryotes - 58 (source: NCBI BLink).	0.945986	1.00309	0.00445732
aEASDLLEWPkkDNR	N-Term(Acetyl); K11(TMT6plex); K12(TMT6plex)	41	55	M	R	6	1	1	AT1G11840.6	glyoxalase I homolog	0.961686	1.00284	0.00409135
dAAAAIDDDYLGAIR	N-Term(TMT6plex)	58	72	C	K	3	1	1	AT5G55610.1	unknown protein; LOCATED IN: mitochondrion, chloroplast, plastid, membrane; EXPRESSED IN: 25 plant structures; EXPRESSED DURING: 13 growth stages; Has 1807 Blast hits to 1807 proteins in 277 species: Archae - 0; Bacteria - 0; Metazoa - 736; Fungi - 347; Plants - 385; Viruses - 0; Other Eukaryotes - 339 (source: NCBI BLink).	0.935802	1.00234	0.00336508
aFWSNIAQPTTLE	N-Term(TMT6plex)	85	97	K	M	1	1	1	AT5G06690.2	WCRKC thioredoxin 1	0.996526	1.00233	0.00335225
aLVLHTYk	N-Term(Acetyl); K8(TMT6plex)	2	9	M	G	1	1	1	AT1G09640.1	Translation elongation factor EF1B, gamma chain	0.986295	1.00204	0.00293977
skVVVPE	N-Term(Acetyl); K2(TMT6plex)	4	10	E	S	1	2	1	AT2G01250.1	Ribosomal protein L30/L7 family protein	0.990995	1.00178	0.00256458
ASkDEEGNcIFR	K3(TMT6plex); C9(Carbamidomethyl)	324	335	Y	G	1	1	1	AT5G08280.1	hydroxymethylbilane synthase	0.987792	1.00173	0.00249314
tEESPATTTEVTDR	N-Term(TMT6plex)	19	32	A	G	1	1	1	AT1G20440.1	cold-regulated 47	0.98527	1.0016	0.00230941
aPPVSDDSLQPR	N-Term(TMT6plex)	2	13	M	D	7	1	1	AT5G47720.2	Thiolase family protein	0.986168	1.00137	0.00197991
mDSTkLSEL	N-Term(Acetyl); K5(TMT6plex)	1	9	-	K	1	1	1	AT4G22670.1	HSP70-interacting protein 1	0.993145	1.00113	0.00162224
aNTQLkSDAIMDMMkE	N-Term(Acetyl); K6(TMT6plex); K15(TMT6plex)	2	17	M	H	1	1	1	AT5G42890.1	sterol carrier protein 2	0.994678	1.00092	0.00132932
aTGAENQWLkGR	N-Term(Acetyl); K10(TMT6plex)	2	13	M	V	6	1	1	AT5G07350.2	TUDOR-SN protein 1	0.99857	1.00009	0.000124937
pLNLGNDGDGSSR	N-Term(TMT6plex)	2	14	M	I	1	1	1	AT3G01590.2	Galactose mutarotase-like superfamily protein	0.996325	0.999456	-0.00078487
aVSTSTIDYE	N-Term(TMT6plex)	72	81	S	F	1	1	1	AT2G35500.1	shikimate kinase like 2	0.997033	0.999108	-0.00128763
akkIGVTME	N-Term(Acetyl); K2(TMT6plex); K3(TMT6plex)	2	10	M	V	1	1	1	AT4G29010.1	Enoyl-CoA hydratase/isomerase family	0.989623	0.998871	-0.00162983
aTASAQTTANVkVPIALVGE	N-Term(TMT6plex); K12(TMT6plex)	37	56	Y	N	4	1	1	AT5G13450.1	delta subunit of Mt ATP synthase	0.988401	0.998852	-0.00165646
akNVGILAmD	N-Term(Acetyl); K2(TMT6plex); M9(Oxidation)	2	11	M	I	9	1	1	AT4G11820.2	hydroxymethylglutaryl-CoA synthase / HMG-CoA synthase / 3-hydroxy-3-methylglutaryl coenzyme A synthase	0.977193	0.998798	-0.00173544
aAANAPITmkE	N-Term(Acetyl); M9(Oxidation); K10(TMT6plex)	2	12	M	V	4	1	1	AT3G08530.1	Clathrin, heavy chain	0.983881	0.998625	-0.00198499
aSVPAAPAME	N-Term(TMT6plex)	57	66	S	G	1	1	1	AT1G10500.1	chloroplast-localized ISCA-like protein	0.993389	0.998621	-0.00199031
mDAkIGQF	N-Term(Acetyl); K4(TMT6plex)	1	8	-	F	1	1	1	AT3G57090.1	Tetratricopeptide repeat (TPR)-like superfamily protein	0.991214	0.99838	-0.00233875
gDNLmDkVTAFGER	N-Term(Acetyl); M5(Oxidation); K7(TMT6plex)	2	15	M	L	1	1	1	AT5G16880.1	Target of Myb protein 1	0.989912	0.998335	-0.00240382
sQMDPDAVSkAF	N-Term(Acetyl); K10(TMT6plex)	2	13	M	V	2	1	1	AT1G27970.2	nuclear transport factor 2B	0.964734	0.99809	-0.00275773
aTQGQVITck	N-Term(Acetyl); C9(Carbamidomethyl); K10(TMT6plex)	2	11	M	G	1	1	1	AT5G43940.2	GroES-like zinc-binding dehydrogenase family protein	0.987188	0.997823	-0.00314386
dFTGVPAVVDLAcmR	N-Term(TMT6plex); C13(Carbamidomethyl); M14(Oxidation)	91	105	Q	D	1	2	1	AT2G05710.1	aconitase 3	0.994705	0.997189	-0.00406148
VQFDYVkNGQPEQAPLR	K7(TMT6plex)	40	56	Y	G	1	1	1	AT3G16420.1	PYK10-binding protein 1	0.98197	0.99702	-0.00430536
sVSAPNVE	N-Term(TMT6plex)	53	60	S	L	1	1	1	AT5G19940.1	Plastid-lipid associated protein PAP / fibrillin family protein	0.988372	0.997015	-0.00431227
iQLSTVPPAETE	N-Term(TMT6plex)	56	67	A	A	1	1	1	AT1G52670.1	Single hybrid motif superfamily protein	0.979326	0.996612	-0.00489548
mEALVVDAGSkF	N-Term(Acetyl); M1(Oxidation); K11(TMT6plex)	1	12	-	L	1	1	1	AT3G60830.1	actin-related protein 7	0.964156	0.996247	-0.00542531
mEITNVTEYDAIAkQ	N-Term(Acetyl); K14(TMT6plex)	1	15	-	K	1	1	1	AT3G14420.1	Aldolase-type TIM barrel family protein	0.982669	0.996093	-0.00564807
mEAVTAIkPL	N-Term(Acetyl); K8(TMT6plex)	1	10	-	I	1	1	1	AT3G27890.1	NADPH:quinone oxidoreductase	0.954215	0.995948	-0.00585747
mDLLkTPSSTVGLSETFAR	N-Term(Acetyl); M1(Oxidation); K5(TMT6plex)	1	19	-	L	1	1	1	AT4G02610.1	Aldolase-type TIM barrel family protein	0.973337	0.995861	-0.0059839
sVGGVGLSSDE	N-Term(TMT6plex)	104	114	A	N	2	1	1	AT4G31780.2	monogalactosyl diacylglycerol synthase 1	0.957143	0.995358	-0.00671286
aAVNGkE	N-Term(TMT6plex); K6(TMT6plex)	138	144	S	V	1	1	1	AT4G36880.1	cysteine proteinase1	0.9834	0.994882	-0.00740215
aMSEDPIR	N-Term(TMT6plex)					1	1	1	AT3G61080.1	Protein kinase superfamily protein	0.972761	0.994875	-0.00741227
aPIAVGDVVPDGTISFFDENDQLQTASVH	N-Term(TMT6plex)	2	30	M	S	3	1	1	AT1G65980.1	thioredoxin-dependent peroxidase 1	0.949192	0.994817	-0.00749636
vLAMDPQAAE	N-Term(TMT6plex)	76	85	A	K	1	1	1	AT1G10760.1	Pyruvate phosphate dikinase, PEP/pyruvate binding domain	0.963209	0.994549	-0.00788571
aPVETPVVVE	N-Term(TMT6plex)	86	95	E	D	1	1	1	AT1G62480.1	Vacuolar calcium-binding protein-related	0.989239	0.993897	-0.0088319
aEGLVLkGTMcAH	N-Term(Acetyl); K7(TMT6plex); C11(Carbamidomethyl)	2	14	M	T	3	1	1	AT1G48630.1	receptor for activated C kinase 1B	0.967074	0.993776	-0.00900743
vGALNIMSE	N-Term(TMT6plex)	2	10	M	T	1	1	1	AT2G18850.1	SET domain-containing protein	0.992598	0.993458	-0.00946841
mNcAISGE	N-Term(TMT6plex); C3(Carbamidomethyl)	1	8	-	V	1	2	1	AT2G33340.1	MOS4-associated complex 3B	0.923218	0.99337	-0.0095965
DEAEEIAGkm	K9(TMT6plex); M10(Oxidation)	101	110	R	L	1	1	1	AT2G20420.1	ATP citrate lyase (ACL) family protein	0.978195	0.993304	-0.0096923
eAPPGNAkAGE	N-Term(TMT6plex); K8(TMT6plex)	6	16	D	K	1	1	1	AT1G22840.1	CYTOCHROME C-1	0.954659	0.993166	-0.00989292
SSAVkAPVSLDFE	K5(TMT6plex)	71	83	S	T	1	1	1	AT3G58610.1	ketol-acid reductoisomerase	0.961704	0.992891	-0.0102934
yHENVIDHYDNPR	N-Term(TMT6plex)	29	41	T	N	1	1	1	AT4G22220.1	SufE/NifU family protein	0.979825	0.992451	-0.0109321
sSIVSSSVVTkE	N-Term(Acetyl); K11(TMT6plex)	52	63	S	D	2	1	1	AT4G36810.1	geranylgeranyl pyrophosphate synthase 1	0.947772	0.992357	-0.0110687
aDkSSRSLILYG	N-Term(Acetyl); K3(TMT6plex)	2	13	M	D	1	1	1	AT5G11810.1	unknown protein; Has 1807 Blast hits to 1807 proteins in 277 species: Archae - 0; Bacteria - 0; Metazoa - 736; Fungi - 347; Plants - 385; Viruses - 0; Other Eukaryotes - 339 (source: NCBI BLink).	0.888178	0.992088	-0.0114596
skPSSSPFFSE	N-Term(Acetyl); K2(TMT6plex)	2	12	M	T	1	1	1	AT5G65490.1	FUNCTIONS IN: molecular_function unknown; INVOLVED IN: biological_process unknown; LOCATED IN: chloroplast; EXPRESSED IN: 22 plant structures; EXPRESSED DURING: 13 growth stages; CONTAINS InterPro DOMAIN/s: SGT1 (InterPro:IPR010770); Has 1807 Blast hits to 1807 proteins in 277 species: Archae - 0; Bacteria - 0; Metazoa - 736; Fungi - 347; Plants - 385; Viruses - 0; Other Eukaryotes - 339 (source:…	0.921778	0.991957	-0.01165
aVLSSADR	N-Term(TMT6plex)	2	9	M	A	1	1	1	AT3G51840.1	acyl-CoA oxidase 4	0.914115	0.991718	-0.0119977
fVPEEDNFLQR	N-Term(TMT6plex)	11	21	K	H	1	1	1	AT1G70670.1	Caleosin-related family protein	0.920608	0.991517	-0.012291
aTITVVkARQIFD	N-Term(Acetyl); K7(TMT6plex)	2	14	M	S	7	1	1	AT2G36530.1	Enolase	0.945083	0.991311	-0.0125899
aASSATISTDSE	N-Term(TMT6plex)	38	49	A	S	1	1	1	AT1G08490.1	chloroplastic NIFS-like cysteine desulfurase	0.97778	0.991251	-0.0126771
YNAATGkYE	K7(TMT6plex)	535	543	G	D	1	3	1	AT3G13470.1	TCP-1/cpn60 chaperonin family protein	0.939229	0.991127	-0.012858
SLkGTLTIVDE	K3(TMT6plex)	44	54	G	R	1	1	1	AT2G42790.1	citrate synthase 3	0.946223	0.991116	-0.0128741
aISEEEAkLER	N-Term(Acetyl); K8(TMT6plex)	2	12	M	F	1	1	1	AT1G01920.1	SET domain-containing protein	0.987154	0.990881	-0.0132162
mDkSSTMLVHY	N-Term(Acetyl); M1(Oxidation); K3(TMT6plex)	1	11	-	D	2	2	1	AT4G31480.1	Coatomer, beta subunit	0.937964	0.99086	-0.0132464
vLISGPPIkDPE	N-Term(TMT6plex); K9(TMT6plex)	93	104	S	A	2	1	1	AT3G01480.1	cyclophilin 38	0.92784	0.990785	-0.013356
sIGSTDITDTWEPTEEGLQTIETTR	N-Term(TMT6plex)	79	103	T	H	2	1	1	AT1G20220.1	Alba DNA/RNA-binding protein	0.973059	0.990597	-0.0136302
dLQDDFMGGAE	N-Term(TMT6plex)	544	554	K	I	1	1	1	AT1G56070.1	Ribosomal protein S5/Elongation factor G/III/V family protein	0.953702	0.990379	-0.0139475
akPVSIEVY	N-Term(Acetyl); K2(TMT6plex)	2	10	M	N	1	1	1	AT1G68010.2	hydroxypyruvate reductase	0.950353	0.990292	-0.0140738
qGTcPYTVVVmTScLSPE	N-Term(TMT6plex); C4(Carbamidomethyl); M11(Oxidation); C14(Carbamidomethyl)	31	48	Q	S	1	1	1	AT5G07190.1	seed gene 3	0.960707	0.99026	-0.0141209
dAAQADNYE	N-Term(TMT6plex)	196	204	S	K	1	1	1	AT3G58610.1	ketol-acid reductoisomerase	0.899929	0.990007	-0.014489
sSTAGRLVTSkSE	N-Term(Acetyl); K11(TMT6plex)	2	14	M	L	1	1	1	AT5G60620.1	glycerol-3-phosphate acyltransferase 9	0.969897	0.989984	-0.0145233
sDLQTPLVR	N-Term(TMT6plex)	2	10	M	P	4	1	1	AT3G19820.1	cell elongation protein / DWARF1 / DIMINUTO (DIM)	0.942866	0.989958	-0.0145607
pDVQSTVVEF	N-Term(TMT6plex)	2	11	M	V	2	1	1	AT3G07300.3	NagB/RpiA/CoA transferase-like superfamily protein	0.924595	0.98959	-0.0150974
aADNTGSkSSS	N-Term(Acetyl); K8(TMT6plex)	2	12	M	A	1	1	1	AT1G26110.1	decapping 5	0.975383	0.989022	-0.0159256
aTNGSASSAQLSQkE	N-Term(Acetyl); K14(TMT6plex)	2	16	M	A	5	1	1	AT1G72370.1	40s ribosomal protein SA	0.896373	0.988852	-0.0161741
pSQDDVQNLPIDITFSR	N-Term(TMT6plex)	2	18	M	L	1	1	1	AT5G06830.1	unknown protein; CONTAINS InterPro DOMAIN/s: Protein of unknown function DUF773 (InterPro:IPR008491); Has 365 Blast hits to 359 proteins in 109 species: Archae - 9; Bacteria - 13; Metazoa - 209; Fungi - 7; Plants - 47; Viruses - 0; Other Eukaryotes - 80 (source: NCBI BLink).	0.94175	0.988614	-0.0165211
sTSPEQSTQPQmPPR	N-Term(TMT6plex); M12(Oxidation)	99	113	L	V	5	1	1	AT2G14170.1	aldehyde dehydrogenase 6B2	0.908246	0.988491	-0.0166997
sSVSSAVDSDSLVE	N-Term(TMT6plex)	68	81	A	D	4	1	1	AT3G10670.1	non-intrinsic ABC protein 7	0.882853	0.988385	-0.0168555
aAFPNLNSGSGLkkLDE	N-Term(Acetyl); K13(TMT6plex); K14(TMT6plex)	2	18	M	H	1	1	1	AT2G18110.1	Translation elongation factor EF1B/ribosomal protein S6 family protein	0.752628	0.988253	-0.0170477
tAMADSGE	N-Term(TMT6plex)	54	61	M	E	1	1	1	AT2G44040.1	Dihydrodipicolinate reductase, bacterial/plant	0.936122	0.988228	-0.0170836
aDVEPEVAAAGVPk	N-Term(Acetyl); K14(TMT6plex)	2	15	M	K	1	2	1	AT1G04270.1	cytosolic ribosomal protein S15	0.97099	0.988226	-0.0170865
mDPDAVAkAF	N-Term(Acetyl); M1(Oxidation); K8(TMT6plex)	1	10	-	V	3	1	1	AT1G27310.1	nuclear transport factor 2A	0.863848	0.988195	-0.0171329
aAQTTAPAESTASVDADR	N-Term(TMT6plex)	28	45	A	L	8	1	1	AT2G15620.1	nitrite reductase 1	0.953455	0.988014	-0.0173969
dSPSPILNPE	N-Term(TMT6plex)	52	61	S	K	1	1	1	AT2G47940.1	DEGP protease 2	0.978583	0.987964	-0.01747
dGGGTSNGSLS	N-Term(TMT6plex)	83	93	E	A	1	1	1	AT2G47390.1	Prolyl oligopeptidase family protein	0.868269	0.987911	-0.0175471
sSDPLEPGTQASVLVADIR	N-Term(TMT6plex)	806	824	M	K	1	1	1	AT1G56070.1	Ribosomal protein S5/Elongation factor G/III/V family protein	0.983208	0.987833	-0.0176603
sLGISGPkE	N-Term(TMT6plex); K8(TMT6plex)	66	74	F	W	3	1	1	AT5G42765.1	INVOLVED IN: biological_process unknown; LOCATED IN: thylakoid, chloroplast thylakoid membrane, chloroplast; EXPRESSED IN: 22 plant structures; EXPRESSED DURING: 13 growth stages; CONTAINS InterPro DOMAIN/s: Twin-arginine translocation pathway, signal sequence (InterPro:IPR006311); Has 30201 Blast hits to 17322 proteins in 780 species: Archae - 12; Bacteria - 1396; Metazoa - 17338; Fungi - 3422; …	0.902997	0.987639	-0.0179445
sTISPESNR	N-Term(TMT6plex)	28	36	S	S	1	1	1	AT3G45740.1	hydrolase family protein / HAD-superfamily protein	0.902028	0.987484	-0.0181709
aATLAELPAGSVVGTASLR	N-Term(TMT6plex)	186	204	T	R	1	1	1	AT5G08280.1	hydroxymethylbilane synthase	0.976017	0.98738	-0.0183231
aSTITLGE	N-Term(TMT6plex)	63	70	F	K	1	1	1	AT3G22370.1	alternative oxidase 1A	0.855169	0.987355	-0.0183596
aSIkVHGVPMSTATMR	N-Term(Acetyl); K4(TMT6plex)	50	65	M	V	1	1	1	AT2G47730.1	glutathione S-transferase phi 8	0.9493	0.987112	-0.0187137
sTGDGSkPTILVAE	N-Term(TMT6plex); K7(TMT6plex)	55	68	C	K	6	1	1	AT4G34200.1	D-3-phosphoglycerate dehydrogenase	0.867266	0.986881	-0.019052
tTEPLTVLVTGAGGR	N-Term(TMT6plex)	73	87	A	T	2	1	1	AT2G37660.1	NAD(P)-binding Rossmann-fold superfamily protein	0.952285	0.986687	-0.0193352
sASPSTAEPASVE	N-Term(TMT6plex)	59	71	C	V	1	1	1	AT5G13650.2	elongation factor family protein	0.920136	0.986649	-0.0193917
dGPVcPPSNkLSRASFPE	N-Term(TMT6plex); C5(Carbamidomethyl); K10(TMT6plex)	25	42	A	G	3	1	1	AT3G09260.1	Glycosyl hydrolase superfamily protein	0.900478	0.986488	-0.019627
vSVGQVTE	N-Term(TMT6plex)	65	72	N	V	2	1	1	AT3G02730.1	thioredoxin F-type 1	0.868915	0.986387	-0.019774
aDGEDIQPLVcDNGTGmVkAGFAGDDAPR	N-Term(Acetyl); C11(Carbamidomethyl); M17(Oxidation); K19(TMT6plex)	2	30	M	A	5	5	1	AT5G09810.1	actin 7	0.419449	0.985942	-0.0204257
amASTGVETkAGY	N-Term(Acetyl); M2(Oxidation); K10(TMT6plex)	57	69	R	S	1	1	1	AT1G79230.1	mercaptopyruvate sulfurtransferase 1	0.917843	0.985903	-0.0204823
sSNQENAkEEkLH	N-Term(Acetyl); K8(TMT6plex); K11(TMT6plex)					1	1	1	AT1G56660.1	unknown protein; Has 665200 Blast hits to 205811 proteins in 4684 species: Archae - 3320; Bacteria - 107592; Metazoa - 249086; Fungi - 76753; Plants - 38542; Viruses - 3008; Other Eukaryotes - 186899 (source: NCBI BLink).	0.891608	0.985508	-0.0210609
sSSPISSISADTkSE	N-Term(Acetyl); K13(TMT6plex)	52	66	S	G	1	1	1	AT4G00620.1	Amino acid dehydrogenase family protein	0.951635	0.985407	-0.021209
lQkTYGFLTPE	N-Term(TMT6plex); K3(TMT6plex)	237	247	C	F	1	4	1	AT3G57490.1	Ribosomal protein S5 family protein	0.880741	0.985	-0.0218043
mDHSAkTTQNR	N-Term(Acetyl); M1(Oxidation); K6(TMT6plex)	1	11	-	V	1	1	1	AT3G63130.1	RAN GTPase activating protein 1	0.92562	0.984992	-0.0218161
aDGNNIkAPIE	N-Term(TMT6plex); K7(TMT6plex)	41	51	T	T	3	1	1	AT4G29840.1	Pyridoxal-5'-phosphate-dependent enzyme family protein	0.892624	0.984541	-0.0224768
gVDPFkTTE	N-Term(TMT6plex); K6(TMT6plex)					1	1	1	AT5G13010.1	RNA helicase family protein	0.827853	0.984272	-0.0228715
dDASFQkLPVPE	N-Term(TMT6plex); K7(TMT6plex)	23	34	S	T	4	1	1	AT1G74020.1	strictosidine synthase 2	0.837507	0.984188	-0.0229944
aSSGFSGDE	N-Term(TMT6plex)	2	10	M	T	2	1	1	AT1G75630.2	vacuolar H+-pumping ATPase 16 kDa proteolipid subunit 4	0.90546	0.984155	-0.0230432
aEGLVLkGIMR	N-Term(Acetyl); K7(TMT6plex)	2	12	M	A	1	1	1	AT3G18130.1	receptor for activated C kinase 1C	0.938582	0.984089	-0.0231389
nISSLTIGER	N-Term(TMT6plex)	28	37	N	G	1	1	1	AT1G20620.1	catalase 3	0.971187	0.983267	-0.0243445
mLAIFDkN	N-Term(Acetyl); M1(Oxidation); K7(TMT6plex)	1	8	-	V	2	1	1	AT3G22850.1	Aluminium induced protein with YGL and LRDR motifs	0.822447	0.982853	-0.0249529
tVAVkPSRFE	N-Term(Acetyl); K5(TMT6plex)					1	1	1	AT4G31990.3	aspartate aminotransferase 5	0.830935	0.98259	-0.0253388
aNTQLkSDAImD	N-Term(Acetyl); K6(TMT6plex); M11(Oxidation)	2	13	M	M	26	1	1	AT5G42890.1	sterol carrier protein 2	0.63822	0.98236	-0.0256761
aVATPNSVLSEE	N-Term(TMT6plex)	61	72	S	A	3	1	1	AT5G26742.2	DEAD box RNA helicase (RH3)	0.913115	0.98229	-0.0257789
sVSSFSTE	N-Term(TMT6plex)	54	61	F	S	1	1	1	AT5G02050.1	Mitochondrial glycoprotein family protein	0.904863	0.981939	-0.0262941
mkSGSSTLNPYA	N-Term(Acetyl); K2(TMT6plex)	1	12	-	A	1	1	1	AT5G25540.1	CTC-interacting domain 6	0.893199	0.981795	-0.0265057
vFTGIVEE	N-Term(TMT6plex)	64	71	S	M	2	1	1	AT2G20690.1	lumazine-binding family protein	0.861004	0.98175	-0.026572
STAAMGkGVTE	K7(TMT6plex)	538	548	S	E	1	1	1	AT3G21720.1	isocitrate lyase	0.760059	0.981621	-0.0267622
mDPDAVAkAFVEH	N-Term(Acetyl); K8(TMT6plex)	1	13	-	Y	4	1	1	AT1G27310.1	nuclear transport factor 2A	0.794926	0.981541	-0.0268803
aDEINEIR	N-Term(TMT6plex)	2	9	M	E	1	1	1	AT5G20920.1	eukaryotic translation initiation factor 2 beta subunit	0.883186	0.981472	-0.0269814
dGLLAPDYIAE	N-Term(TMT6plex)	83	93	C	A	1	1	1	AT5G45950.1	GDSL-like Lipase/Acylhydrolase superfamily protein	0.951978	0.981074	-0.0275656
aSSSDDVDDE	N-Term(TMT6plex)	26	35	A	D	5	1	1	AT5G60640.1	PDI-like 1-4	0.749499	0.98104	-0.0276163
aGSAPEGTQFDAR	N-Term(TMT6plex)	2	14	M	Q	3	1	1	AT3G13920.2	eukaryotic translation initiation factor 4A1	0.858031	0.980723	-0.028083
dGVFVGSE	N-Term(TMT6plex)	251	258	C	V	1	1	1	AT3G16050.1	pyridoxine biosynthesis 1.2	0.887502	0.980433	-0.0285089
nTQSVIPHLTE	N-Term(TMT6plex)	630	640	C	N	1	1	1	AT2G30110.1	ubiquitin-activating enzyme 1	0.802952	0.980417	-0.0285319
ATLTNEkEVDAHPIR	K7(TMT6plex)	465	479	N	A	2	1	1	AT1G56070.1	Ribosomal protein S5/Elongation factor G/III/V family protein	0.885499	0.98041	-0.028543
gGDGQVSHSLE	N-Term(TMT6plex)	74	84	A	K	1	1	1	AT2G37020.2	Translin family protein	0.86966	0.980391	-0.0285703
gSGQWHVEkR	N-Term(Acetyl); K9(TMT6plex)	2	11	M	S	1	1	1	AT5G40760.1	glucose-6-phosphate dehydrogenase 6	0.789413	0.980241	-0.0287922
sTTGDSSVQGSPE	N-Term(TMT6plex)	82	94	F	S	3	1	1	AT4G11630.1	Ribosomal protein L19 family protein	0.851007	0.979514	-0.0298621
aEkAVTIR	N-Term(Acetyl); K3(TMT6plex)	2	9	M	T	5	2	1	AT3G04920.1	Ribosomal protein S24e family protein	0.669624	0.97938	-0.0300594
aDPSEQkE	N-Term(TMT6plex); K7(TMT6plex)	2	9	M	K	1	1	1	AT3G62120.1	Class II aaRS and biotin synthetases superfamily protein	0.866929	0.979369	-0.030075
tMMTPPPVDQPE	N-Term(TMT6plex)	2	13	M	D	1	1	1	AT5G06600.1	ubiquitin-specific protease 12	0.883769	0.979281	-0.0302055
sSTTGVRVAE	N-Term(TMT6plex)	31	40	A	G	2	1	1	AT5G66530.1	Galactose mutarotase-like superfamily protein	0.78295	0.979238	-0.0302687
skDGLSNDQVSSmkE	N-Term(Acetyl); K2(TMT6plex); M13(Oxidation); K14(TMT6plex)	2	16	M	A	3	1	1	AT1G62820.1	Calcium-binding EF-hand family protein	0.769972	0.978785	-0.0309356
vLAELGGR	N-Term(TMT6plex)	2	9	M	I	2	3	1	AT1G15310.1	signal recognition particle 54 kDa subunit	0.810665	0.978735	-0.0310092
tkVYGTGTY	N-Term(TMT6plex); K2(TMT6plex)					1	1	1	AT2G38770.1	P-loop containing nucleoside triphosphate hydrolases superfamily protein	0.654768	0.97867	-0.0311062
aTGkTSSAANLFTG	N-Term(Acetyl); K4(TMT6plex)	2	15	M	S	3	1	1	AT1G71860.1	protein tyrosine phosphatase 1	0.907881	0.978571	-0.0312517
mLEDQVAY	N-Term(TMT6plex)	1	8	-	L	1	1	1	AT4G17140.3	pleckstrin homology (PH) domain-containing protein	0.958718	0.978522	-0.0313237
aVTFSDLHTER	N-Term(TMT6plex)	2	12	M	G	2	1	1	AT5G12110.1	Glutathione S-transferase, C-terminal-like;Translation elongation factor EF1B/ribosomal protein S6	0.822927	0.978357	-0.0315671
eATEVSSSSSVSTPGR	N-Term(TMT6plex)	64	79	C	N	5	1	1	AT1G71500.1	Rieske (2Fe-2S) domain-containing protein	0.803478	0.97806	-0.0320058
gEDAISGNLkNLTIDTR	N-Term(Acetyl); K10(TMT6plex)	2	18	M	D	1	1	1	AT5G51830.1	pfkB-like carbohydrate kinase family protein	0.874833	0.978048	-0.0320223
nAPESTEATR	N-Term(TMT6plex)	693	702	K	V	1	1	1	AT2G04030.1	Chaperone protein htpG family protein	0.865587	0.977932	-0.0321938
sVAGGPTVGSSkIE	N-Term(Acetyl); K12(TMT6plex)	35	48	C	G	5	1	1	AT4G01690.1	Flavin containing amine oxidoreductase family	0.8051	0.977712	-0.0325178
aTITVVkAR	N-Term(Acetyl); K7(TMT6plex)	2	10	M	Q	2	1	1	AT2G36530.1	Enolase	0.763884	0.977675	-0.0325729
dVSVVDLTVR	N-Term(TMT6plex)	243	252	V	L	1	2	1	AT1G13440.1	glyceraldehyde-3-phosphate dehydrogenase C2	0.770034	0.977584	-0.0327069
aVTFSDLHTE	N-Term(TMT6plex)	2	11	M	E	6	2	1	AT5G19510.1	Translation elongation factor EF1B/ribosomal protein S6 family protein	0.747785	0.977566	-0.0327335
vGSSNSLAGLQD	N-Term(TMT6plex)	2	13	M	H	1	1	1	AT1G80350.1	P-loop containing nucleoside triphosphate hydrolases superfamily protein	0.896109	0.977517	-0.0328068
aQSSSAAVDE	N-Term(TMT6plex)	41	50	C	S	3	1	1	AT1G71920.2	HISTIDINE BIOSYNTHESIS 6B	0.651169	0.97734	-0.0330672
vATPQEkIE	N-Term(Acetyl); K7(TMT6plex)	46	54	C	Y	2	1	1	AT4G33680.1	Pyridoxal phosphate (PLP)-dependent transferases superfamily protein	0.755524	0.976876	-0.0337523
pScSVTEISkc	N-Term(TMT6plex); C3(Carbamidomethyl); K10(TMT6plex); C11(Carbamidomethyl)	2	12	M	I	1	1	1	AT5G01210.1	HXXXD-type acyl-transferase family protein	0.814639	0.976827	-0.033825
aAPGSVQkGDEE	N-Term(Acetyl); K8(TMT6plex)	42	53	M	W	1	1	1	AT4G04800.1	methionine sulfoxide reductase B3	0.843543	0.976612	-0.0341425
mDAAIGkVFD	N-Term(Acetyl); K7(TMT6plex)	1	10	-	S	1	1	1	AT5G12390.1	Tetratricopeptide repeat (TPR)-like superfamily protein	0.896833	0.976396	-0.0344611
sGEGDTTLkAIc	N-Term(Acetyl); K9(TMT6plex); C12(Carbamidomethyl)	2	13	M	Y	1	1	1	AT2G05830.1	NagB/RpiA/CoA transferase-like superfamily protein	0.871235	0.976387	-0.0344756
gLTNSNYTE	N-Term(TMT6plex)	106	114	C	L	1	1	1	AT4G11600.1	glutathione peroxidase 6	0.759224	0.976379	-0.0344861
mIQPQTYLNVAD	N-Term(TMT6plex)	1	12	-	N	2	1	1	ATCG00780.1	ribosomal protein L14	0.975334	0.976094	-0.0349073
qTAATSSAVVAPE	N-Term(TMT6plex)	67	79	S	R	3	1	1	AT3G25920.1	ribosomal protein L15	0.894948	0.975927	-0.035155
qVTTDTTE	N-Term(TMT6plex)	49	56	A	A	2	1	1	AT5G66190.1	ferredoxin-NADP(+)-oxidoreductase 1	0.845962	0.975775	-0.0353789
vVYNASNNE	N-Term(TMT6plex)	82	90	D	L	1	1	1	AT5G20290.1	Ribosomal protein S8e family protein	0.862448	0.975396	-0.0359397
aPIAVGDVVPD	N-Term(TMT6plex)	2	12	M	G	10	1	1	AT1G65980.1	thioredoxin-dependent peroxidase 1	0.819781	0.975071	-0.0364213
gTSSDPIQDGSDEQQkR	N-Term(TMT6plex); K16(TMT6plex)	2	18	M	S	1	1	1	AT1G12910.1	Transducin/WD40 repeat-like superfamily protein	0.790046	0.97483	-0.0367768
vSQNSQAPVAVQE	N-Term(TMT6plex)	55	67	S	N	1	1	1	AT5G58330.1	lactate/malate dehydrogenase family protein	0.957724	0.974493	-0.037276
gTPEFPDLGkH	N-Term(Acetyl); K10(TMT6plex)					1	1	1	AT5G48205.1	zinc ion binding	0.88581	0.974244	-0.037645
cANVcHNE	N-Term(TMT6plex); C1(Carbamidomethyl); C5(Carbamidomethyl)	50	57	N	G	1	3	1	AT2G02130.1	low-molecular-weight cysteine-rich 68	0.965175	0.973918	-0.038128
gLVTEEVR	N-Term(TMT6plex)	2	9	M	A	10	1	1	AT1G09310.1	Protein of unknown function, DUF538	0.775803	0.973645	-0.0385319
AkAVGPGLNTAR	K2(TMT6plex)	81	92	A	A	1	1	1	AT2G38530.1	lipid transfer protein 2	0.849818	0.973611	-0.0385822
aQEGQNIDEPVVIGEEkGSVR	N-Term(Acetyl); K17(TMT6plex)	2	22	M	L	4	1	1	AT1G06550.1	ATP-dependent caseinolytic (Clp) protease/crotonase family protein	0.817119	0.973403	-0.0388905
dGNNIkAPIE	N-Term(TMT6plex); K6(TMT6plex)	42	51	A	T	1	1	1	AT4G29840.1	Pyridoxal-5'-phosphate-dependent enzyme family protein	0.922726	0.973313	-0.0390249
sQQIYTRATNT	N-Term(TMT6plex)					1	1	1	AT4G39200.1	Ribosomal protein S25 family protein	0.905835	0.97316	-0.0392512
sEETPkLF	N-Term(Acetyl); K6(TMT6plex)	2	9	M	T	1	1	1	AT1G55160.3	unknown protein; FUNCTIONS IN: molecular_function unknown; INVOLVED IN: biological_process unknown; LOCATED IN: mitochondrion, plastid; EXPRESSED IN: 22 plant structures; EXPRESSED DURING: 13 growth stages; BEST Arabidopsis thaliana protein match is: unknown protein (TAIR:AT2G19530.1); Has 63 Blast hits to 63 proteins in 14 species: Archae - 0; Bacteria - 0; Metazoa - 0; Fungi - 0; Plants - 63; V…	0.670837	0.973115	-0.0393179
sGkGEGPAIGID	N-Term(Acetyl); K3(TMT6plex)	2	13	M	L	7	1	1	AT5G02500.1	heat shock cognate protein 70-1	0.685606	0.973025	-0.0394515
gTkVSDDLVSTVR	N-Term(Acetyl); K3(TMT6plex)					1	1	1	AT5G22750.1	DNA/RNA helicase protein	0.852116	0.973016	-0.0394652
sSSPADHSPATAVE	N-Term(TMT6plex)	57	70	Y	A	5	1	1	AT4G10750.1	Phosphoenolpyruvate carboxylase family protein	0.583299	0.972519	-0.0402011
sLSPSQSQLYE	N-Term(TMT6plex)	54	64	N	E	1	1	1	AT1G70070.1	DEAD/DEAH box helicase, putative	0.804771	0.972371	-0.0404207
eEESSGDTEFIkAScETTSYPDR	N-Term(TMT6plex); K12(TMT6plex); C15(Carbamidomethyl)	28	50	L	C	1	1	1	AT4G25260.1	Plant invertase/pectin methylesterase inhibitor superfamily protein	0.803375	0.972198	-0.0406785
qTQESAIR	N-Term(TMT6plex)	67	74	S	G	1	1	1	AT5G45390.1	CLP protease P4	0.574776	0.972108	-0.0408108
tSDGATSTSAAAAAAAAAAAR	N-Term(TMT6plex)	2	22	M	R	1	1	1	AT1G75080.1	Brassinosteroid signalling positive regulator (BZR1) family protein	0.938623	0.971902	-0.0411177
sIDSVAQSPSR	N-Term(TMT6plex)	67	77	F	L	1	1	1	AT1G66670.1	CLP protease proteolytic subunit 3	0.859356	0.971792	-0.0412802
mDAIDSVVDPLRD	N-Term(TMT6plex); M1(Oxidation)	1	13	-	F	1	1	1	AT4G24920.1	secE/sec61-gamma protein transport protein	0.857681	0.971764	-0.0413227
sASWADVADSEkAVSQ	N-Term(Acetyl); K12(TMT6plex)	2	17	M	S	2	1	1	AT3G58510.1	DEA(D/H)-box RNA helicase family protein	0.886796	0.971753	-0.0413391
gVEIQSPQEQ	N-Term(TMT6plex)	2	11	M	S	1	1	1	AT4G33250.1	eukaryotic translation initiation factor 3K	0.804346	0.971578	-0.0415988
sASDIATAE	N-Term(TMT6plex)	156	164	K	L	1	1	1	AT5G38480.1	general regulatory factor 3	0.76652	0.971083	-0.042334
aMSSSSSSSGSTLE	N-Term(TMT6plex)	62	75	K	E	1	1	1	AT2G20270.2	Thioredoxin superfamily protein	0.918493	0.970992	-0.0424694
aDGEDIQPLVcDNGTGmVkAGF	N-Term(Acetyl); C11(Carbamidomethyl); M17(Oxidation); K19(TMT6plex)	2	23	M	A	1	5	1	AT5G09810.1	actin 7	0.939134	0.970731	-0.0428558
akGVAVLN	N-Term(Acetyl); K2(TMT6plex)	2	9	M	S	1	1	1	AT1G08830.1	copper/zinc superoxide dismutase 1	0.816377	0.970661	-0.0429611
fTSVSASSIE	N-Term(TMT6plex)	21	30	S	K	1	1	1	AT4G08900.1	arginase	0.799063	0.970484	-0.0432237
TGTGTGTGTGGTGTGTGTGTGSGAQkLE	K26(TMT6plex)	229	256	G	A	1	1	1	AT3G16460.1	Mannose-binding lectin superfamily protein	0.926646	0.970454	-0.0432683
sDSSSQSWNVPVLSSYE	N-Term(TMT6plex)	45	61	C	V	1	1	1	AT5G57850.1	D-aminoacid aminotransferase-like PLP-dependent enzymes superfamily protein	0.826032	0.970375	-0.0433855
mEESkQNYDLTPL	N-Term(Acetyl); M1(Oxidation); K5(TMT6plex)	1	13	-	I	1	1	1	AT3G57290.1	eukaryotic translation initiation factor 3E	0.685359	0.970182	-0.0436728
eLVELPLR	N-Term(TMT6plex)	221	228	R	H	1	3	1	AT3G09840.1	cell division cycle 48	0.967647	0.970177	-0.0436803
lSVTVNDE	N-Term(TMT6plex)	28	35	S	E	2	1	1	AT3G22845.1	emp24/gp25L/p24 family/GOLD family protein	0.478779	0.970172	-0.0436869
akkGGATLAE	N-Term(Acetyl); K2(TMT6plex); K3(TMT6plex)	2	11	M	D	1	1	1	AT2G36835.1	unknown protein; FUNCTIONS IN: molecular_function unknown; INVOLVED IN: biological_process unknown; LOCATED IN: chloroplast envelope; EXPRESSED IN: 22 plant structures; EXPRESSED DURING: 13 growth stages; Has 26 Blast hits to 26 proteins in 11 species: Archae - 0; Bacteria - 0; Metazoa - 0; Fungi - 0; Plants - 26; Viruses - 0; Other Eukaryotes - 0 (source: NCBI BLink).	0.604122	0.970167	-0.0436952
aVIFEER	N-Term(TMT6plex)	23	29	A	F	2	1	1	AT1G09210.1	calreticulin 1b	0.574013	0.970087	-0.043814
aLPNYSASDADFE	N-Term(TMT6plex)	28	40	S	D	2	1	1	AT4G31810.1	ATP-dependent caseinolytic (Clp) protease/crotonase family protein	0.912284	0.970074	-0.0438337
dEHGIDHTGQYVGDSPLQLER	N-Term(TMT6plex)	26	46	C	I	1	1	1	AT5G44340.1	tubulin beta chain 4	0.790569	0.970046	-0.0438746
aLPGDNVG	N-Term(TMT6plex)	290	297	E	F	1	1	1	AT1G07920.1	GTP binding Elongation factor Tu family protein	0.923072	0.970039	-0.0438849
mVPSEPPNPVGGGE	N-Term(TMT6plex)	1	14	-	N	1	1	1	AT1G43850.1	SEUSS transcriptional co-regulator	0.950667	0.969982	-0.0439702
tVTLGPSVRE	N-Term(TMT6plex)	13	22	E	G	1	1	1	AT3G11510.1	Ribosomal protein S11 family protein	0.744825	0.969717	-0.0443641
aSASTTVGSEQR	N-Term(TMT6plex)	51	62	C	V	4	1	1	AT2G17630.1	Pyridoxal phosphate (PLP)-dependent transferases superfamily protein	0.356462	0.968956	-0.0454974
mETkNENSDVSR	N-Term(Acetyl); K4(TMT6plex)	1	12	-	A	1	1	1	AT2G42810.2	protein phosphatase 5.2	0.849577	0.968897	-0.0455852
mNPSHGGDDkQR	N-Term(Acetyl); M1(Oxidation); K10(TMT6plex)	1	12	-	P	1	1	1	AT3G51250.1	Senescence/dehydration-associated protein-related	0.798367	0.968892	-0.0455921
akTALTPPASGSEVPR	N-Term(TMT6plex); K2(TMT6plex)	2	17	M	S	1	1	1	AT1G48610.1	AT hook motif-containing protein	0.781516	0.968833	-0.04568
sSDQLSkFLD	N-Term(Acetyl); K7(TMT6plex)	2	11	M	R	1	1	1	AT4G35160.1	O-methyltransferase family protein	0.755753	0.968755	-0.0457969
aQTVVLkVG	N-Term(Acetyl); K7(TMT6plex)	2	10	M	M	2	1	1	AT3G56240.1	copper chaperone	0.576229	0.968665	-0.04593
ADAGGGAPAAAkVE	K12(TMT6plex)	287	300	S	E	1	1	1	AT3G09200.1	Ribosomal protein L10 family protein	0.779877	0.968657	-0.0459424
mEEVcEGkEF	N-Term(Acetyl); C5(Carbamidomethyl); K8(TMT6plex)	1	10	-	S	3	1	1	AT4G10320.1	tRNA synthetase class I (I, L, M and V) family protein	0.669424	0.968619	-0.0459985
lVAIGGSE	N-Term(TMT6plex)	25	32	C	N	2	1	1	AT3G55620.1	Translation initiation factor IF6	0.449509	0.96853	-0.0461312
tSLNNLVDTHR	N-Term(TMT6plex)	546	556	T	K	1	1	1	AT3G15950.1	DNA topoisomerase-related	0.890045	0.968507	-0.0461652
aLPNQQTVDYPSFk	N-Term(Acetyl); K14(TMT6plex)	2	15	M	L	2	3	1	AT5G20010.1	RAS-related nuclear protein-1	0.818383	0.968231	-0.0465775
hLAGYDSVQE	N-Term(TMT6plex)	153	162	L	E	4	1	1	AT3G60750.1	Transketolase	0.679921	0.968153	-0.046693
qDPLLATE	N-Term(TMT6plex)	39	46	S	S	2	1	1	AT1G26460.1	Tetratricopeptide repeat (TPR)-like superfamily protein	0.57506	0.968152	-0.0466949
vSSSVVASTVQGTkRDGGE	N-Term(Acetyl); K14(TMT6plex)	57	75	S	S	2	1	1	AT1G06820.1	carotenoid isomerase	0.756384	0.968048	-0.046849
aQLIIVNNcQE	N-Term(TMT6plex); C9(Carbamidomethyl)	21	31	G	S	3	1	1	AT5G02140.1	Pathogenesis-related thaumatin superfamily protein	0.82944	0.967836	-0.0471659
aGTSGLLN	N-Term(TMT6plex)	2	9	M	A	1	1	1	AT2G40765.1	unknown protein; FUNCTIONS IN: molecular_function unknown; INVOLVED IN: biological_process unknown; LOCATED IN: mitochondrion, mitochondrial respiratory chain complex III; EXPRESSED IN: 24 plant structures; EXPRESSED DURING: 15 growth stages; Has 32 Blast hits to 32 proteins in 11 species: Archae - 0; Bacteria - 0; Metazoa - 0; Fungi - 0; Plants - 32; Viruses - 0; Other Eukaryotes - 0 (source: NC…	0.82976	0.967642	-0.0474551
ySGLTPEQVDR	N-Term(TMT6plex)	381	391	C	L	3	1	1	AT2G30970.1	aspartate aminotransferase 1	0.767998	0.967619	-0.0474883
mVkPALQFIQGTDE	N-Term(TMT6plex); M1(Oxidation); K3(TMT6plex)	84	97	M	M	2	1	1	AT4G28660.2	photosystem II reaction center PSB28 protein	0.922245	0.967508	-0.0476545
aFEkIkVANPIVEMDGDEMTR	N-Term(Acetyl); K4(TMT6plex); K6(TMT6plex)	2	22	M	V	5	1	1	AT1G65930.1	cytosolic NADP+-dependent isocitrate dehydrogenase	0.773992	0.967463	-0.0477213
vSSSVVASTVQGTkR	N-Term(Acetyl); K14(TMT6plex)	57	71	S	D	2	1	1	AT1G06820.1	carotenoid isomerase	0.801598	0.967241	-0.0480522
aATASSEASEGPVMGLINkR	N-Term(Acetyl); K19(TMT6plex)	2	21	M	L	2	1	1	AT1G27090.1	glycine-rich protein	0.768024	0.967215	-0.0480919
aSPSTAEPASVE	N-Term(TMT6plex)	60	71	S	V	2	1	1	AT5G13650.2	elongation factor family protein	0.754405	0.967138	-0.0482071
sGkGEGPAIGIDLGTT	N-Term(Acetyl); K3(TMT6plex)	2	17	M	Y	1	1	1	AT5G02500.1	heat shock cognate protein 70-1	0.943311	0.967046	-0.0483436
kAVGYGQE	N-Term(Acetyl); K1(TMT6plex)	66	73	S	M	1	1	1	AT3G08840.2	D-alanine--D-alanine ligase family	0.784114	0.966426	-0.0492695
amIGQVAGGGR	N-Term(TMT6plex); M2(Oxidation)	164	174	R	T	1	3	1	AT2G18020.1	Ribosomal protein L2 family	0.808864	0.966108	-0.049744
GTTPGTVSNkE	K10(TMT6plex)	36	46	G	W	1	1	1	AT1G01170.1	Protein of unknown function (DUF1138)	0.818335	0.965733	-0.0503041
kkASGGGDADGDDEE	K1(TMT6plex); K2(TMT6plex)	184	198	S	-	2	1	1	AT5G15200.1	Ribosomal protein S4	0.581168	0.965276	-0.0509869
mDPDAVAkAFVEH	N-Term(Acetyl); M1(Oxidation); K8(TMT6plex)	1	13	-	Y	1	1	1	AT1G27310.1	nuclear transport factor 2A	0.79781	0.965013	-0.0513793
NPANTNALILkE	K11(TMT6plex)	132	143	A	F	3	3	1	AT1G04410.1	Lactate/malate dehydrogenase family protein	0.536037	0.964794	-0.0517071
eLQSTVDLNNQR	N-Term(TMT6plex)	392	403	C	S	1	1	1	AT5G44320.1	Eukaryotic translation initiation factor 3 subunit 7 (eIF-3)	0.413613	0.964755	-0.0517654
lNEPDPDSISTVYE	N-Term(TMT6plex)	25	38	S	L	1	1	1	AT5G19860.1	Protein of unknown function, DUF538	0.952225	0.964645	-0.0519302
tTPAAPVTTE	N-Term(TMT6plex)	235	244	E	T	1	1	1	AT1G22530.1	PATELLIN 2	0.809326	0.964194	-0.0526042
qkPVSDGVSSME	N-Term(TMT6plex); K2(TMT6plex)	52	63	C	S	1	1	1	AT1G26160.1	Metal-dependent phosphohydrolase	0.347501	0.963988	-0.0529132
akDNEAIAINDAVH	N-Term(Acetyl); K2(TMT6plex)	2	15	M	K	1	1	1	AT5G26760.2	unknown protein; CONTAINS InterPro DOMAIN/s: Protein of unknown function DUF408 (InterPro:IPR007308); Has 35333 Blast hits to 34131 proteins in 2444 species: Archae - 798; Bacteria - 22429; Metazoa - 974; Fungi - 991; Plants - 531; Viruses - 0; Other Eukaryotes - 9610 (source: NCBI BLink).	0.729484	0.963962	-0.0529512
sAVQVDISGGR	N-Term(TMT6plex)	48	58	N	K	1	1	1	AT1G48830.1	Ribosomal protein S7e family protein	0.875839	0.963672	-0.0533863
vTETELR	N-Term(TMT6plex)	22	28	A	S	1	1	1	AT5G10020.1	Leucine-rich receptor-like protein kinase family protein	0.694318	0.963639	-0.0534357
DNAGVIVNPkGE	K10(TMT6plex)	100	111	E	M	1	1	1	AT1G04480.1	Ribosomal protein L14p/L23e family protein	0.805026	0.96358	-0.0535242
aPPAGQTAAVAE	N-Term(TMT6plex)	2	13	M	A	2	1	1	AT5G23575.1	Transmembrane CLPTM1 family protein	0.859257	0.963262	-0.0540005
sSSSTIGE	N-Term(TMT6plex)	66	73	A	T	1	1	1	AT2G39080.1	NAD(P)-binding Rossmann-fold superfamily protein	0.771391	0.963104	-0.0542365
gVDAENAGIYGSQSR	N-Term(TMT6plex)	66	80	N	D	1	1	1	AT1G50900.1	Ankyrin repeat family protein	0.945996	0.963006	-0.0543828
aVTFSDLHTEEGVkSVEEH	N-Term(TMT6plex); K14(TMT6plex)	2	20	M	L	3	1	1	AT5G19510.1	Translation elongation factor EF1B/ribosomal protein S6 family protein	0.662268	0.962862	-0.0545997
sVEGTTVTER	N-Term(TMT6plex)	37	46	C	K	3	1	1	AT2G40490.1	Uroporphyrinogen decarboxylase	0.811813	0.962855	-0.0546095
ISFkDSAcR	K4(TMT6plex); C8(Carbamidomethyl)	86	94	C	C	1	3	1	AT5G15650.1	reversibly glycosylated polypeptide 2	0.862119	0.962592	-0.0550038
fGDNDPVDVVE	N-Term(TMT6plex)	171	181	C	I	2	1	1	AT5G09650.1	pyrophosphorylase 6	0.699515	0.962482	-0.055169
aAANAPITMkE	N-Term(Acetyl); K10(TMT6plex)	2	12	M	V	2	1	1	AT3G08530.1	Clathrin, heavy chain	0.624928	0.962118	-0.055715
sQVLAQGNE	N-Term(TMT6plex)	62	70	S	I	1	1	1	AT5G13430.1	Ubiquinol-cytochrome C reductase iron-sulfur subunit	0.88975	0.961824	-0.0561556
mEkIIDVAY	N-Term(Acetyl); M1(Oxidation); K3(TMT6plex)	1	9	-	G	1	2	1	AT4G33110.1	S-adenosyl-L-methionine-dependent methyltransferases superfamily protein	0.600585	0.961737	-0.0562851
AAkLSDAASSR	K3(TMT6plex)	258	268	H	V	1	1	1	AT3G17940.1	Galactose mutarotase-like superfamily protein	0.664622	0.961463	-0.0566966
mEGWDPNTkSTLTR	N-Term(Acetyl); M1(Oxidation); K9(TMT6plex)	1	14	-	I	3	1	1	AT1G27530.1	CONTAINS InterPro DOMAIN/s: Ubiquitin-conjugating enzyme/RWD-like (InterPro:IPR016135), Ubiquitin-fold modifier-conjugating enzyme 1 (InterPro:IPR014806); Has 269 Blast hits to 269 proteins in 110 species: Archae - 0; Bacteria - 0; Metazoa - 175; Fungi - 0; Plants - 42; Viruses - 0; Other Eukaryotes - 52 (source: NCBI BLink).	0.683837	0.961325	-0.0569034
aNTQLkSDAIMDmmkE	N-Term(Acetyl); K6(TMT6plex); M13(Oxidation); M14(Oxidation); K15(TMT6plex)	2	17	M	H	1	1	1	AT5G42890.1	sterol carrier protein 2	0.620789	0.960994	-0.0574005
vTASFANE	N-Term(TMT6plex)	52	59	L	N	3	1	1	AT1G63940.2	monodehydroascorbate reductase 6	0.29583	0.960944	-0.0574761
GGVQAAVAVkE	K10(TMT6plex)	224	234	G	V	1	1	1	AT1G34430.1	2-oxoacid dehydrogenases acyltransferase family protein	0.78813	0.960824	-0.0576566
aLTVAkSALE	N-Term(Acetyl); K6(TMT6plex)	2	11	M	A	4	1	1	AT3G03100.1	NADH:ubiquinone oxidoreductase, 17.2kDa subunit	0.684687	0.960567	-0.0580425
ISGkEDAANNFAR	K4(TMT6plex)	93	105	L	G	2	4	1	AT1G04820.1	tubulin alpha-4 chain	0.514956	0.960286	-0.0584646
sDDEHHFESSDAGASkTYPQQAGN	N-Term(Acetyl); K16(TMT6plex)	2	25	M	I	9	1	1	AT1G69410.1	eukaryotic elongation factor 5A-3	0.651055	0.959877	-0.0590789
pSSTFSGTVS	N-Term(TMT6plex)	2	11	M	T	1	1	1	AT2G28900.1	outer plastid envelope protein 16-1	0.850458	0.959833	-0.0591441
sIGVTIVPITTTE	N-Term(TMT6plex)	446	458	H	-	1	1	1	AT2G39310.1	jacalin-related lectin 22	0.575191	0.959635	-0.0594428
gGDNDNDkD	N-Term(TMT6plex); K8(TMT6plex)	2	10	M	K	1	1	1	AT5G45350.1	proline-rich family protein	0.591913	0.959343	-0.0598812
mLkVPEHQVAGH	N-Term(Acetyl); M1(Oxidation); K3(TMT6plex)	1	12	-	I	1	1	1	AT5G61760.1	inositol polyphosphate kinase 2 beta	0.767509	0.959219	-0.0600672
aPNLNGYcE	N-Term(TMT6plex); C8(Carbamidomethyl)	49	57	K	S	3	1	1	AT5G44020.1	HAD superfamily, subfamily IIIB acid phosphatase	0.829228	0.959185	-0.0601188
sQmDPDAVSkAF	N-Term(Acetyl); M3(Oxidation); K10(TMT6plex)	2	13	M	V	2	1	1	AT1G27970.2	nuclear transport factor 2B	0.560645	0.959099	-0.0602487
aPTATLDNNEELR	N-Term(TMT6plex)	20	32	M	R	2	1	1	AT5G16120.2	alpha/beta-Hydrolases superfamily protein	0.640912	0.959019	-0.0603693
sNLLkDFE	N-Term(Acetyl); K5(TMT6plex)					1	1	1	AT3G57330.1	autoinhibited Ca2+-ATPase 11	0.606004	0.958742	-0.0607859
sSDSGSTSPTAAVSVE	N-Term(TMT6plex)	41	56	A	A	1	1	1	AT4G17600.1	Chlorophyll A-B binding family protein	0.811135	0.958438	-0.0612429
iPSLSGGNE	N-Term(TMT6plex)	521	529	G	K	1	1	1	AT5G18230.2	transcription regulator NOT2/NOT3/NOT5 family protein	0.805472	0.958144	-0.0616858
vLSGDGTALTTDSkE	N-Term(Acetyl); K14(TMT6plex)	75	89	A	A	4	1	1	AT4G24830.1	arginosuccinate synthase family	0.585824	0.958112	-0.0617345
akSPETEHPNkVF	N-Term(Acetyl); K2(TMT6plex); K11(TMT6plex)	2	14	M	G	1	1	1	AT4G39330.1	cinnamyl alcohol dehydrogenase 9	0.423015	0.958029	-0.0618584
lQSDNSTVNRVE	N-Term(TMT6plex)	52	63	A	T	9	1	1	AT5G35630.1	glutamine synthetase 2	0.683084	0.957623	-0.0624701
vIPEEGDVF	N-Term(TMT6plex)	46	54	R	S	2	1	1	AT2G22450.1	riboflavin biosynthesis protein, putative	0.566645	0.957612	-0.0624874
aSGYTGAE	N-Term(TMT6plex)	66	73	G	I	1	1	1	AT2G19940.1	oxidoreductases, acting on the aldehyde or oxo group of donors, NAD or NADP as acceptor;copper ion binding	0.886209	0.95745	-0.0627304
aSSAVDVNE	N-Term(TMT6plex)	54	62	A	S	1	1	1	AT1G63970.1	isoprenoid F	0.852754	0.957393	-0.062817
aDHQEDEDLkLAL	N-Term(Acetyl); K10(TMT6plex)	2	14	M	K	3	1	1	AT1G43690.1	ubiquitin interaction motif-containing protein	0.741912	0.957015	-0.0633863
aVAmSSGQTkE	N-Term(TMT6plex); M4(Oxidation); K10(TMT6plex)	45	55	A	R	5	1	1	AT5G30510.1	ribosomal protein S1	0.762108	0.956988	-0.0634276
mDNkQNASYQ	N-Term(Acetyl); K4(TMT6plex)	1	10	-	A	1	1	1	AT3G02480.1	Late embryogenesis abundant protein (LEA) family protein	0.795866	0.956963	-0.063465
aVLSGDGTALTTDSkE	N-Term(TMT6plex); K15(TMT6plex)	74	89	R	A	1	1	1	AT4G24830.1	arginosuccinate synthase family	0.250198	0.956854	-0.0636297
sTTTQEPVLE	N-Term(TMT6plex)	66	75	F	S	3	1	1	AT4G09040.1	RNA-binding (RRM/RBD/RNP motifs) family protein	0.7652	0.95672	-0.0638314
eATVDMPLDSDVFR	N-Term(TMT6plex)	38	51	L	V	5	1	1	AT2G16430.2	purple acid phosphatase 10	0.549133	0.956697	-0.0638656
aDPRVAVVTGSNkGIGFE	N-Term(Acetyl); K13(TMT6plex)	2	19	M	I	1	1	1	AT1G01800.1	NAD(P)-binding Rossmann-fold superfamily protein	0.587127	0.956343	-0.0643996
qGAILSGE	N-Term(TMT6plex)	382	389	V	G	1	1	1	AT5G02500.1	heat shock cognate protein 70-1	0.809272	0.95629	-0.0644799
sSSLAPLSPSE	N-Term(TMT6plex)	28	38	C	F	1	1	1	AT3G21300.1	RNA methyltransferase family protein	0.767194	0.956269	-0.0645118
sQFTDEELR	N-Term(TMT6plex)	328	336	N	S	1	2	1	AT5G65470.1	O-fucosyltransferase family protein	0.742606	0.956239	-0.0645567
pFVPISGFE	N-Term(TMT6plex)	189	197	I	G	1	1	1	AT1G07920.1	GTP binding Elongation factor Tu family protein	0.761077	0.9556	-0.0655214
aNSGEGkVVc	N-Term(Acetyl); K7(TMT6plex); C10(Carbamidomethyl)					1	1	1	AT5G19440.1	NAD(P)-binding Rossmann-fold superfamily protein	0.642023	0.95519	-0.0661409
aDESQYSSDTYSNkR	N-Term(Acetyl); K14(TMT6plex)	2	16	M	K	1	1	1	AT2G25970.1	KH domain-containing protein	0.844833	0.954097	-0.0677928
gkDGLSDDQVSS	N-Term(TMT6plex); K2(TMT6plex)	2	13	M	M	1	1	1	AT1G12310.1	Calcium-binding EF-hand family protein	0.611375	0.953819	-0.0682122
pVSTTIPVPVSE	N-Term(TMT6plex)					1	1	1	AT1G20440.1	cold-regulated 47	0.805429	0.953754	-0.0683113
DLkDSNDAPTVSR	K3(TMT6plex)	281	293	H	V	2	1	1	AT1G66270.1	Glycosyl hydrolase superfamily protein	0.543968	0.95366	-0.0684536
tFSEYPPLG	N-Term(TMT6plex)	402	410	E	R	1	1	1	AT1G07920.1	GTP binding Elongation factor Tu family protein	0.859474	0.953494	-0.0687045
aEGLVLkGTMR	N-Term(Acetyl); K7(TMT6plex)	2	12	M	A	7	1	1	AT1G18080.1	Transducin/WD40 repeat-like superfamily protein	0.493398	0.953417	-0.0688206
sSSSSVVAGTDSIE	N-Term(TMT6plex)	55	68	S	I	3	1	1	AT5G51820.1	phosphoglucomutase	0.353151	0.953355	-0.0689146
sDVTGDLAAVSEAkGGSDAAR	N-Term(Acetyl); K14(TMT6plex)	2	22	M	I	2	1	1	AT2G41350.2	unknown protein; BEST Arabidopsis thaliana protein match is: unknown protein (TAIR:AT2G21980.1); Has 35333 Blast hits to 34131 proteins in 2444 species: Archae - 798; Bacteria - 22429; Metazoa - 974; Fungi - 991; Plants - 531; Viruses - 0; Other Eukaryotes - 9610 (source: NCBI BLink).	0.530258	0.953322	-0.0689646
lQSDNSTVNR	N-Term(TMT6plex)	52	61	A	V	11	1	1	AT5G35630.1	glutamine synthetase 2	0.51021	0.952782	-0.0697815
sPEHPPLTEDAQR	N-Term(TMT6plex)	165	177	F	A	1	1	1	AT4G12060.1	Double Clp-N motif protein	0.816747	0.952749	-0.0698316
aSITPGTVL	N-Term(TMT6plex)	87	95	R	I	1	2	1	AT1G74050.1	Ribosomal protein L6 family protein	0.586771	0.95254	-0.070148
sISAQNPDISGDR	N-Term(TMT6plex)	2	14	M	Q	4	1	1	AT3G20050.1	T-complex protein 1 alpha subunit	0.490693	0.952331	-0.0704657
vASTTQVQDGVR	N-Term(TMT6plex)	52	63	C	S	5	1	1	AT4G35630.1	phosphoserine aminotransferase	0.50978	0.952219	-0.0706354
gSVEAGEkkALGW	N-Term(Acetyl); K8(TMT6plex); K9(TMT6plex)	2	14	M	A	2	1	1	AT3G19450.1	GroES-like zinc-binding alcohol dehydrogenase family protein	0.322464	0.952089	-0.0708324
aTSGTYVTE	N-Term(TMT6plex)	2	10	M	V	1	7	1	AT2G01520.1	MLP-like protein 328	0.53462	0.951608	-0.0715613
mEIATDTAkQMR	N-Term(Acetyl); K9(TMT6plex)	1	12	-	D	1	1	1	AT2G03430.1	Ankyrin repeat family protein	0.430205	0.951013	-0.0724625
SNGTVLSTNWkE	K11(TMT6plex)	326	337	E	V	1	1	1	AT4G11260.1	phosphatase-related	0.465262	0.950915	-0.0726119
lIYDGPDANAR	N-Term(TMT6plex)	78	88	C	L	1	2	1	AT1G05510.1	Protein of unknown function (DUF1264)	0.706981	0.950782	-0.0728142
kLNPSATYNNANE	K1(TMT6plex)	750	762	A	M	2	2	1	AT4G14160.1	Sec23/Sec24 protein transport family protein	0.847941	0.950135	-0.0737951
tNGGAPVSNNISSLTIGE	N-Term(TMT6plex)	19	36	T	R	2	1	1	AT1G20620.1	catalase 3	0.90959	0.949984	-0.0740247
sLkNDASSSHDGGSNR	N-Term(Acetyl); K3(TMT6plex)	2	17	M	E	1	1	1	AT5G05700.1	arginine-tRNA protein transferase 1	0.600501	0.949928	-0.0741093
vGMSmQPYG	N-Term(TMT6plex); M5(Oxidation)	2	10	M	I	1	1	1	AT3G03960.1	TCP-1/cpn60 chaperonin family protein	0.451766	0.949879	-0.0741842
mHAPVLVLSDSLkR	N-Term(Acetyl); M1(Oxidation); K13(TMT6plex)	1	14	-	E	1	1	1	AT5G26360.1	TCP-1/cpn60 chaperonin family protein	0.447393	0.949671	-0.0744995
mQANSFDE	N-Term(TMT6plex)	500	507	C	A	1	1	1	AT2G14170.1	aldehyde dehydrogenase 6B2	0.58237	0.949524	-0.074723
aAEASSNGVR	N-Term(TMT6plex)	554	563	K	S	2	1	1	AT3G26380.1	Melibiase family protein	0.832025	0.949517	-0.0747349
sRGGAAVAkG	N-Term(Acetyl); K9(TMT6plex)	2	11	M	K	1	1	1	AT3G05560.1	Ribosomal L22e protein family	0.276976	0.949471	-0.0748034
sATELPTkEAH	N-Term(Acetyl); K8(TMT6plex)	2	12	M	I	1	1	1	AT5G64730.1	Transducin/WD40 repeat-like superfamily protein	0.633564	0.949434	-0.0748606
iGGIGTVPVGR	N-Term(TMT6plex)	244	254	K	V	1	1	1	AT1G07920.1	GTP binding Elongation factor Tu family protein	0.828067	0.948981	-0.0755485
mDLkSNNHQQQQQVLD	N-Term(Acetyl); M1(Oxidation); K4(TMT6plex)	1	16	-	G	1	1	1	AT4G38810.2	Calcium-binding EF-hand family protein	0.73315	0.948941	-0.0756098
vGLkISSAAE	N-Term(Acetyl); K4(TMT6plex)	38	47	R	S	1	1	1	AT3G17810.1	pyrimidine 1	0.70821	0.948815	-0.0758017
tMTTVSTQNE	N-Term(TMT6plex)	40	49	A	S	1	1	1	AT1G77670.1	Pyridoxal phosphate (PLP)-dependent transferases superfamily protein	0.618124	0.948804	-0.0758178
DDDDGEVGGkVVNVR	K10(TMT6plex)	61	75	R	L	1	1	1	AT4G32910.1	CONTAINS InterPro DOMAIN/s: Nuclear pore complex protein, Nucleoporin Nup85-like (InterPro:IPR011502); Has 30201 Blast hits to 17322 proteins in 780 species: Archae - 12; Bacteria - 1396; Metazoa - 17338; Fungi - 3422; Plants - 5037; Viruses - 0; Other Eukaryotes - 2996 (source: NCBI BLink).	0.388011	0.948742	-0.0759124
aTESFTDYR	N-Term(TMT6plex)	77	85	A	E	1	1	1	AT5G65840.1	Thioredoxin superfamily protein	0.833144	0.948706	-0.0759671
mDGHDSEDTkQSTADMTAF	N-Term(Acetyl); M1(Oxidation); K10(TMT6plex)	1	19	-	V	2	1	1	AT4G15802.1	heat shock factor binding protein	0.480178	0.948492	-0.0762924
GQAAASAAkAD	K9(TMT6plex)	248	258	R	-	1	1	1	AT2G18020.1	Ribosomal protein L2 family	0.922389	0.948444	-0.0763653
dYISPAVcSE	N-Term(TMT6plex); C8(Carbamidomethyl)	828	837	M	V	1	2	1	AT4G31490.1	Coatomer, beta subunit	0.904627	0.948379	-0.0764643
vFPLVQNQQFE	N-Term(TMT6plex)	620	630	T	E	1	1	1	AT1G29880.1	glycyl-tRNA synthetase / glycine--tRNA ligase	0.74056	0.948332	-0.0765354
GPTGVGkSE	K7(TMT6plex)	645	653	S	L	1	2	1	AT5G50920.1	CLPC homologue 1	0.694369	0.948297	-0.0765896
TGTGTGTGTGTGGTGTGTGTGTGSGAQkLE	K28(TMT6plex)	227	256	G	A	1	1	1	AT3G16460.1	Mannose-binding lectin superfamily protein	0.910665	0.94829	-0.0766
sAFTSkFADE	N-Term(Acetyl); K6(TMT6plex)	2	11	M	L	29	1	1	AT3G52930.1	Aldolase superfamily protein	0.147169	0.948252	-0.0766576
vmDIDFNEY	N-Term(TMT6plex); M2(Oxidation)	2	10	M	K	3	1	1	AT3G18860.1	transducin family protein / WD-40 repeat family protein	0.522744	0.947863	-0.0772494
gkDGLSDDQVSSMkE	N-Term(TMT6plex); K2(TMT6plex); K14(TMT6plex)	2	16	M	A	4	1	1	AT1G12310.1	Calcium-binding EF-hand family protein	0.181924	0.947777	-0.0773801
nAAANPSTDPILSSkE	N-Term(TMT6plex); K15(TMT6plex)	95	110	C	A	1	1	1	AT4G05530.1	indole-3-butyric acid response 1	0.586148	0.947763	-0.0774011
sASTTVGSEQR	N-Term(TMT6plex)	52	62	A	V	3	1	1	AT2G17630.1	Pyridoxal phosphate (PLP)-dependent transferases superfamily protein	0.492354	0.947684	-0.0775226
mEGWDPNTkSTLTR	N-Term(Acetyl); K9(TMT6plex)	1	14	-	I	2	1	1	AT1G27530.1	CONTAINS InterPro DOMAIN/s: Ubiquitin-conjugating enzyme/RWD-like (InterPro:IPR016135), Ubiquitin-fold modifier-conjugating enzyme 1 (InterPro:IPR014806); Has 269 Blast hits to 269 proteins in 110 species: Archae - 0; Bacteria - 0; Metazoa - 175; Fungi - 0; Plants - 42; Viruses - 0; Other Eukaryotes - 52 (source: NCBI BLink).	0.318588	0.947626	-0.0776102
mDPYkYRPASSYNSPFFTTNSG	N-Term(Acetyl); M1(Oxidation); K5(TMT6plex)	1	22	-	A	1	1	1	AT4G35090.1	catalase 2	0.910206	0.947616	-0.0776258
aSSSDPSkPVmER	N-Term(Acetyl); K8(TMT6plex); M11(Oxidation)	2	14	M	K	2	1	1	AT1G68680.1	unknown protein; FUNCTIONS IN: molecular_function unknown; INVOLVED IN: biological_process unknown; LOCATED IN: chloroplast; EXPRESSED IN: 23 plant structures; EXPRESSED DURING: 16 growth stages; Has 20 Blast hits to 20 proteins in 11 species: Archae - 0; Bacteria - 0; Metazoa - 0; Fungi - 0; Plants - 20; Viruses - 0; Other Eukaryotes - 0 (source: NCBI BLink).	0.799768	0.947103	-0.0784069
mEGkEEDVR	N-Term(Acetyl); K4(TMT6plex)	1	9	-	V	3	4	1	AT1G01620.1	plasma membrane intrinsic protein 1C	0.410504	0.946983	-0.07859
sSSSDLPPHQE	N-Term(TMT6plex)	103	113	F	I	16	1	1	AT3G13930.1	Dihydrolipoamide acetyltransferase, long form protein	0.408629	0.946883	-0.0787421
vATQSAPSSYPGQDE	N-Term(TMT6plex)	86	100	A	A	1	1	1	AT1G49630.1	presequence protease 2	0.840279	0.946603	-0.0791692
sTGLDmSLDDmIAkNR	N-Term(Acetyl); M6(Oxidation); M11(Oxidation); K14(TMT6plex)	2	17	M	K	1	1	1	AT5G59950.5	RNA-binding (RRM/RBD/RNP motifs) family protein	0.658046	0.946599	-0.0791748
fQITVTPQDDE	N-Term(TMT6plex)	40	50	C	L	1	1	1	AT1G51730.1	Ubiquitin-conjugating enzyme family protein	0.541083	0.946364	-0.0795326
sAASSSSSSATTAETSkPSGR	N-Term(Acetyl); K17(TMT6plex)	47	67	A	N	1	1	1	AT3G13490.1	Lysyl-tRNA synthetase, class II	0.764585	0.946194	-0.0797922
dLTTPVVSGASQGSGE	N-Term(TMT6plex)	146	161	E	Y	1	1	1	AT3G18490.1	Eukaryotic aspartyl protease family protein	0.805951	0.946084	-0.0799603
aQkVEAQGGkGANLWDDGSTH	N-Term(Acetyl); K3(TMT6plex); K10(TMT6plex)	2	22	M	D	4	1	1	AT3G16420.1	PYK10-binding protein 1	0.419453	0.946037	-0.080031
kVSVFLPEE	K1(TMT6plex)	126	134	E	V	1	1	1	AT4G20260.4	plasma-membrane associated cation-binding protein 1	0.624506	0.946012	-0.0800692
akSSFkISNPLE	N-Term(Acetyl); K2(TMT6plex); K6(TMT6plex)	17	28	M	A	1	1	1	AT4G21980.2	Ubiquitin-like superfamily protein	0.807716	0.945931	-0.0801924
scHSGGLIDE	N-Term(TMT6plex); C2(Carbamidomethyl)	138	147	D	A	2	4	1	AT1G79340.1	metacaspase 4	0.214253	0.945383	-0.0810294
aAEPkAATAEVVkm	N-Term(Acetyl); K5(TMT6plex); K13(TMT6plex); M14(Oxidation)	2	15	M	D	2	1	1	AT1G64750.3	deletion of SUV3 suppressor 1(I)	0.56843	0.945273	-0.0811964
gGGGDTTDTNmmQR	N-Term(TMT6plex); M11(Oxidation); M12(Oxidation)	2	15	M	V	1	1	1	AT2G21230.3	Basic-leucine zipper (bZIP) transcription factor family protein	0.741847	0.945096	-0.0814665
skEVSEEGkTH	N-Term(Acetyl); K2(TMT6plex); K9(TMT6plex)	2	12	M	H	2	1	1	AT4G35100.1	plasma membrane intrinsic protein 3	0.281155	0.944939	-0.0817066
aSNPNVSSVITGATRE	N-Term(TMT6plex)	274	289	C	S	1	1	1	AT1G04690.1	potassium channel beta subunit 1	0.616336	0.944898	-0.0817701
sSSkIFVGGISYSTDE	N-Term(TMT6plex); K4(TMT6plex)	32	47	M	F	4	1	1	AT1G74230.1	glycine-rich RNA-binding protein 5	0.526174	0.944869	-0.0818131
iGVDGGFDNNEPE	N-Term(TMT6plex)	89	101	A	Y	1	1	1	AT3G20630.1	ubiquitin-specific protease 14	0.826131	0.94472	-0.0820408
gkLIALGLPE	N-Term(TMT6plex); K2(TMT6plex)	272	281	N	K	1	1	1	AT4G39330.1	cinnamyl alcohol dehydrogenase 9	0.730046	0.944697	-0.0820771
aTGTATEkPkIVWNE	N-Term(Acetyl); K8(TMT6plex); K10(TMT6plex)	2	16	M	G	1	1	1	AT1G21770.1	Acyl-CoA N-acyltransferases (NAT) superfamily protein	0.623547	0.944424	-0.0824927
pSNGDLDRQIE	N-Term(TMT6plex)	2	12	M	Q	2	1	1	AT1G10430.1	protein phosphatase 2A-2	0.409382	0.944198	-0.0828381
yTPDDGLTSE	N-Term(TMT6plex)	325	334	T	D	1	1	1	AT1G14910.1	ENTH/ANTH/VHS superfamily protein	0.914354	0.943895	-0.0833018
tPAVSAVIRE	N-Term(TMT6plex)	96	105	S	R	1	1	1	AT1G23190.1	Phosphoglucomutase/phosphomannomutase family protein	0.782923	0.943678	-0.0836339
aISISDNVDYE	N-Term(TMT6plex)	187	197	Q	V	1	1	1	AT5G11850.1	Protein kinase superfamily protein	0.884761	0.942759	-0.0850391
dSSGTDSAkE	N-Term(TMT6plex); K9(TMT6plex)	2	11	M	L	2	1	1	AT4G14570.1	acylaminoacyl-peptidase-related	0.232734	0.94242	-0.0855585
akSPETEHPN	N-Term(Acetyl); K2(TMT6plex)	2	11	M	K	6	1	1	AT4G39330.1	cinnamyl alcohol dehydrogenase 9	0.646582	0.942042	-0.0861368
sEETkDNQR	N-Term(Acetyl); K5(TMT6plex)	2	10	M	L	2	1	1	AT1G01050.1	pyrophosphorylase 1	0.270709	0.941694	-0.0866703
aGIASFYE	N-Term(TMT6plex)	206	213	T	G	1	1	1	AT5G03630.1	Pyridine nucleotide-disulphide oxidoreductase family protein	0.809985	0.941661	-0.0867201
pASATGIVE	N-Term(TMT6plex)	24	32	A	A	1	1	1	AT1G02370.1	Tetratricopeptide repeat (TPR)-like superfamily protein	0.661505	0.941329	-0.0872294
sTLVAYk	N-Term(TMT6plex); K7(TMT6plex)	149	155	E	S	1	3	1	AT5G38480.1	general regulatory factor 3	0.438974	0.941264	-0.0873289
ANAPIIMkE	K8(TMT6plex)	4	12	A	V	1	1	1	AT3G11130.1	Clathrin, heavy chain	0.770441	0.941134	-0.0875287
sVDVTNIGETLDPEVR	N-Term(TMT6plex)	93	108	G	I	1	1	1	AT3G07880.1	Immunoglobulin E-set superfamily protein	0.845345	0.940945	-0.0878179
aTVEVEQVTPVAVENVEVPTkTVEE	N-Term(Acetyl); K21(TMT6plex)	2	26	M	T	1	1	1	AT1G12080.2	Vacuolar calcium-binding protein-related	0.841944	0.940942	-0.0878229
sSGSVPER	N-Term(TMT6plex)	23	30	F	K	1	1	1	AT1G53240.1	Lactate/malate dehydrogenase family protein	0.301959	0.940817	-0.0880142
sRVVSIDGYE	N-Term(TMT6plex)	248	257	N	D	1	1	1	AT4G36880.1	cysteine proteinase1	0.384341	0.940569	-0.0883946
vmEDNEScASR	N-Term(TMT6plex); M2(Oxidation); C8(Carbamidomethyl)	2	12	M	V	1	1	1	AT4G38470.1	ACT-like protein tyrosine kinase family protein	0.611891	0.940484	-0.0885242
mEGTVFTPcLEGMkH	N-Term(Acetyl); M1(Oxidation); C9(Carbamidomethyl); K14(TMT6plex)	1	15	-	V	5	1	1	AT2G33470.1	glycolipid transfer protein 1	0.456144	0.940475	-0.0885385
sLDENQSPTSGGER	N-Term(TMT6plex)	73	86	A	W	5	1	1	AT2G21530.1	SMAD/FHA domain-containing protein	0.574925	0.940429	-0.0886095
aPASEGYLR	N-Term(TMT6plex)	22	30	G	N	3	1	1	AT3G08030.1	Protein of unknown function, DUF642	0.252483	0.940312	-0.0887879
LkTGNESSVER	K2(TMT6plex)	354	364	L	L	1	1	1	AT4G34450.1	coatomer gamma-2 subunit, putative / gamma-2 coat protein, putative / gamma-2 COP, putative	0.914525	0.940067	-0.0891652
kGGIGVIQIDE	N-Term(Acetyl); K1(TMT6plex)	596	606	E	A	1	2	1	AT5G17920.1	Cobalamin-independent synthase family protein	0.851651	0.940064	-0.0891696
akTALTPPASGSEVPR	N-Term(Acetyl); K2(TMT6plex)	2	17	M	S	1	1	1	AT1G48610.1	AT hook motif-containing protein	0.550931	0.940016	-0.0892422
gSYDSGSGLESLAR	N-Term(TMT6plex)	24	37	A	G	2	1	1	AT3G02875.1	Peptidase M20/M25/M40 family protein	0.266889	0.939873	-0.0894624
sEGQTQTVTR	N-Term(TMT6plex)	70	79	C	E	2	1	1	AT1G56200.1	embryo defective 1303	0.574074	0.93987	-0.0894674
dDLkVTVANVE	N-Term(TMT6plex); K4(TMT6plex)	135	145	L	S	1	1	1	AT1G65980.1	thioredoxin-dependent peroxidase 1	0.775634	0.939767	-0.089625
aASSYADE	N-Term(TMT6plex)	47	54	R	L	2	1	1	AT4G38970.1	fructose-bisphosphate aldolase 2	0.563633	0.93976	-0.0896359
aIAQAESLR	N-Term(TMT6plex)	98	106	C	Y	2	3	1	AT5G35530.1	Ribosomal protein S3 family protein	0.514205	0.939234	-0.0904436
aSLLDkAkD	N-Term(Acetyl); K6(TMT6plex); K8(TMT6plex)	2	10	M	F	3	1	1	AT1G01470.1	Late embryogenesis abundant protein	0.453912	0.9392	-0.0904963
aSSSDPSkPVMER	N-Term(Acetyl); K8(TMT6plex)	2	14	M	K	3	1	1	AT1G68680.1	unknown protein; FUNCTIONS IN: molecular_function unknown; INVOLVED IN: biological_process unknown; LOCATED IN: chloroplast; EXPRESSED IN: 23 plant structures; EXPRESSED DURING: 16 growth stages; Has 20 Blast hits to 20 proteins in 11 species: Archae - 0; Bacteria - 0; Metazoa - 0; Fungi - 0; Plants - 20; Viruses - 0; Other Eukaryotes - 0 (source: NCBI BLink).	0.510401	0.939138	-0.0905908
sPkVSVGLYYE	N-Term(TMT6plex); K3(TMT6plex)	36	46	S	S	1	1	1	AT1G07080.1	Thioredoxin superfamily protein	0.339297	0.938926	-0.0909162
aAANAPIIMkE	N-Term(Acetyl); K10(TMT6plex)	2	12	M	V	1	1	1	AT3G11130.1	Clathrin, heavy chain	0.298116	0.938627	-0.0913756
dQANIDcLR	N-Term(TMT6plex); C7(Carbamidomethyl)	28	36	A	T	1	1	1	AT5G48380.1	BAK1-interacting receptor-like kinase 1	0.316354	0.938445	-0.0916552
lQSDLNEER	N-Term(TMT6plex)	111	119	Q	M	1	1	1	AT3G17170.1	Translation elongation factor EF1B/ribosomal protein S6 family protein	0.617549	0.938369	-0.0917733
fSDGmLPNGDFE	N-Term(TMT6plex); M5(Oxidation)	23	34	C	L	8	1	1	AT5G11420.1	Protein of unknown function, DUF642	0.148001	0.938174	-0.0920726
kYSEGIPGNR	K1(TMT6plex)	58	67	N	Y	1	1	1	AT4G13930.1	serine hydroxymethyltransferase 4	0.542939	0.938	-0.0923408
aTEAAPmDEkAkR	N-Term(Acetyl); M7(Oxidation); K10(TMT6plex); K12(TMT6plex)	2	14	M	M	1	1	1	AT4G02030.2	Vps51/Vps67 family (components of vesicular transport) protein	0.421503	0.937995	-0.0923483
eSSDEALVSML	N-Term(TMT6plex)	1897	1907	R	A	1	1	1	AT5G40450.1	unknown protein; FUNCTIONS IN: molecular_function unknown; INVOLVED IN: biological_process unknown; LOCATED IN: chloroplast, plasma membrane; EXPRESSED IN: 24 plant structures; EXPRESSED DURING: 13 growth stages; Has 30201 Blast hits to 17322 proteins in 780 species: Archae - 12; Bacteria - 1396; Metazoa - 17338; Fungi - 3422; Plants - 5037; Viruses - 0; Other Eukaryotes - 2996 (source: NCBI BLin…	0.870965	0.937972	-0.0923833
sGSTkVLDPAFQGVG	N-Term(Acetyl); K5(TMT6plex)	2	16	M	Q	2	1	1	AT3G57410.1	villin 3	0.149417	0.937882	-0.0925223
sAQMEEPETLGkR	N-Term(Acetyl); K12(TMT6plex)	2	14	M	K	2	1	1	AT2G06990.1	RNA helicase, ATP-dependent, SK12/DOB1 protein	0.397414	0.937823	-0.0926126
lVTASFANE	N-Term(TMT6plex)	51	59	S	N	1	1	1	AT1G63940.2	monodehydroascorbate reductase 6	0.648504	0.937622	-0.092921
aGLFDkQADLYLDAR	N-Term(Acetyl); K6(TMT6plex)	2	16	M	P	4	1	1	AT5G10830.1	S-adenosyl-L-methionine-dependent methyltransferases superfamily protein	0.261392	0.937542	-0.0930447
sPVEPQEYEELR	N-Term(TMT6plex)	42	53	R	R	3	1	1	AT5G05480.1	Peptide-N4-(N-acetyl-beta-glucosaminyl)asparagine amidase A protein	0.512403	0.937427	-0.0932222
lTAPSAIAGE	N-Term(TMT6plex)	878	887	C	C	1	1	1	AT4G31490.1	Coatomer, beta subunit	0.694036	0.937099	-0.0937266
lGHVALVTE	N-Term(TMT6plex)	135	143	C	L	1	1	1	AT4G17830.2	Peptidase M20/M25/M40 family protein	0.341753	0.937087	-0.0937451
fVGGLAWATNDEDLQR	N-Term(TMT6plex)	9	24	C	T	4	1	1	AT4G39260.1	cold, circadian rhythm, and RNA binding 1	0.411078	0.936869	-0.0940812
sDDEHHFEASESGASkT	N-Term(Acetyl); K16(TMT6plex)	2	18	M	Y	2	1	1	AT1G26630.1	Eukaryotic translation initiation factor 5A-1 (eIF-5A 1) protein	0.582458	0.936789	-0.0942047
dEQLSEWER	N-Term(TMT6plex)	79	87	A	V	4	1	1	AT5G23120.1	photosystem II stability/assembly factor, chloroplast (HCF136)	0.553653	0.936633	-0.0944449
sSLSAASAE	N-Term(TMT6plex)					1	1	1	AT2G43360.1	Radical SAM superfamily protein	0.494927	0.936606	-0.0944866
sSSLPGSDPVANSPTFVSVQSAGDVR	N-Term(TMT6plex)	58	83	M	K	2	1	1	AT2G42070.1	nudix hydrolase homolog 23	0.901751	0.936597	-0.094499
tQSQTNDGAGAGAVTTVESVPPQPQ	N-Term(TMT6plex)	2	26	M	S	2	1	1	AT2G36410.1	Family of unknown function (DUF662)	0.868097	0.936552	-0.0945686
mEAVTAIkPL	N-Term(Acetyl); M1(Oxidation); K8(TMT6plex)	1	10	-	I	3	1	1	AT3G27890.1	NADPH:quinone oxidoreductase	0.517973	0.936445	-0.0947343
aQAASALR	N-Term(TMT6plex)	31	38	N	E	1	1	1	AT1G10070.1	branched-chain amino acid transaminase 2	0.767808	0.936245	-0.0950421
sVQQTSSSkVTVSPIE	N-Term(TMT6plex); K9(TMT6plex)	67	82	M	L	5	1	1	AT1G30510.2	root FNR 2	0.456074	0.936177	-0.0951464
mEkSTSPATR	N-Term(Acetyl); M1(Oxidation); K3(TMT6plex)	1	10	-	V	1	1	1	AT1G01730.1	unknown protein; FUNCTIONS IN: molecular_function unknown; INVOLVED IN: biological_process unknown; LOCATED IN: chloroplast; EXPRESSED IN: 23 plant structures; EXPRESSED DURING: 13 growth stages; Has 42 Blast hits to 42 proteins in 17 species: Archae - 0; Bacteria - 2; Metazoa - 5; Fungi - 1; Plants - 34; Viruses - 0; Other Eukaryotes - 0 (source: NCBI BLink).	0.389016	0.93563	-0.0959896
imFASVmGFPSDE	N-Term(TMT6plex); M2(Oxidation); M7(Oxidation)	117	129	H	K	2	1	1	AT2G30860.1	glutathione S-transferase PHI 9	0.8725	0.935329	-0.0964541
NDDEDAkEEFF	K7(TMT6plex)	84	94	R	S	1	3	1	AT2G19740.1	Ribosomal protein L31e family protein	0.864211	0.935238	-0.0965949
aVATQPAPLYPDVGQDE	N-Term(TMT6plex)	85	101	R	A	3	1	1	AT3G19170.1	presequence protease 1	0.521418	0.935141	-0.0967437
mDNkQNASYQAGQATGQTkE	N-Term(Acetyl); M1(Oxidation); K4(TMT6plex); K19(TMT6plex)	1	20	-	K	4	1	1	AT3G02480.1	Late embryogenesis abundant protein (LEA) family protein	0.439156	0.934978	-0.096996
aNGANRVDLD	N-Term(TMT6plex)	2	11	M	G	1	1	1	AT2G27860.1	UDP-D-apiose/UDP-D-xylose synthase 1	0.135825	0.934728	-0.0973814
vLTkTATNDESVcT	N-Term(TMT6plex); K4(TMT6plex); C13(Carbamidomethyl)	2	15	M	M	1	1	1	AT1G65960.2	glutamate decarboxylase 2	0.551114	0.934427	-0.0978462
aVSSLGQE	N-Term(TMT6plex)	66	73	A	V	1	1	1	AT5G42150.1	Glutathione S-transferase family protein	0.719306	0.934272	-0.0980855
aEEEVIAIPVQPSDHkR	N-Term(Acetyl); K16(TMT6plex)	2	18	M	K	3	1	1	AT1G33680.1	KH domain-containing protein	0.165389	0.934021	-0.0984734
vDDVDADGGGADE	N-Term(TMT6plex)	55	67	K	Y	2	1	1	AT1G21600.1	plastid transcriptionally active 6	0.758803	0.933849	-0.0987389
tTTQEPVLE	N-Term(TMT6plex)	67	75	S	S	2	1	1	AT4G09040.1	RNA-binding (RRM/RBD/RNP motifs) family protein	0.665747	0.933808	-0.0988021
fFSSSSAEPkGNE	N-Term(TMT6plex); K10(TMT6plex)	72	84	G	S	2	1	1	AT5G55200.1	Co-chaperone GrpE family protein	0.499446	0.933691	-0.0989835
yVQSTITE	N-Term(TMT6plex)	282	289	S	L	1	1	1	AT1G53240.1	Lactate/malate dehydrogenase family protein	0.0515634	0.933674	-0.0990086
aTTTTEATkT	N-Term(Acetyl); K9(TMT6plex)	2	11	M	S	1	1	1	AT4G34050.1	S-adenosyl-L-methionine-dependent methyltransferases superfamily protein	0.600474	0.933674	-0.0990094
aSALTPQLkDTLE	N-Term(TMT6plex); K9(TMT6plex)	64	76	S	K	1	1	1	AT3G54900.1	CAX interacting protein 1	0.91406	0.933653	-0.0990422
sESINHSFTYESPLPVGR	N-Term(TMT6plex)	90	107	R	L	1	2	1	AT1G47250.1	20S proteasome alpha subunit F2	0.633413	0.933542	-0.0992134
tVLGSMEE	N-Term(TMT6plex)	117	124	A	A	1	1	1	AT1G11430.1	plastid developmental protein DAG, putative	0.60909	0.93347	-0.0993239
mDPDAVAkAF	N-Term(Acetyl); K8(TMT6plex)	1	10	-	V	2	1	1	AT1G27310.1	nuclear transport factor 2A	0.54671	0.933205	-0.0997338
vSGLSQGSGE	N-Term(TMT6plex)	132	141	V	Y	1	1	1	AT1G01300.1	Eukaryotic aspartyl protease family protein	0.670443	0.933145	-0.0998266
tQPAkIEDEEEEEFDQR	N-Term(TMT6plex); K5(TMT6plex)	31	47	Y	K	2	1	1	AT1G70190.1	Ribosomal protein L7/L12, oligomerisation;Ribosomal protein L7/L12, C-terminal/adaptor protein ClpS-like	0.306922	0.932562	-0.100728
dDVVVLTDDSFE	N-Term(TMT6plex)	23	34	A	K	7	1	1	AT2G47470.1	thioredoxin family protein	0.517877	0.932532	-0.100775
akGVAVLNSSE	N-Term(TMT6plex); K2(TMT6plex)	2	12	M	G	5	1	1	AT1G08830.1	copper/zinc superoxide dismutase 1	0.30766	0.932425	-0.10094
aTENLTDkNVVFR	N-Term(Acetyl); K8(TMT6plex)	2	14	M	K	5	1	1	AT5G46750.1	ARF-GAP domain 9	0.0956226	0.932297	-0.101138
gTNDLDIEE	N-Term(TMT6plex)	2	10	M	G	1	1	1	AT1G76030.1	ATPase, V1 complex, subunit B protein	0.546709	0.932143	-0.101376
gVTSENVAQR	N-Term(TMT6plex)	197	206	M	F	2	1	1	AT2G33150.1	peroxisomal 3-ketoacyl-CoA thiolase 3	0.880318	0.932075	-0.101482
aAPGSVQkGDEEWR	N-Term(Acetyl); K8(TMT6plex)	42	55	M	A	2	1	1	AT4G04800.1	methionine sulfoxide reductase B3	0.435276	0.931656	-0.10213
aTSGTYVTEVPLkGSAEkY	N-Term(Acetyl); K13(TMT6plex); K18(TMT6plex)	2	20	M	Y	10	1	1	AT4G23680.1	Polyketide cyclase/dehydrase and lipid transport superfamily protein	0.523801	0.931586	-0.10224
tIGPATcGFE	N-Term(TMT6plex); C7(Carbamidomethyl)	124	133	C	Q	1	1	1	AT3G22960.1	Pyruvate kinase family protein	0.606322	0.931551	-0.102293
dDASFQkLPVPETR	N-Term(TMT6plex); K7(TMT6plex)	23	36	S	S	2	1	1	AT1G74020.1	strictosidine synthase 2	0.20947	0.931403	-0.102522
aNAASGmAVHDDckLR	N-Term(Acetyl); M7(Oxidation); C13(Carbamidomethyl); K14(TMT6plex)	2	17	M	F	5	2	1	AT3G46010.2	actin depolymerizing factor 1	0.491299	0.931391	-0.102542
aAEPkAATAEVVkM	N-Term(Acetyl); K5(TMT6plex); K13(TMT6plex)	2	15	M	D	3	1	1	AT1G64750.3	deletion of SUV3 suppressor 1(I)	0.0886159	0.931275	-0.102721
gkDGLSDDQVSSmkE	N-Term(TMT6plex); K2(TMT6plex); M13(Oxidation); K14(TMT6plex)	2	16	M	A	5	1	1	AT1G12310.1	Calcium-binding EF-hand family protein	0.182426	0.930815	-0.103434
mNPSHGGDDkQR	N-Term(Acetyl); K10(TMT6plex)	1	12	-	P	1	1	1	AT3G51250.1	Senescence/dehydration-associated protein-related	0.638657	0.930592	-0.103779
sQQkkYIFQVE	N-Term(Acetyl); K4(TMT6plex); K5(TMT6plex)	2	12	M	E	1	1	1	AT4G23850.1	AMP-dependent synthetase and ligase family protein	0.424601	0.930309	-0.104218
pSLQTSLPPELANNVVR	N-Term(TMT6plex)	2	18	M	L	1	1	1	AT3G17300.1	unknown protein; Has 48 Blast hits to 48 proteins in 21 species: Archae - 0; Bacteria - 0; Metazoa - 0; Fungi - 0; Plants - 40; Viruses - 0; Other Eukaryotes - 8 (source: NCBI BLink).	0.900519	0.930014	-0.104676
iFDVNPDILR	N-Term(TMT6plex)	60	69	K	A	1	1	1	AT3G55430.1	O-Glycosyl hydrolases family 17 protein	0.526556	0.929806	-0.104999
sLGGPPVQSAEDE	N-Term(TMT6plex)	72	84	Q	D	1	1	1	AT1G47970.1	unknown protein; FUNCTIONS IN: molecular_function unknown; INVOLVED IN: biological_process unknown; LOCATED IN: cytosol; EXPRESSED IN: 21 plant structures; EXPRESSED DURING: 11 growth stages; Has 93717 Blast hits to 40765 proteins in 1891 species: Archae - 1046; Bacteria - 16276; Metazoa - 26677; Fungi - 16127; Plants - 6028; Viruses - 1519; Other Eukaryotes - 26044 (source: NCBI BLink).	0.848068	0.929767	-0.105059
mDkSSTmLVHY	N-Term(Acetyl); M1(Oxidation); K3(TMT6plex); M7(Oxidation)	1	11	-	D	2	2	1	AT4G31480.1	Coatomer, beta subunit	0.541322	0.929365	-0.105682
sSSDTLVASGSPkEDER	N-Term(TMT6plex); K13(TMT6plex)	51	67	V	Q	1	1	1	AT5G14260.3	Rubisco methyltransferase family protein	0.226782	0.92921	-0.105923
aVAMSSGQTkE	N-Term(TMT6plex); K10(TMT6plex)	45	55	A	R	4	1	1	AT5G30510.1	ribosomal protein S1	0.624942	0.929056	-0.106162
aSLSVAADSAATE	N-Term(TMT6plex)	45	57	S	S	2	1	1	AT3G57610.1	adenylosuccinate synthase	0.623799	0.928957	-0.106316
mDSSGTDSAkE	N-Term(Acetyl); K10(TMT6plex)	1	11	-	L	2	1	1	AT4G14570.1	acylaminoacyl-peptidase-related	0.375641	0.928883	-0.106431
vVVLTAEE	N-Term(TMT6plex)	84	91	K	V	1	1	1	AT1G72150.1	PATELLIN 1	0.560551	0.928561	-0.106932
aTDDSRSGAPDPE	N-Term(TMT6plex)	38	50	S	S	1	1	1	AT1G19690.1	NAD(P)-binding Rossmann-fold superfamily protein	0.456531	0.928387	-0.107202
mDQASSSSTmEEDkkSSTDPVNVDDNEER	N-Term(Acetyl); M1(Oxidation); M10(Oxidation); K14(TMT6plex); K15(TMT6plex)	1	29	-	E	1	1	1	AT3G58600.1	Adaptin ear-binding coat-associated protein 1 NECAP-1	0.660904	0.928304	-0.107331
aAVDGADTSSSE	N-Term(TMT6plex)	71	82	C	D	1	1	1	AT1G27510.1	Protein of unknown function (DUF3506)	0.327662	0.928023	-0.107768
iGATTLDE	N-Term(TMT6plex)	406	413	C	Y	2	3	1	AT5G50920.1	CLPC homologue 1	0.595794	0.92765	-0.108347
sSSSSSSGSTLE	N-Term(TMT6plex)	64	75	M	E	3	1	1	AT2G20270.2	Thioredoxin superfamily protein	0.265272	0.927218	-0.109019
sNVTADVPPVSE	N-Term(TMT6plex)	58	69	M	T	9	1	1	AT2G20890.1	photosystem II reaction center PSB29 protein	0.486382	0.927141	-0.10914
mESkTTQN	N-Term(Acetyl); M1(Oxidation); K4(TMT6plex)	1	8	-	G	2	1	1	AT1G74100.1	sulfotransferase 16	0.733994	0.927113	-0.109184
aDGSERDPSVVcE	N-Term(TMT6plex); C12(Carbamidomethyl)	88	100	F	A	3	1	1	AT3G59760.1	O-acetylserine (thiol) lyase isoform C	0.191969	0.926966	-0.109412
acVNEPSPkLQ	N-Term(Acetyl); C2(Carbamidomethyl); K9(TMT6plex)	2	12	M	K	1	1	1	AT3G46940.1	DUTP-PYROPHOSPHATASE-LIKE 1	0.571332	0.926588	-0.110001
gASQLMNEPLNDQR	N-Term(TMT6plex)	60	73	A	S	4	1	1	AT5G66120.2	3-dehydroquinate synthase, putative	0.0762798	0.926124	-0.110722
tADGNNIkAPIE	N-Term(TMT6plex); K8(TMT6plex)	40	51	C	T	3	1	1	AT4G29840.1	Pyridoxal-5'-phosphate-dependent enzyme family protein	0.401035	0.925874	-0.111113
sPIQNFEQH	N-Term(TMT6plex)	2	10	M	S	2	2	1	AT4G36080.1	phosphotransferases, alcohol group as acceptor;binding;inositol or phosphatidylinositol kinases	0.438166	0.925805	-0.11122
vLTkTATNDESVcTMF	N-Term(TMT6plex); K4(TMT6plex); C13(Carbamidomethyl)	2	17	M	G	2	1	1	AT1G65960.2	glutamate decarboxylase 2	0.703235	0.925732	-0.111334
qGQGPPPMVQE	N-Term(TMT6plex)	100	110	A	R	1	1	1	AT1G02560.1	nuclear encoded CLP protease 5	0.674923	0.925654	-0.111455
mkPVIGTVVSN	N-Term(TMT6plex); K2(TMT6plex)	1	11	-	K	1	1	1	AT1G49400.1	Nucleic acid-binding, OB-fold-like protein	0.862723	0.925349	-0.111931
aSSSASATVAVDkATSD	N-Term(Acetyl); K13(TMT6plex)	2	18	M	L	2	1	1	AT2G38410.1	ENTH/VHS/GAT family protein	0.57694	0.925098	-0.112322
gNTDkLMNQIFD	N-Term(Acetyl); K5(TMT6plex)	2	13	M	L	1	1	1	AT1G73030.1	SNF7 family protein	0.768168	0.924952	-0.112549
aSSSNPPEPE	N-Term(TMT6plex)	29	38	Y	S	1	1	1	AT1G18170.1	FKBP-like peptidyl-prolyl cis-trans isomerase family protein	0.281613	0.924834	-0.112734
aSMmQPQIILLkE	N-Term(Acetyl); M4(Oxidation); K12(TMT6plex)	2	14	M	G	4	1	1	AT3G11830.1	TCP-1/cpn60 chaperonin family protein	0.83219	0.92478	-0.112818
aAAVETVEPTTDSSIVDkSVN	N-Term(TMT6plex); K18(TMT6plex)	66	86	R	S	2	1	1	AT3G60750.1	Transketolase	0.83714	0.924684	-0.112967
aSGAVADHQIEAVSGkR	N-Term(Acetyl); K16(TMT6plex)	2	18	M	V	2	1	1	AT5G14220.1	Flavin containing amine oxidoreductase family	0.487841	0.924607	-0.113087
aTQAAAAASFkGN	N-Term(Acetyl); K11(TMT6plex)	2	14	M	L	1	1	1	AT3G01790.1	Ribosomal protein L13 family protein	0.262552	0.924506	-0.113245
aSDGYLNR	N-Term(TMT6plex)	469	476	K	E	1	2	1	AT5G61250.2	glucuronidase 1	0.292809	0.924454	-0.113326
mIEVVLNDR	N-Term(TMT6plex); M1(Oxidation)	1	9	-	L	1	2	1	AT3G45180.1	Ubiquitin-like superfamily protein	0.683279	0.924195	-0.11373
aHNPTGIDPTPE	N-Term(TMT6plex)	232	243	C	Q	2	1	1	AT4G31990.3	aspartate aminotransferase 5	0.402049	0.924103	-0.113874
aGEGEEDVPR	N-Term(TMT6plex)	2	11	M	D	2	1	1	AT1G54140.1	TATA binding protein associated factor 21kDa subunit	0.26518	0.924083	-0.113906
sQmDPDAVSkAFVE	N-Term(Acetyl); M3(Oxidation); K10(TMT6plex)	2	15	M	H	1	1	1	AT1G27970.2	nuclear transport factor 2B	0.721089	0.924007	-0.114025
mEEITDGVNNmNLATDSQkkNR	N-Term(Acetyl); M1(Oxidation); M11(Oxidation); K19(TMT6plex); K20(TMT6plex)	1	22	-	I	1	1	1	AT2G34160.1	Alba DNA/RNA-binding protein	0.444219	0.923984	-0.114061
aTDFkSLPVIDISR	N-Term(Acetyl); K5(TMT6plex)	2	15	M	L	4	1	1	AT3G50210.1	2-oxoglutarate (2OG) and Fe(II)-dependent oxygenase superfamily protein	0.40553	0.923756	-0.114417
sSTkDMSTVQNATPF	N-Term(Acetyl); K4(TMT6plex)	2	16	M	N	4	1	1	AT3G44310.1	nitrilase 1	0.154709	0.923515	-0.114793
mNPTQkPEPVYD	N-Term(Acetyl); M1(Oxidation); K6(TMT6plex)	1	12	-	M	1	1	1	AT5G39410.1	Saccharopine dehydrogenase	0.216899	0.923476	-0.114854
aMQAGTRE	N-Term(TMT6plex)	71	78	H	L	1	1	1	AT3G20330.1	PYRIMIDINE B	0.461687	0.923347	-0.115054
aTNPkVYFDm	N-Term(Acetyl); K5(TMT6plex); M10(Oxidation)	2	11	M	T	1	1	1	AT2G16600.1	rotamase CYP 3	0.32171	0.923273	-0.115171
sYQNTQGNSGE	N-Term(TMT6plex)	262	272	A	S	1	1	1	AT4G27000.1	RNA-binding (RRM/RBD/RNP motifs) family protein	0.714215	0.923185	-0.115309
mQNEEGQVTELYIPR	N-Term(TMT6plex)	1	15	-	K	4	1	1	AT5G27700.1	Ribosomal protein S21e	0.654222	0.923107	-0.115431
aLVLAPTRE	N-Term(TMT6plex)	110	118	Q	L	2	3	1	AT1G54270.1	eif4a-2	0.612356	0.922912	-0.115735
yEDVQSGSEIR	N-Term(TMT6plex)	397	407	C	S	1	1	1	AT3G58610.1	ketol-acid reductoisomerase	0.296576	0.922871	-0.1158
aSEDESIEQkAAAR	N-Term(TMT6plex); K10(TMT6plex)	2	15	M	K	1	1	1	AT3G05070.1	CONTAINS InterPro DOMAIN/s: mRNA splicing factor, Cwf18 (InterPro:IPR013169); Has 292 Blast hits to 292 proteins in 153 species: Archae - 0; Bacteria - 0; Metazoa - 118; Fungi - 83; Plants - 38; Viruses - 11; Other Eukaryotes - 42 (source: NCBI BLink).	0.295385	0.922683	-0.116093
tTTESVR	N-Term(TMT6plex)	22	28	M	K	1	1	1	AT1G22940.1	thiamin biosynthesis protein, putative	0.420134	0.922413	-0.116515
sSLTDGGAPISGGkE	N-Term(TMT6plex); K14(TMT6plex)	50	64	L	L	1	1	1	AT2G31170.1	Cysteinyl-tRNA synthetase, class Ia family protein	0.290339	0.922109	-0.116991
gDSGkLEATIDR	N-Term(Acetyl); K5(TMT6plex)	2	13	M	L	4	1	1	AT5G09900.3	26S proteasome regulatory subunit, putative (RPN5)	0.0889627	0.922064	-0.117061
pESAAVSEPEPPTQILPPR	N-Term(TMT6plex)	39	57	S	N	9	1	1	AT5G37510.2	NADH-ubiquinone dehydrogenase, mitochondrial, putative	0.395156	0.921895	-0.117326
sMEDVEETYIMVkPDGIQR	N-Term(TMT6plex); K13(TMT6plex)	79	97	A	G	2	1	1	AT5G63310.1	nucleoside diphosphate kinase 2	0.12407	0.921681	-0.117661
mDkSSTMLVHYD	N-Term(Acetyl); K3(TMT6plex)	1	12	-	K	3	2	1	AT4G31490.1	Coatomer, beta subunit	0.315586	0.921291	-0.118271
mDFmkVFDQTVR	N-Term(Acetyl); M1(Oxidation); M4(Oxidation); K5(TMT6plex)	1	12	-	E	1	1	1	AT5G11710.1	ENTH/VHS family protein	0.34917	0.92122	-0.118382
sTTQVQDGVR	N-Term(TMT6plex)	54	63	A	S	5	1	1	AT4G35630.1	phosphoserine aminotransferase	0.404707	0.921128	-0.118527
aPVPQMkEPE	N-Term(TMT6plex); K7(TMT6plex)	68	77	A	V	1	1	1	AT4G26555.1	FKBP-like peptidyl-prolyl cis-trans isomerase family protein	0.606001	0.921037	-0.11867
mISNNTAVAE	N-Term(TMT6plex); M1(Oxidation)	377	386	C	V	1	2	1	AT5G19770.1	tubulin alpha-3	0.444393	0.921024	-0.11869
dGVLVDTE	N-Term(TMT6plex)	84	91	C	K	1	1	1	AT3G48420.1	Haloacid dehalogenase-like hydrolase (HAD) superfamily protein	0.615291	0.921006	-0.118717
mNVDEEIQkLEEEIHR	N-Term(Acetyl); K9(TMT6plex)	1	16	-	L	1	1	1	AT4G33640.1	unknown protein; Has 30201 Blast hits to 17322 proteins in 780 species: Archae - 12; Bacteria - 1396; Metazoa - 17338; Fungi - 3422; Plants - 5037; Viruses - 0; Other Eukaryotes - 2996 (source: NCBI BLink).	0.778363	0.920713	-0.119177
sLADDSkLNPDEE	N-Term(TMT6plex); K7(TMT6plex)	75	87	G	S	1	1	1	AT1G68730.1	Zim17-type zinc finger protein	0.444522	0.920258	-0.11989
mEEITEGVNNMNLAVDTQkkNR	N-Term(Acetyl); K19(TMT6plex); K20(TMT6plex)	1	22	-	I	1	1	1	AT1G29250.1	Alba DNA/RNA-binding protein	0.433906	0.920222	-0.119946
sATQTAGE	N-Term(TMT6plex)	25	32	A	V	1	1	1	AT2G01350.1	quinolinate phoshoribosyltransferase	0.430333	0.919884	-0.120476
tAATSSAVVAPER	N-Term(TMT6plex)	68	80	Q	F	10	1	1	AT3G25920.1	ribosomal protein L15	0.240521	0.919884	-0.120477
dDGFcSAPSIVE	N-Term(TMT6plex); C5(Carbamidomethyl)	21	32	S	S	1	1	1	AT4G17050.1	ureidoglycine aminohydrolase	0.588386	0.919851	-0.120528
iQGGDFTE	N-Term(TMT6plex)	206	213	M	G	1	1	1	AT3G62030.2	rotamase CYP 4	0.729634	0.919759	-0.120672
lLYQGGQTE	N-Term(TMT6plex)	167	175	K	V	1	3	1	AT3G45960.2	expansin-like A3	0.681248	0.919711	-0.120747
tTPQVkTGLFVGLN	N-Term(Acetyl); K6(TMT6plex)	2	15	M	K	1	1	1	AT3G53740.2	Ribosomal protein L36e family protein	0.870486	0.919644	-0.120853
mENQEPDIEkLPR	N-Term(Acetyl); K10(TMT6plex)	1	13	-	D	2	1	1	AT1G20370.1	Pseudouridine synthase family protein	0.253046	0.919476	-0.121117
sILFASPE	N-Term(TMT6plex)	83	90	D	Y	1	1	1	AT3G27890.1	NADPH:quinone oxidoreductase	0.599056	0.91939	-0.121251
aGSAPEGTQFDTR	N-Term(TMT6plex)	2	14	M	Q	3	1	1	AT1G54270.1	eif4a-2	0.273655	0.919342	-0.121327
vTASFANENR	N-Term(TMT6plex)	52	61	L	E	3	1	1	AT1G63940.2	monodehydroascorbate reductase 6	0.232001	0.91917	-0.121597
aSFDEAPPGNPkAGE	N-Term(Acetyl); K12(TMT6plex)	2	16	M	K	5	1	1	AT4G10040.1	cytochrome c-2	0.354734	0.919037	-0.121805
sGkGEGPAIGIDLGTTYSc	N-Term(Acetyl); K3(TMT6plex); C19(Carbamidomethyl)	2	20	M	V	4	1	1	AT5G02500.1	heat shock cognate protein 70-1	0.513668	0.918974	-0.121904
aASPLVVQkTEE	N-Term(Acetyl); K9(TMT6plex)	2	13	M	E	1	1	1	AT4G04830.1	methionine sulfoxide reductase B5	0.508693	0.91895	-0.121942
qkLAPILDE	N-Term(TMT6plex); K2(TMT6plex)	408	416	C	V	2	2	1	AT1G21750.1	PDI-like 1-1	0.272984	0.918764	-0.122234
tLGSGGSSVVVPR	N-Term(TMT6plex)	2	14	M	N	6	1	1	AT3G52560.4	ubiquitin E2 variant 1D-4	0.28425	0.918589	-0.122509
skDGLSNDQVSSMkE	N-Term(Acetyl); K2(TMT6plex); K14(TMT6plex)	2	16	M	A	4	1	1	AT1G62820.1	Calcium-binding EF-hand family protein	0.0450854	0.918422	-0.122771
aDLkSTFL	N-Term(Acetyl); K4(TMT6plex)	2	9	M	D	1	1	1	AT4G17190.1	farnesyl diphosphate synthase 2	0.847529	0.918025	-0.123395
aAEGEVIAcH	N-Term(TMT6plex); C9(Carbamidomethyl)	2	11	M	T	1	1	1	AT5G42980.1	thioredoxin 3	0.454724	0.917748	-0.12383
tDVHYcDNNE	N-Term(TMT6plex); C6(Carbamidomethyl)	25	34	A	E	2	1	1	AT3G11780.2	MD-2-related lipid recognition domain-containing protein / ML domain-containing protein	0.472878	0.917536	-0.124163
TGTGSGAQkLE	K9(TMT6plex)	246	256	G	A	2	1	1	AT3G16460.1	Mannose-binding lectin superfamily protein	0.408879	0.917515	-0.124196
gGEGDSSQPQSGEGEAVAVNIR	N-Term(TMT6plex)	2	23	M	C	7	1	1	AT2G17200.1	ubiquitin family protein	0.402699	0.917157	-0.12476
aSSSSTSTGDGYNEPWVEkYR	N-Term(Acetyl); K19(TMT6plex)					1	1	1	AT1G63160.1	replication factor C 2	0.88103	0.917152	-0.124767
aSLkVPSNVPLPEDDAEQLHkAF	N-Term(Acetyl); K4(TMT6plex); K21(TMT6plex)	2	24	M	S	1	1	1	AT5G65020.1	annexin 2	0.829363	0.917097	-0.124854
sSVEkTGSDSGAIENR	N-Term(Acetyl); K5(TMT6plex)	53	68	M	A	2	1	1	AT1G55805.1	BolA-like family protein	0.213005	0.916839	-0.12526
skTEAISL	N-Term(Acetyl); K2(TMT6plex)	2	9	M	T	1	1	1	AT3G12710.1	DNA glycosylase superfamily protein	0.562335	0.916709	-0.125464
aTTNIGkEE	N-Term(TMT6plex); K7(TMT6plex)	71	79	M	K	2	1	1	AT5G24400.1	NagB/RpiA/CoA transferase-like superfamily protein	0.150578	0.91656	-0.125699
aVTETEEkPAALDPSSEAAR	N-Term(TMT6plex); K8(TMT6plex)	57	76	Y	R	2	1	1	AT3G52150.1	RNA-binding (RRM/RBD/RNP motifs) family protein	0.445073	0.916264	-0.126165
aVTFSDLHTEE	N-Term(TMT6plex)	2	12	M	G	3	1	1	AT5G19510.1	Translation elongation factor EF1B/ribosomal protein S6 family protein	0.256678	0.916194	-0.126276
mEAVTAIkPLIR	N-Term(Acetyl); K8(TMT6plex)	1	12	-	V	2	1	1	AT3G27890.1	NADPH:quinone oxidoreductase	0.696936	0.916129	-0.126378
sSDSVLDPE	N-Term(TMT6plex)	51	59	V	S	1	1	1	AT4G28590.1	FUNCTIONS IN: molecular_function unknown; INVOLVED IN: biological_process unknown; LOCATED IN: chloroplast; EXPRESSED IN: 21 plant structures; EXPRESSED DURING: 10 growth stages; BEST Arabidopsis thaliana protein match is: Thioredoxin superfamily protein (TAIR:AT2G31840.1); Has 114 Blast hits to 112 proteins in 39 species: Archae - 2; Bacteria - 0; Metazoa - 17; Fungi - 6; Plants - 67; Viruses - …	0.670803	0.916118	-0.126395
aSDSHTPTVTTPE	N-Term(TMT6plex)	2	14	M	K	1	1	1	AT3G05900.1	neurofilament protein-related	0.390418	0.916041	-0.126516
sVEATSDVAPQIEHSDAR	N-Term(TMT6plex)	392	409	N	N	1	2	1	AT1G29350.1	Kinase-related protein of unknown function (DUF1296)	0.871468	0.915925	-0.126698
tNTAATTEAkm	N-Term(Acetyl); K10(TMT6plex); M11(Oxidation)	2	12	M	A	1	1	1	AT1G77540.1	Acyl-CoA N-acyltransferases (NAT) superfamily protein	0.375269	0.915736	-0.126997
mISNSTSVAE	N-Term(TMT6plex)	377	386	C	V	2	2	1	AT1G04820.1	tubulin alpha-4 chain	0.242175	0.915568	-0.127262
tVIDILTR	N-Term(TMT6plex)	2	9	M	V	1	1	1	AT3G09740.1	syntaxin of plants 71	0.31962	0.915437	-0.127468
aATASSEASEGPVmGLIN	N-Term(TMT6plex); M14(Oxidation)	2	19	M	K	1	1	1	AT1G27090.1	glycine-rich protein	0.474724	0.915133	-0.127947
aPVGPRSGD	N-Term(TMT6plex)	2	10	M	A	1	1	1	AT5G54750.2	Transport protein particle (TRAPP) component	0.289718	0.915057	-0.128066
ySLIPmVIE	N-Term(TMT6plex); M6(Oxidation)	30	38	S	H	1	1	1	AT5G23140.1	nuclear-encoded CLP protease P7	0.339065	0.914991	-0.12817
gFPNVHSRLcE	N-Term(TMT6plex); C10(Carbamidomethyl)	303	313	C	Y	1	1	1	AT1G54010.1	GDSL-like Lipase/Acylhydrolase superfamily protein	0.55932	0.914779	-0.128505
mQSDNGkLF	N-Term(Acetyl); K7(TMT6plex)	1	9	-	I	1	1	1	AT3G07810.2	RNA-binding (RRM/RBD/RNP motifs) family protein	0.282583	0.914278	-0.129295
lDGQSVDAAELFER	N-Term(TMT6plex)	43	56	A	A	3	1	1	AT5G03160.1	homolog of mamallian P58IPK	0.426061	0.914046	-0.129662
cLSFVSSGGTVAkPE	C1(Carbamidomethyl); K13(TMT6plex)	53	67	D	G	1	1	1	AT5G64080.1	Bifunctional inhibitor/lipid-transfer protein/seed storage 2S albumin superfamily protein	0.865374	0.913875	-0.129932
tADSTVALVH	N-Term(TMT6plex)	2	11	M	S	4	1	1	AT4G21660.2	proline-rich spliceosome-associated (PSP) family protein	0.402975	0.913528	-0.13048
sNDkDSmNmSDLSTALNEEDR	N-Term(Acetyl); K4(TMT6plex); M7(Oxidation); M9(Oxidation)	2	22	M	A	3	1	1	AT2G19480.1	nucleosome assembly protein 1;2	0.434346	0.913232	-0.130947
tLESQETR	N-Term(TMT6plex)	285	292	R	A	1	1	1	AT3G62030.2	rotamase CYP 4	0.37982	0.913141	-0.131091
mLAVFEkTVANSPEALQSPH	N-Term(Acetyl); M1(Oxidation); K7(TMT6plex)	1	20	-	S	3	1	1	AT5G43830.1	Aluminium induced protein with YGL and LRDR motifs	0.674851	0.912999	-0.131315
sVSTTLDTPATASTHkPFPAE	N-Term(Acetyl); K16(TMT6plex)	43	63	C	V	1	1	1	AT3G21200.1	proton gradient regulation 7	0.550517	0.912687	-0.131808
nLANDPTIE	N-Term(TMT6plex)	238	246	L	R	1	3	1	AT1G76030.1	ATPase, V1 complex, subunit B protein	0.525991	0.912563	-0.132004
dLTTPVVSG	N-Term(TMT6plex)	146	154	E	A	1	1	1	AT3G18490.1	Eukaryotic aspartyl protease family protein	0.572015	0.912519	-0.132073
aNANGkAATSLPE	N-Term(Acetyl); K6(TMT6plex)	2	14	M	K	2	1	1	AT3G46970.1	alpha-glucan phosphorylase 2	0.311858	0.912328	-0.132375
vEPVNSSLGkm	N-Term(Acetyl); K10(TMT6plex); M11(Oxidation)	2	12	M	L	1	1	1	AT5G16280.1	Tetratricopeptide repeat (TPR)-like superfamily protein	0.519604	0.912196	-0.132584
vASTTQVQDGVRSGSVGSQE	N-Term(TMT6plex)	52	71	C	R	1	1	1	AT4G35630.1	phosphoserine aminotransferase	0.622464	0.912146	-0.132663
qTVTATPPANE	N-Term(TMT6plex)	68	78	A	A	1	1	1	AT1G03630.1	protochlorophyllide oxidoreductase C	0.578961	0.912032	-0.132844
aFAGSDSE	N-Term(TMT6plex)	47	54	A	T	1	1	1	AT2G35450.1	catalytics;hydrolases	0.37604	0.912026	-0.132853
vLQQAGSLE	N-Term(TMT6plex)	64	72	N	G	1	1	1	AT1G80560.1	isopropylmalate dehydrogenase 2	0.573476	0.911962	-0.132954
mDkSSTmLVHYD	N-Term(Acetyl); K3(TMT6plex); M7(Oxidation)	1	12	-	K	2	2	1	AT4G31490.1	Coatomer, beta subunit	0.404641	0.911617	-0.133501
mDkASITE	N-Term(Acetyl); M1(Oxidation); K3(TMT6plex)	1	8	-	G	1	1	1	AT1G22440.1	Zinc-binding alcohol dehydrogenase family protein	0.368065	0.911591	-0.133542
sAFTSkFADELIAN	N-Term(Acetyl); K6(TMT6plex)	2	15	M	A	3	1	1	AT3G52930.1	Aldolase superfamily protein	0.638813	0.911499	-0.133688
gATTLDEYR	N-Term(TMT6plex)					2	3	1	AT5G50920.1	CLPC homologue 1	0.43931	0.911328	-0.133958
tISLSLSEEPALE	N-Term(TMT6plex)	73	85	N	T	1	1	1	AT3G15950.1	DNA topoisomerase-related	0.735193	0.911225	-0.13412
VQkLVAGLPE	K3(TMT6plex)	103	112	E	G	1	1	1	AT1G79550.1	phosphoglycerate kinase	0.512406	0.911017	-0.13445
aEkNASAVDGAIR	N-Term(Acetyl); K3(TMT6plex)	2	14	M	V	3	1	1	AT5G44110.1	P-loop containing nucleoside triphosphate hydrolases superfamily protein	0.50537	0.910944	-0.134566
sASGTVLVE	N-Term(TMT6plex)	41	49	V	K	1	1	1	AT4G01310.1	Ribosomal L5P family protein	0.274112	0.910812	-0.134775
sSGSDLPPHQE	N-Term(TMT6plex)	103	113	F	I	2	1	1	AT1G54220.1	Dihydrolipoamide acetyltransferase, long form protein	0.599079	0.910671	-0.134998
sSDTLVASGSPkEDER	N-Term(TMT6plex); K12(TMT6plex)	52	67	S	Q	1	1	1	AT5G14260.3	Rubisco methyltransferase family protein	0.547899	0.910593	-0.135121
aSSISTGVkF	N-Term(Acetyl); K9(TMT6plex)	2	11	M	V	1	1	1	AT1G70670.1	Caleosin-related family protein	0.597873	0.910571	-0.135156
sVLGGDGTVDTDkE	N-Term(TMT6plex); K13(TMT6plex)	538	551	L	S	1	1	1	AT4G34450.1	coatomer gamma-2 subunit, putative / gamma-2 coat protein, putative / gamma-2 COP, putative	0.648529	0.91056	-0.135174
mESDEAAAVSPQATTPSGGTGASGPkkR	N-Term(Acetyl); K26(TMT6plex); K27(TMT6plex)	1	28	-	G	2	1	1	AT2G19520.1	Transducin family protein / WD-40 repeat family protein	0.497041	0.910416	-0.135402
aLLVEkTSSGR	N-Term(Acetyl); K6(TMT6plex)	2	12	M	E	12	2	1	AT4G13940.1	S-adenosyl-L-homocysteine hydrolase	0.110348	0.910407	-0.135416
sSTGFDNSNVVVkE	N-Term(TMT6plex); K13(TMT6plex)	63	76	S	K	1	1	1	AT2G02500.1	Nucleotide-diphospho-sugar transferases superfamily protein	0.160857	0.910247	-0.13567
yDPDTLQDLcVADR	N-Term(TMT6plex); C10(Carbamidomethyl)	22	35	A	T	5	1	1	AT3G62020.1	germin-like protein 10	0.0970727	0.910166	-0.135799
mYADkLEAESGSR	N-Term(Acetyl); M1(Oxidation); K5(TMT6plex)	1	13	-	K	2	1	1	AT3G07170.1	Sterile alpha motif (SAM) domain-containing protein	0.210517	0.910048	-0.135985
aQNQQPIFQTkPPE	N-Term(Acetyl); K11(TMT6plex)	2	15	M	Q	1	1	1	AT1G19770.1	purine permease 14	0.410597	0.909762	-0.136439
aADNTGSkSS	N-Term(Acetyl); K8(TMT6plex)	2	11	M	S	1	1	1	AT1G26110.1	decapping 5	0.818381	0.90971	-0.136522
aGLFDkQAD	N-Term(Acetyl); K6(TMT6plex)	2	10	M	L	1	1	1	AT5G10830.1	S-adenosyl-L-methionine-dependent methyltransferases superfamily protein	0.332345	0.909616	-0.13667
mDQAkGYEH	N-Term(Acetyl); K5(TMT6plex)	1	9	-	V	2	1	1	AT2G35050.1	Protein kinase superfamily protein with octicosapeptide/Phox/Bem1p domain	0.0906527	0.908992	-0.13766
mQQQGSkSGSE	N-Term(Acetyl); M1(Oxidation); K7(TMT6plex)	1	11	-	M	3	1	1	AT1G08780.1	ABI3-interacting protein 3	0.392539	0.908944	-0.137736
aQEEVQkS	N-Term(TMT6plex); K7(TMT6plex)	2	9	M	A	1	1	1	AT1G72150.1	PATELLIN 1	0.421352	0.908931	-0.137757
sINSIDSAATPSYPkSE	N-Term(TMT6plex); K15(TMT6plex)	70	86	A	D	1	1	1	AT5G04740.1	ACT domain-containing protein	0.290251	0.908796	-0.137971
aAATTEPLTVLVTGAGGR	N-Term(TMT6plex)	70	87	S	T	4	1	1	AT2G37660.1	NAD(P)-binding Rossmann-fold superfamily protein	0.496814	0.908786	-0.137988
sTkVLDPAFQGAGQkPGTE	N-Term(Acetyl); K3(TMT6plex); K15(TMT6plex)	2	20	M	I	4	1	1	AT2G41740.1	villin 2	0.0348225	0.908672	-0.138169
tADSTVAL	N-Term(TMT6plex)	2	9	M	V	1	1	1	AT4G21660.2	proline-rich spliceosome-associated (PSP) family protein	0.650017	0.908594	-0.138292
gTNDLDIEEGTLEIGMEYR	N-Term(TMT6plex)	2	20	M	T	7	1	1	AT1G76030.1	ATPase, V1 complex, subunit B protein	0.268327	0.908588	-0.138302
sGGLDMSLDDIIkSNR	N-Term(Acetyl); K13(TMT6plex)	2	17	M	K	4	1	1	AT5G02530.1	RNA-binding (RRM/RBD/RNP motifs) family protein	0.418537	0.908467	-0.138494
nIAIGGVQE	N-Term(TMT6plex)	5	13	R	E	1	1	1	AT3G26520.1	tonoplast intrinsic protein 2	0.6054	0.908201	-0.138917
mEAmkETVEESLR	N-Term(Acetyl); M1(Oxidation); M4(Oxidation); K5(TMT6plex)	1	13	-	E	2	1	1	AT4G36250.1	aldehyde dehydrogenase 3F1	0.636583	0.908077	-0.139113
aPMAHILYDE	N-Term(TMT6plex)	111	120	C	V	1	1	1	AT3G60750.1	Transketolase	0.46433	0.907641	-0.139807
gNTGLNMLPQARE	N-Term(TMT6plex)	300	312	D	F	1	1	1	AT2G45770.2	signal recognition particle receptor protein, chloroplast (FTSY)	0.316882	0.907514	-0.140008
aTSSAWkLD	N-Term(Acetyl); K7(TMT6plex)	2	10	M	D	2	1	1	AT1G09780.1	Phosphoglycerate mutase, 2,3-bisphosphoglycerate-independent	0.484811	0.907208	-0.140495
aAVSSSSETGDcGVTGkR	N-Term(Acetyl); C12(Carbamidomethyl); K17(TMT6plex)	2	19	M	D	1	1	1	AT1G19000.1	Homeodomain-like superfamily protein	0.249453	0.90714	-0.140603
gAPLVcHG	N-Term(TMT6plex); C6(Carbamidomethyl)	2	9	M	H	1	1	1	AT1G15470.1	Transducin/WD40 repeat-like superfamily protein	0.139647	0.906853	-0.141059
mIPSYDPNDTE	N-Term(TMT6plex)	1	11	-	A	1	1	1	AT1G28130.1	Auxin-responsive GH3 family protein	0.259209	0.906824	-0.141105
aSSSAVATS	N-Term(TMT6plex)	345	353	E	F	1	1	1	AT4G39120.1	myo-inositol monophosphatase like 2	0.553344	0.906707	-0.141291
gYDPcTESYAENYFNR	N-Term(TMT6plex); C5(Carbamidomethyl)	327	342	A	K	5	1	1	AT5G08260.1	serine carboxypeptidase-like 35	0.313552	0.906406	-0.141771
skEVSEEGkTHH	N-Term(Acetyl); K2(TMT6plex); K9(TMT6plex)	2	13	M	G	2	1	1	AT4G35100.1	plasma membrane intrinsic protein 3	0.498912	0.906335	-0.141884
vNQIGTVTE	N-Term(TMT6plex)	391	399	K	S	1	2	1	AT1G74030.1	enolase 1	0.520692	0.906325	-0.141899
aASVDADADLSSSTSLE	N-Term(TMT6plex)	79	95	S	T	2	1	1	AT5G08410.1	ferredoxin/thioredoxin reductase subunit A (variable subunit) 2	0.762124	0.906147	-0.142183
sIGLDNTE	N-Term(TMT6plex)	78	85	A	D	1	1	1	AT2G01140.1	Aldolase superfamily protein	0.485247	0.905987	-0.142438
aLGDDLLkSNSFVE	N-Term(TMT6plex); K8(TMT6plex)	54	67	L	G	1	1	1	AT1G12840.1	vacuolar ATP synthase subunit C (VATC) / V-ATPase C subunit / vacuolar proton pump C subunit (DET3)	0.346451	0.905849	-0.142657
aSAVTASGkVE	N-Term(Acetyl); K9(TMT6plex)	2	12	M	K	1	1	1	AT1G56090.1	Tetratricopeptide repeat (TPR)-like superfamily protein	0.294204	0.905844	-0.142666
aGFPGFSY	N-Term(TMT6plex)	2	9	M	L	1	1	1	AT2G43780.1	unknown protein; Has 30 Blast hits to 30 proteins in 11 species: Archae - 0; Bacteria - 0; Metazoa - 0; Fungi - 0; Plants - 30; Viruses - 0; Other Eukaryotes - 0 (source: NCBI BLink).	0.580469	0.9057	-0.142894
aSkTkTSLSE	N-Term(Acetyl); K3(TMT6plex); K5(TMT6plex)	2	11	M	T	1	1	1	AT5G16730.1	Plant protein of unknown function (DUF827)	0.433023	0.905632	-0.143004
tVPNSDDGDR	N-Term(TMT6plex)	2	11	M	S	1	1	1	AT5G50900.1	ARM repeat superfamily protein	0.356453	0.905615	-0.14303
sLIDPDGGE	N-Term(TMT6plex)	63	71	S	L	2	1	1	AT1G19920.1	Pseudouridine synthase/archaeosine transglycosylase-like family protein	0.343665	0.905387	-0.143393
aSTIYTckE	N-Term(Acetyl); C7(Carbamidomethyl); K8(TMT6plex)	2	10	M	C	2	1	1	AT2G17705.1	unknown protein; FUNCTIONS IN: molecular_function unknown; INVOLVED IN: biological_process unknown; LOCATED IN: plasma membrane; EXPRESSED IN: cultured cell; BEST Arabidopsis thaliana protein match is: unknown protein (TAIR:AT4G08330.1); Has 135 Blast hits to 135 proteins in 32 species: Archae - 5; Bacteria - 29; Metazoa - 0; Fungi - 0; Plants - 91; Viruses - 0; Other Eukaryotes - 10 (source: NCB…	0.280658	0.9053	-0.143532
vSGGGSkTSGGE	N-Term(TMT6plex); K7(TMT6plex)	2	13	M	A	1	1	1	AT4G16250.1	phytochrome D	0.242459	0.905294	-0.143542
tTEEkEILAAkLEEQ	N-Term(Acetyl); K5(TMT6plex); K11(TMT6plex)	2	16	M	K	1	1	1	AT3G12390.1	Nascent polypeptide-associated complex (NAC), alpha subunit family protein	0.341544	0.905272	-0.143576
gTISDVVE	N-Term(TMT6plex)	70	77	L	S	1	1	1	AT4G29210.1	gamma-glutamyl transpeptidase 4	0.331592	0.905241	-0.143626
iNSQPSVNAE	N-Term(TMT6plex)	439	448	T	R	1	1	1	AT2G44160.1	methylenetetrahydrofolate reductase 2	0.71617	0.905159	-0.143756
aGPSTSSY	N-Term(TMT6plex)	56	63	R	L	1	1	1	AT4G31560.1	high chlorophyll fluorescence 153	0.386247	0.905128	-0.143807
vSPSEmTETAPAImTTESER	N-Term(TMT6plex); M6(Oxidation); M14(Oxidation)	2	21	M	I	1	1	1	AT2G32170.2	S-adenosyl-L-methionine-dependent methyltransferases superfamily protein	0.875267	0.904916	-0.144144
aTDIISQEER	N-Term(TMT6plex)	25	34	F	V	3	1	1	AT4G25280.1	P-loop containing nucleoside triphosphate hydrolases superfamily protein	0.101417	0.904883	-0.144197
mMVDTSAGEkR	N-Term(Acetyl); M1(Oxidation); K10(TMT6plex)	62	72	K	I	1	1	1	AT5G53140.1	Protein phosphatase 2C family protein	0.26387	0.904651	-0.144567
fASVmGFPSDE	N-Term(TMT6plex); M5(Oxidation)	119	129	M	K	3	1	1	AT2G30860.1	glutathione S-transferase PHI 9	0.756658	0.904248	-0.14521
aTTGAAATTEIGNPEYkQPR	N-Term(Acetyl); K17(TMT6plex)	2	21	M	S	2	1	1	AT1G01930.1	zinc finger protein-related	0.609342	0.904204	-0.145281
aDAGGGAPAAAkVEE	N-Term(TMT6plex); K12(TMT6plex)	287	301	S	K	1	1	1	AT3G09200.1	Ribosomal protein L10 family protein	0.548889	0.904187	-0.145306
gLSVGSSLVEE	N-Term(TMT6plex)	235	245	Q	D	2	3	1	AT1G79550.1	phosphoglycerate kinase	0.572781	0.903953	-0.14568
mkSGSSTLNPY	N-Term(Acetyl); M1(Oxidation); K2(TMT6plex)	1	11	-	A	1	1	1	AT5G25540.1	CTC-interacting domain 6	0.473161	0.903951	-0.145684
qGPPPMVQER	N-Term(TMT6plex)	102	111	G	F	1	1	1	AT1G02560.1	nuclear encoded CLP protease 5	0.381188	0.903923	-0.145728
gESGISLIDR	N-Term(TMT6plex)	88	97	S	F	1	1	1	AT5G46290.3	3-ketoacyl-acyl carrier protein synthase I	0.674058	0.903751	-0.146003
dLAAGVSTR	N-Term(TMT6plex)	91	99	W	R	1	1	1	AT1G18080.1	Transducin/WD40 repeat-like superfamily protein	0.714406	0.90369	-0.1461
lVVSPAERE	N-Term(TMT6plex)	226	234	C	R	1	1	1	AT5G22470.1	NAD+ ADP-ribosyltransferases;NAD+ ADP-ribosyltransferases	0.440428	0.903687	-0.146105
kASSTDTE	N-Term(Acetyl); K1(TMT6plex)	49	56	V	T	1	1	1	AT2G33800.1	Ribosomal protein S5 family protein	0.317749	0.903611	-0.146227
mQAAPPkPR	N-Term(Acetyl); K7(TMT6plex)	86	94	G	L	1	1	1	AT4G03430.1	pre-mRNA splicing factor-related	0.431745	0.90359	-0.14626
ncDTYLGEVTVYYPcR	N-Term(TMT6plex); C2(Carbamidomethyl); C15(Carbamidomethyl)	30	45	A	E	2	1	1	AT3G05730.1	Encodes a defensin-like (DEFL) family protein.	0.319323	0.903449	-0.146485
TAELkELDSSNSDAIER	K5(TMT6plex)	57	73	L	I	1	1	1	AT1G70410.2	beta carbonic anhydrase 4	0.157	0.90343	-0.146515
fGFVNFENPE	N-Term(TMT6plex)	267	276	C	D	1	1	1	AT2G23350.1	poly(A) binding protein 4	0.318207	0.903291	-0.146737
tNPILLEPFE	N-Term(TMT6plex)	21	30	A	S	1	1	1	AT5G01800.1	saposin B domain-containing protein	0.606663	0.903135	-0.146986
aQPLVkkD	N-Term(Acetyl); K6(TMT6plex); K7(TMT6plex)	2	9	M	D	1	1	1	AT4G34450.1	coatomer gamma-2 subunit, putative / gamma-2 coat protein, putative / gamma-2 COP, putative	0.228573	0.902898	-0.147366
sNDkDSFNVSDLTSALkDEDR	N-Term(Acetyl); K4(TMT6plex); K17(TMT6plex)	2	22	M	A	2	1	1	AT5G56950.1	nucleosome assembly protein 1;3	0.212436	0.902826	-0.147481
aEMkSVGVVGAGQ	N-Term(Acetyl); K4(TMT6plex)	2	14	M	M	1	1	1	AT3G15290.1	3-hydroxyacyl-CoA dehydrogenase family protein	0.848776	0.902818	-0.147494
tSPSHASDRGGGDGDSVE	N-Term(TMT6plex)	2	19	M	N	1	1	1	AT5G18200.1	UTP:galactose-1-phosphate uridylyltransferases;ribose-5-phosphate adenylyltransferases	0.721941	0.902812	-0.147503
eEIDDGR	N-Term(TMT6plex)	96	102	E	K	1	1	1	AT4G30210.1	P450 reductase 2	0.24551	0.902478	-0.148036
mESTISLkVN	N-Term(Acetyl); M1(Oxidation); K8(TMT6plex)	1	10	-	K	1	1	1	AT5G41685.1	Mitochondrial outer membrane translocase complex, subunit Tom7	0.487538	0.902413	-0.14814
sSASSTYE	N-Term(TMT6plex)	26	33	E	L	1	1	1	AT4G25890.1	60S acidic ribosomal protein family	0.400894	0.902379	-0.148194
sAQmEEPETLGkR	N-Term(Acetyl); M4(Oxidation); K12(TMT6plex)	2	14	M	K	1	1	1	AT2G06990.1	RNA helicase, ATP-dependent, SK12/DOB1 protein	0.32184	0.902192	-0.148493
mEkPGHETDIAGSR	N-Term(Acetyl); K3(TMT6plex)	1	14	-	R	1	1	1	AT4G19350.1	embryo defective 3006	0.294582	0.902098	-0.148644
mEIDSEkIHER	N-Term(Acetyl); K7(TMT6plex)	1	11	-	K	1	1	1	AT2G42120.1	DNA polymerase delta small subunit	0.259762	0.9015	-0.149601
qGGANAGHTIYNSE	N-Term(TMT6plex)	99	112	C	G	2	1	1	AT3G57610.1	adenylosuccinate synthase	0.574757	0.901478	-0.149637
sSLSSSPEPPSSE	N-Term(TMT6plex)	32	44	F	S	1	1	1	AT3G28700.1	Protein of unknown function (DUF185)	0.432278	0.901416	-0.149736
gSQGkLTVTDDDIIE	N-Term(TMT6plex); K5(TMT6plex)	519	533	C	K	1	1	1	AT2G30110.1	ubiquitin-activating enzyme 1	0.548402	0.901152	-0.150157
sDLPDDmPLDSDVFE	N-Term(TMT6plex); M7(Oxidation)	38	52	G	V	1	1	1	AT2G27190.1	purple acid phosphatase 12	0.610324	0.900926	-0.150519
aTDSQPNQkL	N-Term(Acetyl); K9(TMT6plex)	2	11	M	T	1	1	1	AT5G23530.1	carboxyesterase 18	0.188103	0.900917	-0.150534
aSSVSSAVDSDSLVE	N-Term(TMT6plex)	67	81	S	D	1	1	1	AT3G10670.1	non-intrinsic ABC protein 7	0.517583	0.900904	-0.150554
gIFNGLPVPSDkTY	N-Term(TMT6plex); K12(TMT6plex)	2	15	M	L	1	1	1	AT3G10380.1	subunit of exocyst complex 8	0.397959	0.90085	-0.150642
mENAGkATSL	N-Term(Acetyl); K6(TMT6plex)	1	10	-	Q	2	1	1	AT2G43940.1	S-adenosyl-L-methionine-dependent methyltransferases superfamily protein	0.289446	0.900741	-0.150816
tGTDVVAAVEE	N-Term(TMT6plex)	75	85	A	Q	1	1	1	AT4G29060.1	elongation factor Ts family protein	0.213598	0.900593	-0.151052
mETPIDAPNkDE	N-Term(Acetyl); K10(TMT6plex)	1	12	-	H	1	1	1	AT3G60180.2	P-loop containing nucleoside triphosphate hydrolases superfamily protein	0.474307	0.900533	-0.151148
eLNVDGLR	N-Term(TMT6plex)	356	363	S	G	1	1	1	AT4G18480.1	P-loop containing nucleoside triphosphate hydrolases superfamily protein	0.440526	0.900377	-0.151399
tNYHYIVPE	N-Term(TMT6plex)	115	123	D	L	1	3	1	AT5G17920.1	Cobalamin-independent synthase family protein	0.544631	0.900064	-0.1519
NGVSkSGVQFYHDLIDE	K5(TMT6plex)	131	147	E	L	1	1	1	AT5G28510.1	beta glucosidase 24	0.376246	0.899876	-0.152201
aANAALSLDHIQE	N-Term(TMT6plex)	22	34	P	T	2	1	1	AT4G23620.2	Ribosomal protein L25/Gln-tRNA synthetase, anti-codon-binding domain	0.185075	0.899667	-0.152537
mDNkQNASYQAGQATGQTkE	N-Term(Acetyl); K4(TMT6plex); K19(TMT6plex)	1	20	-	K	1	1	1	AT3G02480.1	Late embryogenesis abundant protein (LEA) family protein	0.513486	0.899651	-0.152563
tEENDYGGNQkILH	N-Term(Acetyl); K11(TMT6plex)	2	15	M	Q	2	1	1	AT1G13190.1	RNA-binding (RRM/RBD/RNP motifs) family protein	0.740868	0.899634	-0.15259
TGkVASPAQAQE	K3(TMT6plex)	173	184	G	V	2	1	1	AT3G55440.1	triosephosphate isomerase	0.328208	0.899632	-0.152593
sYTALLDE	N-Term(TMT6plex)	136	143	C	S	1	1	1	AT1G17290.1	alanine aminotransferas	0.663454	0.899468	-0.152856
aTATEQSPGEVVQkVESPVVVITGASR	N-Term(Acetyl); K14(TMT6plex)	60	86	Q	G	1	1	1	AT1G24360.1	NAD(P)-binding Rossmann-fold superfamily protein	0.398478	0.899144	-0.153376
yPIFAQQNYENPR	N-Term(TMT6plex)	36	48	A	E	1	1	1	ATCG00540.1	photosynthetic electron transfer A	0.744645	0.89912	-0.153415
vVEGmQFDR	N-Term(TMT6plex); M5(Oxidation)	239	247	Y	G	1	3	1	AT3G13470.1	TCP-1/cpn60 chaperonin family protein	0.805629	0.899062	-0.153507
kSIANSEPPVSLSE	N-Term(TMT6plex); K1(TMT6plex)	39	52	C	R	2	1	1	AT3G47450.1	P-loop containing nucleoside triphosphate hydrolases superfamily protein	0.202097	0.899014	-0.153585
gmGAAAVFE	N-Term(TMT6plex); M2(Oxidation)	429	437	T	R	1	3	1	AT2G33150.1	peroxisomal 3-ketoacyl-CoA thiolase 3	0.717686	0.898953	-0.153682
sNQGSDLAE	N-Term(TMT6plex)	50	58	N	L	1	1	1	AT5G60600.1	4-hydroxy-3-methylbut-2-enyl diphosphate synthase	0.506479	0.898867	-0.153821
aNSVVPAYIPIVE	N-Term(TMT6plex)	292	304	C	K	1	1	1	AT1G03475.1	Coproporphyrinogen III oxidase	0.794392	0.898762	-0.153989
gIVGNSLAE	N-Term(TMT6plex)					1	1	1	AT4G24220.1	NAD(P)-binding Rossmann-fold superfamily protein	0.269828	0.898716	-0.154062
sDTLVASGSPkEDER	N-Term(TMT6plex); K11(TMT6plex)	53	67	S	Q	1	1	1	AT5G14260.3	Rubisco methyltransferase family protein	0.523047	0.898354	-0.154644
[truncated: 1,937 more rows]

## Sheet: up 2 fold p<0.05
TMT TAILS proteomic quantitative information (Green are from GluC and red from Trypsin, the internal peptides are italic)
Sequence	Modifications	pep_start	pep_end	pep_residue_before	pep_residue_after	# PSMs	# Proteins	# Protein Groups	Protein.Group.	Accessions	pValue	prt6 vs col0 ratio	prt6 vs Col-0 (log2)
gLEETIcSARcTDNLDDPSR	N-Term(TMT6plex); C7(Carbamidomethyl); C11(Carbamidomethyl)	283	302	N	A	1	1	1	AT5G44120.3	RmlC-like cupins superfamily protein	0.00781159	37.3822	5.22428
tDNLDDPSR	N-Term(TMT6plex)	294	302	C	A	1	1	1	AT5G44120.3	RmlC-like cupins superfamily protein	0.0203176	35.8419	5.16357
gEGQGQGQSQGFR	N-Term(TMT6plex)	117	129	F	D	1	1	1	AT1G03880.1	cruciferin 2	0.0439769	33.7211	5.07558
qGQGQSQGFR	N-Term(TMT6plex)	120	129	G	D	2	1	1	AT1G03880.1	cruciferin 2	0.000340521	32.3559	5.01596
gQPWEGQGQQGQQGFR	N-Term(TMT6plex)	175	190	Q	D	1	1	1	AT4G28520.1	cruciferin 3	0.00596412	28.6931	4.84263
vGVSVARYVIE	N-Term(TMT6plex)	71	81	C	Q	1	1	1	AT4G28520.1	cruciferin 3	0.00206204	28.0232	4.80855
gQGQGQSQGFR	N-Term(TMT6plex)	119	129	E	D	4	1	1	AT1G03880.1	cruciferin 2	0.000778926	26.8839	4.74867
gQQGQQGFR	N-Term(TMT6plex)	182	190	Q	D	4	1	1	AT4G28520.1	cruciferin 3	0.000361307	26.2081	4.71194
sGVSFARYIIE	N-Term(TMT6plex)	70	80	C	S	2	1	1	AT5G44120.3	RmlC-like cupins superfamily protein	0.000783023	25.221	4.65655
qGQSQGFR	N-Term(TMT6plex)	122	129	G	D	2	1	1	AT1G03880.1	cruciferin 2	0.000863642	25.1379	4.65179
eILYcTGGQGR	N-Term(TMT6plex); C5(Carbamidomethyl)	403	413	N	I	1	1	1	AT4G28520.1	cruciferin 3	0.00237798	23.4588	4.55206
eATHPDSIR	N-Term(TMT6plex)	16	24	D	A	1	2	1	AT1G17810.1	beta-tonoplast intrinsic protein	0.000423399	21.1463	4.40234
aPFPNAcHFSQ	N-Term(TMT6plex); C7(Carbamidomethyl)	30	40	E	I	1	1	1	AT1G03890.1	RmlC-like cupins superfamily protein	0.00602785	20.1875	4.33539
eGQGQQGQQGFR	N-Term(TMT6plex)	179	190	W	D	1	1	1	AT4G28520.1	cruciferin 3	0.0118327	19.3835	4.27676
qEEEEDmSENVHkVVSR	N-Term(TMT6plex); M7(Oxidation); K13(TMT6plex)	364	380	G	V	1	1	1	AT3G22640.1	cupin family protein	0.00495389	18.7369	4.22781
dNLDVLQATE	N-Term(TMT6plex)	40	49	L	T	1	1	1	AT4G28520.1	cruciferin 3	0.00188061	17.7555	4.1502
qEEEEDMSENVHkVVSR	N-Term(TMT6plex); K13(TMT6plex)	364	380	G	V	1	1	1	AT3G22640.1	cupin family protein	0.00758006	17.5821	4.13604
aQQSHEDDNSAVSR	N-Term(TMT6plex)	42	55	K	R	1	1	1	AT1G06680.1	photosystem II subunit P-1	0.000660351	17.2382	4.10754
qQGQQGFR	N-Term(TMT6plex)	183	190	G	D	4	1	1	AT4G28520.1	cruciferin 3	0.00199882	16.1792	4.01607
gQGQSQGFR	N-Term(TMT6plex)	121	129	Q	D	3	1	1	AT1G03880.1	cruciferin 2	0.00348148	15.2438	3.93016
kIDLQTAQQLQNQDDNR	K1(TMT6plex)	229	245	L	G	1	1	1	AT5G44120.3	RmlC-like cupins superfamily protein	0.00467517	15.1656	3.92273
eGQGQGQSQGFR	N-Term(TMT6plex)	118	129	G	D	5	1	1	AT1G03880.1	cruciferin 2	0.00809552	13.8966	3.79666
gEGEGGGEWGGGGEGGGGGR	N-Term(TMT6plex)	63	82	G	R	1	1	1	AT2G28490.1	RmlC-like cupins superfamily protein	0.022036	12.8305	3.68151
aLEPSHVLkSE	N-Term(TMT6plex); K9(TMT6plex)	43	53	N	A	1	1	1	AT5G44120.3	RmlC-like cupins superfamily protein	0.00300094	12.5653	3.65138
eTFQDSSEFQPR	N-Term(TMT6plex)	114	125	A	F	2	1	1	AT5G44120.3	RmlC-like cupins superfamily protein	0.00421403	12.3866	3.6307
gLEETLcTMR	N-Term(TMT6plex); C7(Carbamidomethyl)	270	279	N	C	7	1	1	AT1G03880.1	cruciferin 2	0.00193158	12.349	3.62632
qGQQGQQFPNE	N-Term(TMT6plex)	25	35	Q	C	1	1	1	AT5G44120.3	RmlC-like cupins superfamily protein	0.00413326	11.9621	3.5804
gQQFPNEcQLDQLNALEPSHVLkSEAGR	N-Term(TMT6plex); C8(Carbamidomethyl); K23(TMT6plex)	29	56	Q	I	4	1	1	AT5G44120.3	RmlC-like cupins superfamily protein	0.00126727	11.7011	3.54857
eEEEDMSENVHkVVSR	N-Term(TMT6plex); K12(TMT6plex)	365	380	Q	V	1	1	1	AT3G22640.1	cupin family protein	0.000272361	11.4655	3.51922
cTDNLDDPSR	N-Term(TMT6plex); C1(Carbamidomethyl)	293	302	R	A	1	1	1	AT5G44120.3	RmlC-like cupins superfamily protein	0.00136147	10.3812	3.37591
aPFPNAcHFS	N-Term(TMT6plex); C7(Carbamidomethyl)	30	39	E	Q	1	1	1	AT1G03890.1	RmlC-like cupins superfamily protein	0.0089984	9.59229	3.26188
mESEGkIVF	N-Term(Acetyl); K6(TMT6plex)	1	9	-	T	1	1	1	AT2G16060.1	hemoglobin 1	0.00568245	9.57923	3.25991
gQGQGQSQGFRD	N-Term(TMT6plex)	119	130	E	M	2	1	1	AT1G03880.1	cruciferin 2	0.00461328	9.57365	3.25907
dTLDPTPE	N-Term(TMT6plex)	60	67	P	I	1	1	1	AT3G13120.1	Ribosomal protein S10p/S20e family protein	0.0438585	9.4054	3.23349
aAATMSWDDGkH	N-Term(Acetyl); K11(TMT6plex)	2	13	M	M	1	1	1	AT3G21380.1	Mannose-binding lectin superfamily protein	0.00528222	9.23816	3.20761
gQGQQGQQGFR	N-Term(TMT6plex)	180	190	E	D	1	1	1	AT4G28520.1	cruciferin 3	0.0198937	8.93639	3.15969
kAQQSHEDDNSAVSR	N-Term(TMT6plex); K1(TMT6plex)	41	55	C	R	1	1	1	AT1G06680.1	photosystem II subunit P-1	0.0180181	8.12631	3.0226
nLDDPSDAD	N-Term(TMT6plex)	283	291	E	V	1	1	1	AT1G03880.1	cruciferin 2	0.007685	8.09175	3.01645
qQGQPWEGQGQQGQQGFR	N-Term(TMT6plex)	173	190	G	D	1	1	1	AT4G28520.1	cruciferin 3	0.00791524	7.98219	2.99679
tIcSMRSHE	N-Term(TMT6plex); C3(Carbamidomethyl)	338	346	E	N	1	1	1	AT4G28520.1	cruciferin 3	0.00875118	7.88289	2.97872
ePPQQGEQEGPR	N-Term(TMT6plex)	33	44	F	R	1	1	1	AT3G22640.1	cupin family protein	0.00242575	7.77348	2.95856
gLEETIcSAR	N-Term(TMT6plex); C7(Carbamidomethyl)	283	292	N	C	31	1	1	AT5G44120.3	RmlC-like cupins superfamily protein	0.00129969	7.48919	2.90481
eAPFPNAc	N-Term(TMT6plex); C8(Carbamidomethyl)	29	36	R	H	1	1	1	AT1G03890.1	RmlC-like cupins superfamily protein	0.00745563	7.41219	2.8899
aSHQEQSYkAGETR	N-Term(Acetyl); K9(TMT6plex)	2	15	M	G	5	1	1	AT1G52690.1	Late embryogenesis abundant protein (LEA) family protein	8.8271e-05	7.2187	2.85174
tTLTHSSGPA	N-Term(TMT6plex)	453	462	E	S	2	1	1	AT5G44120.3	RmlC-like cupins superfamily protein	0.00437811	6.83027	2.77194
gNNPQGQVWLQGRE	N-Term(TMT6plex)	195	208	A	Q	2	1	1	AT5G44120.3	RmlC-like cupins superfamily protein	0.00408896	6.80675	2.76697
qQGQQFPNEcQLDQLNALEPSHVLkSEAGR	N-Term(TMT6plex); C10(Carbamidomethyl); K25(TMT6plex)	27	56	G	I	1	1	1	AT5G44120.3	RmlC-like cupins superfamily protein	0.000244756	6.7996	2.76545
gIEETYcTAkIHENIDDPER	N-Term(TMT6plex); C7(Carbamidomethyl); K10(TMT6plex)	271	290	N	S	1	1	1	AT1G03890.1	RmlC-like cupins superfamily protein	0.0161361	6.72906	2.75041
gTIAADEkR	N-Term(TMT6plex); K8(TMT6plex)	248	256	C	H	1	5	1	AT1G43800.1	Plant stearoyl-acyl-carrier-protein desaturase family protein	0.000123276	6.55496	2.71259
aAATmSWDDGkH	N-Term(Acetyl); M5(Oxidation); K11(TMT6plex)	2	13	M	M	1	1	1	AT3G21380.1	Mannose-binding lectin superfamily protein	0.00337704	6.40632	2.6795
nLDNLDVLQATE	N-Term(TMT6plex)	38	49	C	T	2	1	1	AT4G28520.1	cruciferin 3	0.0247935	6.35256	2.66734
gLEETLcTmR	N-Term(TMT6plex); C7(Carbamidomethyl); M9(Oxidation)	270	279	N	C	6	1	1	AT1G03880.1	cruciferin 2	0.00281911	6.2718	2.64888
eEEEDmSENVHkVVSR	N-Term(TMT6plex); M6(Oxidation); K12(TMT6plex)	365	380	Q	V	1	1	1	AT3G22640.1	cupin family protein	0.0330419	6.24395	2.64246
eIPIELR	N-Term(TMT6plex)	61	67	K	Y	1	1	1	AT5G10160.1	Thioesterase superfamily protein	0.000204768	6.22714	2.63857
aLEPSQIIkSE	N-Term(TMT6plex); K9(TMT6plex)	37	47	N	G	1	1	1	AT1G03880.1	cruciferin 2	0.00446614	6.09549	2.60774
TTSAkNNEPQFLAGEDSALR	K5(TMT6plex)	383	402	F	M	1	1	1	AT4G36700.1	RmlC-like cupins superfamily protein	0.0258796	6.01672	2.58898
qQFPNEcQLDQLNALEPSHVLkSEAGR	N-Term(TMT6plex); C7(Carbamidomethyl); K22(TMT6plex)	30	56	G	I	3	1	1	AT5G44120.3	RmlC-like cupins superfamily protein	0.00158966	5.87917	2.55561
aDTGkGSASAScNDR	N-Term(Acetyl); K5(TMT6plex); C12(Carbamidomethyl)	2	16	M	C	1	1	1	AT2G23240.1	Plant EC metallothionein-like protein, family 15	0.0251518	5.81347	2.5394
qGQQGQQGFR	N-Term(TMT6plex)	181	190	G	D	3	1	1	AT4G28520.1	cruciferin 3	0.00125773	5.81074	2.53872
gQQGQQFPNE	N-Term(TMT6plex)	26	35	Q	C	3	1	1	AT5G44120.3	RmlC-like cupins superfamily protein	0.00377219	5.48931	2.45662
lQDDQVPGLE	N-Term(TMT6plex)	192	201	L	F	1	1	1	AT2G19590.1	ACC oxidase 1	0.00671803	5.30356	2.40696
gQGQQGQQGFR	N-Term(TMT6plex)	180	190	E	D	10	1	1	AT4G28520.1	cruciferin 3	0.0214388	5.15207	2.36515
iMEEEGR	N-Term(TMT6plex)	11	17	M	F	1	1	1	AT3G21720.1	isocitrate lyase	0.00204602	4.91394	2.29688
gQQHQPEQVR	N-Term(TMT6plex)	125	134	Q	K	2	1	1	AT4G27170.1	seed storage albumin 4	0.00588408	4.85451	2.27932
kIDVQLAQQLQNQQDSR	K1(TMT6plex)	282	298	L	G	1	1	1	AT4G28520.1	cruciferin 3	0.0308525	4.68148	2.22696
iEEIDEPR	N-Term(TMT6plex)	185	192	T	L	1	1	1	AT1G54870.1	NAD(P)-binding Rossmann-fold superfamily protein	0.000928263	4.67153	2.2239
gLEETIcSMR	N-Term(TMT6plex); C7(Carbamidomethyl)	334	343	N	S	26	1	1	AT4G28520.1	cruciferin 3	0.00158617	4.57363	2.19334
sVNSYTLPILE	N-Term(TMT6plex)	366	376	T	Y	2	1	1	AT4G28520.1	cruciferin 3	0.00253296	4.52482	2.17786
dEATHPDSIR	N-Term(TMT6plex)	15	24	A	A	1	2	1	AT1G17810.1	beta-tonoplast intrinsic protein	0.036377	4.5233	2.17738
pETFAEVEGSSGR	N-Term(TMT6plex)	113	125	C	G	1	1	1	AT1G03890.1	RmlC-like cupins superfamily protein	0.0132008	4.50434	2.17132
aSAAVASmVLDPkASPALMD	N-Term(Acetyl); M8(Oxidation); K13(TMT6plex)	2	21	M	L	4	1	1	AT5G58290.1	regulatory particle triple-A ATPase 3	0.00743975	4.35813	2.12371
qQGQQFPNE	N-Term(TMT6plex)	27	35	G	C	3	1	1	AT5G44120.3	RmlC-like cupins superfamily protein	0.0272714	4.34541	2.11949
kTNENAQVNTLAGR	K1(TMT6plex)	394	407	F	T	1	1	1	AT1G03880.1	cruciferin 2	0.0271324	4.34216	2.11841
aVGLGAAEGAR	N-Term(TMT6plex)	205	215	G	I	1	1	1	AT1G77120.1	alcohol dehydrogenase 1	0.00410005	4.26754	2.09341
aPFPNAcH	N-Term(TMT6plex); C7(Carbamidomethyl)	30	37	E	F	1	1	1	AT1G03890.1	RmlC-like cupins superfamily protein	0.000510457	4.0082	2.00296
fEGQGQSQR	N-Term(TMT6plex)	126	134	R	F	3	1	1	AT5G44120.3	RmlC-like cupins superfamily protein	0.0377102	3.99283	1.99741
tVPGIISELDGGYSDGSSDVNSSNSSR	N-Term(TMT6plex)	32	58	M	E	1	1	1	AT1G23870.1	trehalose-phosphatase/synthase 9	0.00186364	3.95158	1.98243
gLEETIcSmR	N-Term(TMT6plex); C7(Carbamidomethyl); M9(Oxidation)	334	343	N	S	27	1	1	AT4G28520.1	cruciferin 3	0.0030964	3.94685	1.9807
aTGDGkSVmVVGVDDSEQSTY	N-Term(Acetyl); K6(TMT6plex); M9(Oxidation)	2	22	M	A	2	1	1	AT2G47710.1	Adenine nucleotide alpha hydrolases-like superfamily protein	0.0135499	3.87748	1.95512
aDEATHPDSIR	N-Term(TMT6plex)	14	24	R	A	1	2	1	AT1G17810.1	beta-tonoplast intrinsic protein	0.0211273	3.8638	1.95002
dSDEFQAR	N-Term(TMT6plex)	35	42	K	L	1	1	1	AT2G38400.2	alanine:glyoxylate aminotransferase 3	0.0301402	3.77263	1.91557
rQSLGVPPQLQNE	N-Term(TMT6plex)	24	36	A	C	16	1	1	AT4G28520.1	cruciferin 3	0.00752922	3.75826	1.91006
sSNYGDVTTNE	N-Term(TMT6plex)	53	63	C	L	1	1	1	AT4G26870.1	Class II aminoacyl-tRNA and biotin synthetases superfamily protein	0.0338853	3.62475	1.85788
sQTmEEYQSNESEDkR	N-Term(Acetyl); M4(Oxidation); K15(TMT6plex)	2	17	M	S	1	1	1	AT1G65090.2	unknown protein; FUNCTIONS IN: molecular_function unknown; INVOLVED IN: biological_process unknown; LOCATED IN: cellular_component unknown; BEST Arabidopsis thaliana protein match is: unknown protein (TAIR:AT5G36100.1); Has 1234 Blast hits to 904 proteins in 178 species: Archae - 0; Bacteria - 58; Metazoa - 431; Fungi - 95; Plants - 83; Viruses - 38; Other Eukaryotes - 529 (source: NCBI BLink).	0.00246984	3.49557	1.80553
qNSQIESDTTEDPSR	N-Term(TMT6plex)					1	1	1	AT5G51545.1	low psii accumulation2	7.20056e-05	3.2549	1.70261
aETFQDSSEFQPR	N-Term(TMT6plex)	113	125	C	F	7	1	1	AT5G44120.3	RmlC-like cupins superfamily protein	0.00942043	3.25076	1.70078
dGEAQIQIVNDNGNR	N-Term(TMT6plex)	358	372	T	V	1	1	1	AT5G44120.3	RmlC-like cupins superfamily protein	0.0103187	3.22324	1.68851
aTSGTYVTEVPLkGSAkNHY	N-Term(Acetyl); K13(TMT6plex); K17(TMT6plex)	2	21	M	K	4	1	1	AT1G14950.1	Polyketide cyclase/dehydrase and lipid transport superfamily protein	0.00884939	3.1697	1.66435
sTTGQIIRckAAVAWE	N-Term(Acetyl); C9(Carbamidomethyl); K10(TMT6plex)	2	17	M	A	2	1	1	AT1G77120.1	alcohol dehydrogenase 1	0.000186394	3.11924	1.64119
gGEGDSSQPQSGEGEAVAVN	N-Term(TMT6plex)	2	21	M	I	1	1	1	AT2G17200.1	ubiquitin family protein	6.40238e-05	3.10726	1.63565
gVPPQLQNE	N-Term(TMT6plex)	28	36	L	C	1	1	1	AT4G28520.1	cruciferin 3	0.0111362	3.01141	1.59044
mETYVDAIGEDTAATTTTAETAANkN	N-Term(Acetyl); K25(TMT6plex)	1	26	-	K	1	1	1	AT3G58450.1	Adenine nucleotide alpha hydrolases-like superfamily protein	0.0444909	2.99726	1.58364
qGQQFPNE	N-Term(TMT6plex)	28	35	Q	C	2	1	1	AT5G44120.3	RmlC-like cupins superfamily protein	0.00176308	2.91645	1.54421
aSSDNGTTSPVVE	N-Term(TMT6plex)	43	55	R	I	1	1	1	AT5G47110.1	Chlorophyll A-B binding family protein	0.0275826	2.87318	1.52265
tAQSAkE	N-Term(TMT6plex); K6(TMT6plex)	75	81	E	K	1	1	1	AT3G15670.1	Late embryogenesis abundant protein (LEA) family protein	0.00375908	2.78796	1.47921
TkIVSLAPEVL	K2(TMT6plex)	112	122	F	-	1	1	1	ATCG00780.1	ribosomal protein L14	0.0480723	2.67221	1.41804
sLAPAQATkFE	N-Term(TMT6plex); K9(TMT6plex)	43	53	N	A	1	1	1	AT1G03890.1	RmlC-like cupins superfamily protein	0.000311014	2.65586	1.40918
TDEDEEEEEEEDDDSNSkkD	K18(TMT6plex); K19(TMT6plex)	508	527	R	-	3	1	1	AT5G01590.1	unknown protein; FUNCTIONS IN: molecular_function unknown; INVOLVED IN: biological_process unknown; LOCATED IN: chloroplast, chloroplast envelope; EXPRESSED IN: 22 plant structures; EXPRESSED DURING: 13 growth stages; Has 60 Blast hits to 59 proteins in 31 species: Archae - 0; Bacteria - 20; Metazoa - 1; Fungi - 2; Plants - 33; Viruses - 0; Other Eukaryotes - 4 (source: NCBI BLink).	0.032982	2.63805	1.39947
aSNQQSYkAGETR	N-Term(Acetyl); K8(TMT6plex)	2	14	M	G	4	1	1	AT3G15670.1	Late embryogenesis abundant protein (LEA) family protein	0.00304604	2.637	1.3989
tTLTHSSGPAS	N-Term(TMT6plex)	453	463	E	Y	1	1	1	AT5G44120.3	RmlC-like cupins superfamily protein	0.00490586	2.63455	1.39756
aDSPAITESR	N-Term(TMT6plex)	89	98	G	V	1	1	1	AT5G19550.1	aspartate aminotransferase 2	0.0256982	2.53927	1.34442
aTSGTYVTEVPLkGSAkN	N-Term(Acetyl); K13(TMT6plex); K17(TMT6plex)	2	19	M	H	1	1	1	AT1G14950.1	Polyketide cyclase/dehydrase and lipid transport superfamily protein	0.00184805	2.45262	1.29432
sSDNGTTSPVVE	N-Term(TMT6plex)	44	55	A	I	1	1	1	AT5G47110.1	Chlorophyll A-B binding family protein	0.0375695	2.44913	1.29227
tVSTPPSIATGNAPSPDYR	N-Term(TMT6plex)	51	69	A	V	5	1	1	AT3G57560.1	N-acetyl-l-glutamate kinase	0.00744229	2.42161	1.27597
aDPYSFYNFE	N-Term(TMT6plex)	21	30	A	V	2	1	1	AT4G12420.1	Cupredoxin superfamily protein	0.0451657	2.38344	1.25304
aEEQAATAmETSAVEkQPE	N-Term(Acetyl); M9(Oxidation); K16(TMT6plex)	2	20	M	T	2	1	1	AT3G11930.3	Adenine nucleotide alpha hydrolases-like superfamily protein	0.0334111	2.37197	1.24608
sGDTIATTPGVAQW	N-Term(TMT6plex)	147	160	R	F	2	1	1	AT5G44120.3	RmlC-like cupins superfamily protein	0.0172858	2.33719	1.22477
aATSTEALR	N-Term(TMT6plex)	53	61	A	K	1	1	1	AT1G64970.1	gamma-tocopherol methyltransferase	0.0310826	2.15493	1.10764
gQGQQGQQGFRD	N-Term(TMT6plex)	180	191	E	M	5	1	1	AT4G28520.1	cruciferin 3	0.0256654	2.13519	1.09436
aVSEHINR	N-Term(TMT6plex)	223	230	V	L	1	1	1	AT3G21720.1	isocitrate lyase	0.00157029	2.13167	1.09198
aMVLPkYNMNANE	N-Term(TMT6plex); K6(TMT6plex)	391	403	N	I	1	1	1	AT4G28520.1	cruciferin 3	0.0297043	2.12941	1.09045
pGITLGDTVPNLE	N-Term(TMT6plex)	2	14	M	V	5	1	1	AT1G48130.1	1-cysteine peroxiredoxin 1	0.0206887	2.11838	1.08296
sDDEHHFESSDAGASkTYPQ	N-Term(Acetyl); K16(TMT6plex)	2	21	M	Q	3	1	1	AT1G69410.1	eukaryotic elongation factor 5A-3	0.00236953	2.1148	1.08052
sSSPAVkGLTDE	N-Term(Acetyl); K7(TMT6plex)	2	13	M	E	2	1	1	AT2G26040.1	PYR1-like 2	0.0118993	2.0681	1.04831
dEQGVSSSR	N-Term(TMT6plex)	83	91	A	M	2	1	1	AT2G30950.1	FtsH extracellular protease family	0.0145583	2.06421	1.04559
aDSNcGcGSSckcGD	N-Term(TMT6plex); C5(Carbamidomethyl); C7(Carbamidomethyl); C11(Carbamidomethyl); K12(TMT6plex); C13(Carbamidomethyl)	2	16	M	S	1	1	1	AT1G07600.1	metallothionein 1A	0.00704291	2.05331	1.03795
aGGEFGILEGR	N-Term(TMT6plex)	75	85	A	S	1	1	1	AT3G61870.1	unknown protein; FUNCTIONS IN: molecular_function unknown; INVOLVED IN: biological_process unknown; LOCATED IN: chloroplast, chloroplast inner membrane, chloroplast envelope; EXPRESSED IN: 23 plant structures; EXPRESSED DURING: 14 growth stages; Has 200 Blast hits to 200 proteins in 73 species: Archae - 0; Bacteria - 112; Metazoa - 0; Fungi - 0; Plants - 53; Viruses - 0; Other Eukaryotes - 35 (so…	0.024765	2.04233	1.03022
cGVGFVAE	N-Term(TMT6plex); C1(Carbamidomethyl)	117	124	S	L	2	1	1	AT5G53460.1	NADH-dependent glutamate synthase 1	0.00928816	2.03283	1.02349
nEGSSEEVTR	N-Term(TMT6plex)	2	11	M	T	1	1	1	AT3G51100.1	unknown protein; Has 48 Blast hits to 48 proteins in 16 species: Archae - 0; Bacteria - 0; Metazoa - 0; Fungi - 0; Plants - 48; Viruses - 0; Other Eukaryotes - 0 (source: NCBI BLink).	0.0118953	2.00227	1.00163

## Sheet: down 2 fold p<0.05
TMT TAILS proteomic quantitative information (Green are from GluC and red from Trypsin, the internal peptides are italic)
Sequence	Modifications	pep_start	pep_end	pep_res_before	pep_res_after	# PSMs	# Proteins	# Protein Groups	Protein.Group.	Accessions	pValue	prt6 vs col0 ratio	prt6 vs Col-0 (log2)
dLNEEGDER	N-Term(TMT6plex)	235	243	S	T	1	1	1	AT1G22300.1	general regulatory factor 10	0.0330754	0.14399	-2.79596
nVLYVRGVPE	N-Term(TMT6plex)	42	51	N	D	2	2	1	AT2G14285.1	Small nuclear ribonucleoprotein family protein	0.030263	0.14548	-2.78111
gLSIDDDDAVE	N-Term(TMT6plex)	695	705	L	A	1	1	1	AT5G56030.2	heat shock protein 81-2	0.0083125	0.160986	-2.63499
aSFFDADLTGADLSEADLR	N-Term(TMT6plex)	131	149	G	G	1	1	1	AT2G44920.2	Tetratricopeptide repeat (TPR)-like superfamily protein	0.0202601	0.180544	-2.46958
iDDDDAVE	N-Term(TMT6plex)	698	705	S	A	1	1	1	AT5G56030.2	heat shock protein 81-2	0.00987037	0.208297	-2.26329
vNSLTQDPQSkAATTLE	N-Term(TMT6plex); K11(TMT6plex)	44	60	C	S	1	1	1	AT5G46960.1	Plant invertase/pectin methylesterase inhibitor superfamily protein	0.0163417	0.229204	-2.1253
dVDDGGETVFPAAR	N-Term(TMT6plex)	207	220	S	G	1	1	1	AT2G17720.1	2-oxoglutarate (2OG) and Fe(II)-dependent oxygenase superfamily protein	0.000134507	0.233677	-2.09741
gLAPTHPVR	N-Term(TMT6plex)	163	171	N	L	1	1	1	AT1G22300.1	general regulatory factor 10	0.00463903	0.234847	-2.09021
tNTAATTEAkMATEPPkIVW	N-Term(Acetyl); K10(TMT6plex); K17(TMT6plex)	2	21	M	N	1	1	1	AT1G77540.1	Acyl-CoA N-acyltransferases (NAT) superfamily protein	0.0251585	0.240354	-2.05677
lSIDDDDAVE	N-Term(TMT6plex)	696	705	G	A	1	1	1	AT5G56030.2	heat shock protein 81-2	0.00249053	0.259036	-1.94878
kAAASGVDGAEPE	N-Term(Acetyl); K1(TMT6plex)	64	76	V	S	1	1	1	AT3G56910.1	plastid-specific 50S ribosomal protein 5	0.00144562	0.269151	-1.89351
gGEGGQEWDDDVYEGVR	N-Term(TMT6plex)	12	28	C	K	1	1	1	AT2G39310.1	jacalin-related lectin 22	0.000548985	0.272115	-1.87771
mDSSDkDSSSTTTTSETTR	N-Term(Acetyl); M1(Oxidation); K6(TMT6plex)	34	52	S	R	1	1	1	AT2G38450.1	CONTAINS InterPro DOMAIN/s: Sel1-like (InterPro:IPR006597); BEST Arabidopsis thaliana protein match is: unknown protein (TAIR:AT5G05360.1); Has 88 Blast hits to 88 proteins in 25 species: Archae - 0; Bacteria - 16; Metazoa - 0; Fungi - 0; Plants - 70; Viruses - 0; Other Eukaryotes - 2 (source: NCBI BLink).	0.0475598	0.274055	-1.86746
dVPANQNSGEVESLAR	N-Term(TMT6plex)	42	57	G	F	1	1	1	AT3G12490.2	cystatin B	0.00756115	0.280045	-1.83627
sSDSDSSVLQPPDVAR	N-Term(TMT6plex)	53	68	Y	L	2	1	1	AT4G32915.1	FUNCTIONS IN: molecular_function unknown; INVOLVED IN: regulation of translational fidelity; LOCATED IN: chloroplast; EXPRESSED IN: 22 plant structures; EXPRESSED DURING: 13 growth stages; CONTAINS InterPro DOMAIN/s: Glu-tRNAGln amidotransferase, C subunit (InterPro:IPR003837); Has 30201 Blast hits to 17322 proteins in 780 species: Archae - 12; Bacteria - 1396; Metazoa - 17338; Fungi - 3422; Plan…	0.00432573	0.280625	-1.83329
aAASGVDGAEPE	N-Term(TMT6plex)	65	76	K	S	3	1	1	AT3G56910.1	plastid-specific 50S ribosomal protein 5	0.020202	0.28409	-1.81558
nDVGTNDmR	N-Term(TMT6plex); M8(Oxidation)	490	498	C	E	1	1	1	AT1G24510.1	TCP-1/cpn60 chaperonin family protein	0.000528463	0.285966	-1.80608
akEPTYSAE	N-Term(TMT6plex); K2(TMT6plex)	181	189	T	G	1	1	1	AT4G27440.1	protochlorophyllide oxidoreductase B	0.0209033	0.290329	-1.78424
aAPDAGTTVSADE	N-Term(TMT6plex)	76	88	T	S	1	1	1	AT3G59980.1	Nucleic acid-binding, OB-fold-like protein	0.0393064	0.29094	-1.78121
sPSVNQPYR	N-Term(TMT6plex)	44	52	K	T	1	1	1	AT3G13790.1	Glycosyl hydrolases family 32 protein	0.00943863	0.291115	-1.78034
nQFQDDSFE	N-Term(TMT6plex)	155	163	C	A	1	1	1	AT3G16170.1	AMP-dependent synthetase and ligase family protein	0.00984523	0.296952	-1.7517
sFTNQVIAQLE	N-Term(TMT6plex)	412	422	C	L	2	2	1	AT4G13940.1	S-adenosyl-L-homocysteine hydrolase	0.0151464	0.298202	-1.74564
sGVDGAEPE	N-Term(TMT6plex)	68	76	A	S	2	1	1	AT3G56910.1	plastid-specific 50S ribosomal protein 5	0.0254826	0.301906	-1.72783
aLFPPFQkY	N-Term(TMT6plex); K8(TMT6plex)	325	333	R	I	1	1	1	AT4G27440.1	protochlorophyllide oxidoreductase B	4.8891e-05	0.303867	-1.71849
gLVLYTGTIVNE	N-Term(TMT6plex)	91	102	N	D	1	1	1	AT5G47880.1	eukaryotic release factor 1-1	0.0468818	0.314853	-1.66725
dTGVEEGFIkPGAR	N-Term(TMT6plex); K10(TMT6plex)	155	168	F	N	1	1	1	AT5G11950.1	Putative lysine decarboxylase family protein	0.0129213	0.31728	-1.65617
dIDLSFSSPTkR	N-Term(TMT6plex); K11(TMT6plex)	1267	1278	R	K	1	1	1	AT2G32240.1	FUNCTIONS IN: molecular_function unknown; INVOLVED IN: response to cadmium ion; LOCATED IN: plasma membrane; EXPRESSED IN: 25 plant structures; EXPRESSED DURING: 13 growth stages; CONTAINS InterPro DOMAIN/s: Prefoldin (InterPro:IPR009053); BEST Arabidopsis thaliana protein match is: unknown protein (TAIR:AT1G05320.3); Has 470429 Blast hits to 168274 proteins in 4282 species: Archae - 6896; Bacter…	0.0222184	0.324435	-1.624
aDQLTDDQISEFkEAF	N-Term(Acetyl); K13(TMT6plex)	2	17	M	S	2	5	1	AT3G43810.1	calmodulin 7	0.000808933	0.328345	-1.60671
fFVDDVPIR	N-Term(TMT6plex)	162	170	V	V	1	2	1	AT3G44990.1	xyloglucan endo-transglycosylase-related 8	0.00186341	0.330121	-1.59893
aLDLVNHIR	N-Term(TMT6plex)	131	139	C	S	1	2	1	AT3G59970.3	methylenetetrahydrofolate reductase 1	0.000403129	0.332656	-1.5879
dDAEDPSQLAVALSQkVE	N-Term(TMT6plex); K16(TMT6plex)	12	29	G	K	1	1	1	AT5G47210.1	Hyaluronan / mRNA binding family	0.00236206	0.334237	-1.58106
vATYGDGEPTDNAAR	N-Term(TMT6plex)	145	159	C	F	1	1	1	AT4G24520.1	P450 reductase 1	0.0493533	0.339953	-1.55659
tAVTPESADR	N-Term(TMT6plex)					1	1	1	AT4G36195.1	Serine carboxypeptidase S28 family protein	0.0365037	0.340267	-1.55526
vSGAHNTIVTAR	N-Term(TMT6plex)	417	428	C	A	1	2	1	AT3G06650.1	ATP-citrate lyase B-1	0.00460418	0.342179	-1.54718
sFPLDGNNSTDFIE	N-Term(TMT6plex)	233	246	M	D	1	2	1	AT5G14740.1	carbonic anhydrase 2	0.00810898	0.352169	-1.50566
mESFPIINLEkLNGEER	N-Term(Acetyl); M1(Oxidation); K11(TMT6plex)	1	17	-	A	2	1	1	AT1G05010.1	ethylene-forming enzyme	0.0333484	0.35398	-1.49826
dDYVEkDR	N-Term(TMT6plex); K6(TMT6plex)	351	358	R	S	1	1	1	ATCG00490.1	ribulose-bisphosphate carboxylases	0.0477039	0.354457	-1.49632
lQAFTGAYAE	N-Term(TMT6plex)	219	228	K	L	1	1	1	AT5G17920.1	Cobalamin-independent synthase family protein	0.0274677	0.356237	-1.48909
yLSSQGATHDE	N-Term(TMT6plex)	92	102	Y	I	2	1	1	AT4G14130.1	xyloglucan endotransglucosylase/hydrolase 15	0.00211603	0.357789	-1.48282
mDSkSVTPEPTNPFYASSGQSGkTY	N-Term(Acetyl); K4(TMT6plex); K23(TMT6plex)	1	25	-	A	1	1	1	AT4G02510.1	translocon at the outer envelope membrane of chloroplasts 159	0.000860719	0.359055	-1.47772
sQTEGPLR	N-Term(TMT6plex)	44	51	C	R	1	1	1	AT1G34000.1	one-helix protein 2	0.000428176	0.361429	-1.46821
gSGGSPSVQDFGH	N-Term(TMT6plex)	89	101	R	H	1	1	1	AT3G45010.1	serine carboxypeptidase-like 48	0.0393112	0.362143	-1.46537
qSQSAPLTVEE	N-Term(TMT6plex)	423	433	K	Q	1	1	1	ATCG00120.1	ATP synthase subunit alpha	0.0499699	0.364355	-1.45658
gVIDEYLER	N-Term(TMT6plex)	87	95	A	S	4	1	1	AT5G64040.2	photosystem I reaction center subunit PSI-N, chloroplast, putative / PSI-N, putative (PSAN)	2.67005e-06	0.365655	-1.45144
kNPDQVTE	N-Term(TMT6plex); K1(TMT6plex)	42	49	C	N	1	1	1	AT5G20630.1	germin 3	0.000800144	0.366897	-1.44655
mTVTGQTLAQNLE	N-Term(TMT6plex)	392	404	C	N	1	1	1	AT3G23940.1	dehydratase family	0.000502047	0.367872	-1.44273
vASQcGLTNSNYTE	N-Term(TMT6plex); C5(Carbamidomethyl)	101	114	N	L	1	1	1	AT4G11600.1	glutathione peroxidase 6	0.0493959	0.373694	-1.42007
aVTDTESPHLGE	N-Term(TMT6plex)	2	13	M	I	1	1	1	AT5G55230.2	microtubule-associated proteins 65-1	0.0030765	0.373734	-1.41992
sTILEDPE	N-Term(TMT6plex)	326	333	V	L	1	1	1	AT2G30970.1	aspartate aminotransferase 1	0.00349591	0.374781	-1.41588
gTSPIAEDIGR	N-Term(TMT6plex)	456	466	D	Q	1	1	1	AT3G02090.2	Insulinase (Peptidase family M16) protein	0.0125232	0.376757	-1.4083
QLSQEASDVEkAR	K11(TMT6plex)	380	392	N	R	1	1	1	AT5G54190.1	protochlorophyllide oxidoreductase A	0.0201299	0.377727	-1.40458
iASTGLFRE	N-Term(TMT6plex)	310	318	C	H	1	1	1	AT4G27440.1	protochlorophyllide oxidoreductase B	0.000221194	0.378526	-1.40154
gFDSIPAE	N-Term(TMT6plex)	153	160	C	L	1	1	1	AT5G39410.1	Saccharopine dehydrogenase	0.0226011	0.378716	-1.40081
aLTGDDIVE	N-Term(TMT6plex)	258	266	C	I	1	1	1	AT5G16280.1	Tetratricopeptide repeat (TPR)-like superfamily protein	0.0376943	0.384999	-1.37707
tQIEDPNAQPQPSQE	N-Term(TMT6plex)	101	115	K	D	1	1	1	AT5G54430.1	Adenine nucleotide alpha hydrolases-like superfamily protein	0.00636197	0.395467	-1.33837
vENALGIR	N-Term(TMT6plex)	59	66	C	D	1	1	1	AT5G14780.1	formate dehydrogenase	0.000196961	0.396575	-1.33433
iSPDAVADEE	N-Term(TMT6plex)	772	781	N	I	1	1	1	AT4G24190.1	Chaperone protein htpG family protein	0.0283461	0.397045	-1.33262
gkEVPETVDWR	N-Term(TMT6plex); K2(TMT6plex)	142	152	N	Q	1	1	1	AT4G36880.1	cysteine proteinase1	0.0160082	0.406304	-1.29937
nAAVYFPTAkEPTYSAE	N-Term(TMT6plex); K10(TMT6plex)	173	189	C	G	2	1	1	AT4G27440.1	protochlorophyllide oxidoreductase B	0.0262705	0.406767	-1.29773
nEIDVPHDR	N-Term(TMT6plex)	211	219	Y	L	1	1	1	AT1G12230.2	Aldolase superfamily protein	0.0122637	0.407018	-1.29683
nLAEEVQIAYR	N-Term(TMT6plex)	106	116	A	R	3	2	1	AT1G53310.1	phosphoenolpyruvate carboxylase 1	0.0109306	0.408396	-1.29196
vVDEDGFDDVDSIYASPEDFR	N-Term(TMT6plex)	55	75	Q	D	2	1	1	AT3G01520.1	Adenine nucleotide alpha hydrolases-like superfamily protein	0.0349669	0.410117	-1.28589
sSGTPPPPQAPSPNQDLNR	N-Term(TMT6plex)					1	1	1	AT5G67490.1	unknown protein; CONTAINS InterPro DOMAIN/s: Protein of unknown function DUF1674 (InterPro:IPR012875); Has 30201 Blast hits to 17322 proteins in 780 species: Archae - 12; Bacteria - 1396; Metazoa - 17338; Fungi - 3422; Plants - 5037; Viruses - 0; Other Eukaryotes - 2996 (source: NCBI BLink).	0.0172014	0.410298	-1.28526
sSQYEDDVER	N-Term(TMT6plex)	88	97	T	A	2	1	1	AT5G44020.1	HAD superfamily, subfamily IIIB acid phosphatase	0.0163442	0.417742	-1.25932
sASIQDQFINcVkR	N-Term(TMT6plex); C11(Carbamidomethyl); K13(TMT6plex)	31	44	S	N	1	1	1	AT5G44380.1	FAD-binding Berberine family protein	0.000209979	0.41872	-1.25594
sLNHEETR	N-Term(TMT6plex)	292	299	A	L	1	1	1	AT5G08280.1	hydroxymethylbilane synthase	0.0217217	0.42281	-1.24192
tVSVLTDYE	N-Term(TMT6plex)	96	104	C	D	1	1	1	AT2G38710.1	AMMECR1 family	0.039444	0.424066	-1.23764
sLDGGGVR	N-Term(TMT6plex)	13	20	L	G	1	3	1	AT5G43590.1	Acyl transferase/acyl hydrolase/lysophospholipase superfamily protein	0.00513141	0.4267	-1.22871
mMVEDLGVEAkEAAVR	N-Term(Acetyl); K11(TMT6plex)	1	16	-	E	1	1	1	AT1G71820.2	SEC6	0.0123489	0.427448	-1.22618
eETTLHDVNIEDEmR	N-Term(TMT6plex); M14(Oxidation)	375	389	C	R	2	1	1	AT3G44110.1	DNAJ homologue 3	0.0320431	0.428454	-1.22279
aVGSNEGDR	N-Term(TMT6plex)	444	452	C	I	1	1	1	AT4G34980.1	subtilisin-like serine protease 2	0.00591507	0.433971	-1.20433
gLVDMPYISDE	N-Term(TMT6plex)	108	118	D	N	1	1	1	AT3G12050.1	Aha1 domain-containing protein	0.008206	0.435539	-1.19913
aIATSTPSVTkSSLDR	N-Term(Acetyl); K11(TMT6plex)	71	86	Q	K	10	1	1	AT5G54190.1	protochlorophyllide oxidoreductase A	0.00110184	0.43953	-1.18597
sLTDIVIDINR	N-Term(TMT6plex)	54	64	L	V	1	2	1	AT2G20450.1	Ribosomal protein L14	0.0421669	0.445285	-1.1672
aASSDPTTTTkTR	N-Term(Acetyl); K11(TMT6plex)	51	63	A	E	1	1	1	AT4G34290.1	SWIB/MDM2 domain superfamily protein	0.000621457	0.445859	-1.16534
aGLDTPQR	N-Term(TMT6plex)					1	1	1	AT2G26210.1	Ankyrin repeat family protein	0.0289289	0.446533	-1.16316
iASTGLFR	N-Term(TMT6plex)	310	317	C	E	2	1	1	AT4G27440.1	protochlorophyllide oxidoreductase B	0.000386467	0.447012	-1.16161
aLFGEDGR	N-Term(TMT6plex)	802	809	H	M	1	1	1	AT4G11380.2	Adaptin family protein	0.000512106	0.447323	-1.16061
aADFNPVSAR	N-Term(TMT6plex)	216	225	T	V	1	1	1	AT2G35410.1	RNA-binding (RRM/RBD/RNP motifs) family protein	0.00636575	0.448433	-1.15703
nVSGFYASE	N-Term(TMT6plex)	116	124	F	Q	1	1	1	AT3G60830.1	actin-related protein 7	0.000777387	0.450578	-1.15015
eSSDEALVSm	N-Term(TMT6plex); M10(Oxidation)	1897	1906	R	L	1	1	1	AT5G40450.1	unknown protein; FUNCTIONS IN: molecular_function unknown; INVOLVED IN: biological_process unknown; LOCATED IN: chloroplast, plasma membrane; EXPRESSED IN: 24 plant structures; EXPRESSED DURING: 13 growth stages; Has 30201 Blast hits to 17322 proteins in 780 species: Archae - 12; Bacteria - 1396; Metazoa - 17338; Fungi - 3422; Plants - 5037; Viruses - 0; Other Eukaryotes - 2996 (source: NCBI BLin…	0.00260266	0.45246	-1.14414
mkAESSNESFIIGQR	N-Term(Acetyl); M1(Oxidation); K2(TMT6plex)	1	15	-	V	1	1	1	AT1G71440.1	tubulin folding cofactor E / Pfifferling (PFI)	0.0419309	0.453611	-1.14047
dVVDQNR	N-Term(TMT6plex)	29	35	V	A	1	2	1	AT2G20450.1	Ribosomal protein L14	0.00133205	0.454944	-1.13624
eNIPLFGIR	N-Term(TMT6plex)	72	80	A	K	1	1	1	AT2G23670.1	homolog of Synechocystis YCF37	0.000558137	0.462398	-1.11279
aTSGTYVTEVPLkGSADkH	N-Term(Acetyl); K13(TMT6plex); K18(TMT6plex)	2	20	M	Y	2	1	1	AT2G01530.1	MLP-like protein 329	0.00199545	0.465536	-1.10304
sTVGQWAR	N-Term(TMT6plex)	313	320	H	I	1	2	1	AT2G39770.1	Glucose-1-phosphate adenylyltransferase family protein	0.0348948	0.467527	-1.09688
aGIGPGVYDIHSPR	N-Term(TMT6plex)	691	704	G	I	1	3	1	AT5G17920.1	Cobalamin-independent synthase family protein	0.0496797	0.468181	-1.09486
gHSSAYDkNVE	N-Term(TMT6plex); K8(TMT6plex)	40	50	S	D	3	1	1	AT3G03150.1	unknown protein; FUNCTIONS IN: molecular_function unknown; INVOLVED IN: biological_process unknown; LOCATED IN: mitochondrion; EXPRESSED IN: 22 plant structures; EXPRESSED DURING: 13 growth stages; BEST Arabidopsis thaliana protein match is: unknown protein (TAIR:AT5G17165.1); Has 39 Blast hits to 39 proteins in 11 species: Archae - 0; Bacteria - 0; Metazoa - 0; Fungi - 0; Plants - 39; Viruses - …	0.000381759	0.468614	-1.09353
lDENQSPTSGGER	N-Term(TMT6plex)	74	86	S	W	1	1	1	AT2G21530.1	SMAD/FHA domain-containing protein	0.0078956	0.468859	-1.09277
lPYmDYIFGNE	N-Term(TMT6plex); M4(Oxidation)	213	223	C	T	2	1	1	AT3G09820.1	adenosine kinase 1	0.000796102	0.469098	-1.09204
gEVSQQDIDR	N-Term(TMT6plex)	536	545	C	I	1	1	1	AT3G55410.1	2-oxoglutarate dehydrogenase, E1 component	0.000564321	0.46917	-1.09182
nAAVYQPTANQPTFTAE	N-Term(TMT6plex)	177	193	C	G	4	1	1	AT5G54190.1	protochlorophyllide oxidoreductase A	0.0144776	0.470252	-1.08849
gPLIDGVAmR	N-Term(TMT6plex); M9(Oxidation)	172	181	C	A	2	2	1	AT4G32460.1	Protein of unknown function, DUF642	4.4371e-05	0.470584	-1.08748
sTSGFSGGTTkE	N-Term(Acetyl); K11(TMT6plex)	43	54	M	L	2	1	1	AT5G02710.1	unknown protein; LOCATED IN: chloroplast; EXPRESSED IN: 21 plant structures; EXPRESSED DURING: 13 growth stages; CONTAINS InterPro DOMAIN/s: Uncharacterised protein family UPF0153 (InterPro:IPR005358); Has 240 Blast hits to 240 proteins in 73 species: Archae - 10; Bacteria - 110; Metazoa - 0; Fungi - 0; Plants - 25; Viruses - 0; Other Eukaryotes - 95 (source: NCBI BLink).	9.68054e-05	0.470785	-1.08686
sVSSLLTTTE	N-Term(TMT6plex)	541	550	A	A	1	2	1	AT2G33210.1	heat shock protein 60-2	0.0342	0.471187	-1.08563
dEEENkSVMVEVR	N-Term(TMT6plex); K6(TMT6plex)	884	896	E	G	1	1	1	AT1G68560.1	alpha-xylosidase 1	0.00851442	0.472755	-1.08084
kEDDDDDDEE	N-Term(TMT6plex); K1(TMT6plex)	316	325	K	-	1	1	1	AT2G44060.1	Late embryogenesis abundant protein, group 2	0.0148156	0.475313	-1.07305
dSVPAPSDDAE	N-Term(TMT6plex)	8	18	S	Q	1	1	1	AT1G35720.1	annexin 1	0.0378241	0.477495	-1.06644
gTGLIPDkE	N-Term(TMT6plex); K8(TMT6plex)	324	332	Y	I	1	1	1	AT4G01850.1	S-adenosylmethionine synthetase 2	0.0226177	0.479676	-1.05987
sAGNSGPNPE	N-Term(TMT6plex)	318	327	C	T	1	1	1	AT3G14067.1	Subtilase family protein	0.000405147	0.481402	-1.05469
eEVFETR	N-Term(TMT6plex)	132	138	E	L	1	1	1	AT2G41740.1	villin 2	0.00462152	0.482871	-1.05029
aSSAEPIE	N-Term(TMT6plex)					1	1	1	AT5G53400.1	HSP20-like chaperones superfamily protein	0.0320931	0.484467	-1.04553
sIPANAPGILR	N-Term(TMT6plex)	63	73	R	M	1	1	1	AT5G64100.1	Peroxidase superfamily protein	0.00347029	0.485375	-1.04283
dITIGSGE	N-Term(TMT6plex)	475	482	T	T	1	1	1	AT5G56870.1	beta-galactosidase 4	0.0131938	0.485683	-1.04191
dVDAYYE	N-Term(TMT6plex)	77	83	N	K	1	1	1	AT5G46290.3	3-ketoacyl-acyl carrier protein synthase I	0.0461548	0.485766	-1.04167
sLEGTWDESLER	N-Term(TMT6plex)	308	319	A	V	1	1	1	AT2G23370.1	unknown protein; BEST Arabidopsis thaliana protein match is: unknown protein (TAIR:AT4G34090.1); Has 73 Blast hits to 73 proteins in 21 species: Archae - 0; Bacteria - 0; Metazoa - 0; Fungi - 0; Plants - 65; Viruses - 0; Other Eukaryotes - 8 (source: NCBI BLink).	0.00274644	0.486951	-1.03815
iVGEEHYETAQQVkQ	N-Term(TMT6plex); K14(TMT6plex)	379	393	R	T	1	1	1	ATCG00480.1	ATP synthase subunit beta	0.0436926	0.487842	-1.03551
sSAQMDPHDkMR	N-Term(Acetyl); K10(TMT6plex)	2	13	M	S	1	1	1	AT1G32710.1	Cytochrome c oxidase, subunit Vib family protein	0.000519717	0.488171	-1.03454
mEGkEEDVNVGAN	N-Term(Acetyl); M1(Oxidation); K4(TMT6plex)	1	13	-	K	5	1	1	AT4G23400.1	plasma membrane intrinsic protein 1;5	0.0298886	0.490164	-1.02866
gGGFGDNGGGR	N-Term(TMT6plex)	41	51	H	Y	1	1	1	AT2G05380.1	glycine-rich protein 3 short isoform	0.00251694	0.491145	-1.02578
tIVSHDER	N-Term(TMT6plex)	26	33	S	A	2	1	1	AT5G20710.1	beta-galactosidase 7	1.54582e-05	0.491625	-1.02437
vASATSGGGGGGGASAAE	N-Term(TMT6plex)	75	92	A	S	3	1	1	AT2G27710.1	60S acidic ribosomal protein family	0.00572076	0.49319	-1.01978
dELPESIDWR	N-Term(TMT6plex)	135	144	G	K	9	1	1	AT1G47128.1	Granulin repeat cysteine protease family protein	0.000447029	0.493811	-1.01797
tDSDVVHR	N-Term(TMT6plex)	55	62	S	E	1	1	1	AT4G24190.1	Chaperone protein htpG family protein	0.00618153	0.494704	-1.01536
tLEDVPGHGR	N-Term(TMT6plex)	129	138	L	V	1	1	1	AT1G55020.1	lipoxygenase 1	0.0281204	0.495432	-1.01324
aAGYAPAR	N-Term(TMT6plex)	311	318	G	F	1	1	1	AT4G39090.1	Papain family cysteine protease	0.0083405	0.496322	-1.01065
lSSQDVPTPYAGTLE	N-Term(TMT6plex)	373	387	C	E	2	2	1	AT1G30120.1	pyruvate dehydrogenase E1 beta	0.00254815	0.497388	-1.00756
aGNSGPNPE	N-Term(TMT6plex)	319	327	S	T	1	1	1	AT3G14067.1	Subtilase family protein	5.28613e-05	0.497879	-1.00613
VSETESGkR	K8(TMT6plex)	339	347	Y	L	1	1	1	AT4G27440.1	protochlorophyllide oxidoreductase B	0.00363033	0.498627	-1.00397

## Sheet: Cru1_At5G44120.3
TMT TAILS proteomic quantitative information (Green are from GluC and red from Trypsin, the internal peptides are italic)
Sequence	Modifications	pep_start	pep_end	pep_res_before	pep_res_after	# PSMs	# Proteins	# Protein Groups	Protein.Group.	Accessions	pValue	prt6 vs col0 ratio	prt6 vs Col-0 (log2)
qGQQGQQFPNE	N-Term(TMT6plex)	25	35	Q	C	1	1	1	AT5G44120.3	RmlC-like cupins superfamily protein	0.00413326	11.9621	3.5804
gQQGQQFPNE	N-Term(TMT6plex)	26	35	Q	C	3	1	1	AT5G44120.3	RmlC-like cupins superfamily protein	0.00377219	5.48931	2.45662
qQGQQFPNEcQLDQLNALEPSHVLkSEAGR	N-Term(TMT6plex); C10(Carbamidomethyl); K25(TMT6plex)	27	56	G	I	1	1	1	AT5G44120.3	RmlC-like cupins superfamily protein	0.000244756	6.7996	2.76545
qQGQQFPNE	N-Term(TMT6plex)	27	35	G	C	3	1	1	AT5G44120.3	RmlC-like cupins superfamily protein	0.0272714	4.34541	2.11949
qGQQFPNEcQLDQLNALEPSHVLkSEAGR	N-Term(TMT6plex); C9(Carbamidomethyl); K24(TMT6plex)	28	56	Q	I	1	1	1	AT5G44120.3	RmlC-like cupins superfamily protein	0.110518	2.92381	1.54785
qGQQFPNE	N-Term(TMT6plex)	28	35	Q	C	2	1	1	AT5G44120.3	RmlC-like cupins superfamily protein	0.00176308	2.91645	1.54421
gQQFPNEcQLDQLNALEPSHVLkSEAGR	N-Term(TMT6plex); C8(Carbamidomethyl); K23(TMT6plex)	29	56	Q	I	4	1	1	AT5G44120.3	RmlC-like cupins superfamily protein	0.00126727	11.7011	3.54857
qQFPNEcQLDQLNALEPSHVLkSEAGR	N-Term(TMT6plex); C7(Carbamidomethyl); K22(TMT6plex)	30	56	G	I	3	1	1	AT5G44120.3	RmlC-like cupins superfamily protein	0.00158966	5.87917	2.55561
qLDQLNALEPSHVLkSEAGR	N-Term(TMT6plex); K15(TMT6plex)	37	56	C	I	2	1	1	AT5G44120.3	RmlC-like cupins superfamily protein	0.0962299	2.07994	1.05654
aLEPSHVLkSE	N-Term(TMT6plex); K9(TMT6plex)	43	53	N	A	1	1	1	AT5G44120.3	RmlC-like cupins superfamily protein	0.00300094	12.5653	3.65138
PSHVLkSE	K6(TMT6plex)	46	53	E	A	1	1	1	AT5G44120.3	RmlC-like cupins superfamily protein	0.00400821	1.63736	0.711371
sGVSFARYIIE	N-Term(TMT6plex)	70	80	C	S	2	1	1	AT5G44120.3	RmlC-like cupins superfamily protein	0.000783023	25.221	4.65655
aETFQDSSEFQPR	N-Term(TMT6plex)	113	125	C	F	7	1	1	AT5G44120.3	RmlC-like cupins superfamily protein	0.00942043	3.25076	1.70078
eTFQDSSEFQPR	N-Term(TMT6plex)	114	125	A	F	2	1	1	AT5G44120.3	RmlC-like cupins superfamily protein	0.00421403	12.3866	3.6307
fEGQGQSQR	N-Term(TMT6plex)	126	134	R	F	3	1	1	AT5G44120.3	RmlC-like cupins superfamily protein	0.0377102	3.99283	1.99741
sGDTIATTPGVAQW	N-Term(TMT6plex)	147	160	R	F	2	1	1	AT5G44120.3	RmlC-like cupins superfamily protein	0.0172858	2.33719	1.22477
gNNPQGQVWLQGRE	N-Term(TMT6plex)	195	208	A	Q	2	1	1	AT5G44120.3	RmlC-like cupins superfamily protein	0.00408896	6.80675	2.76697
kIDLQTAQQLQNQDDNR	K1(TMT6plex)	229	245	L	G	1	1	1	AT5G44120.3	RmlC-like cupins superfamily protein	0.00467517	15.1656	3.92273
dLQTAQQLQNQDDNR	N-Term(TMT6plex)	231	245	I	G	1	1	1	AT5G44120.3	RmlC-like cupins superfamily protein	0.555577	0.811825	-0.30076
qTAQQLQNQDDNR	N-Term(TMT6plex)	233	245	L	G	1	1	1	AT5G44120.3	RmlC-like cupins superfamily protein	0.117048	2.37832	1.24994
tAQQLQNQDDNR	N-Term(TMT6plex)	234	245	Q	G	1	1	1	AT5G44120.3	RmlC-like cupins superfamily protein	0.0460203	1.89603	0.922982
gLEETIcSARcTDNLDDPSR	N-Term(TMT6plex); C7(Carbamidomethyl); C11(Carbamidomethyl)	283	302	N	A	1	1	1	AT5G44120.3	RmlC-like cupins superfamily protein	0.00781159	37.3822	5.22428
gLEETIcSAR	N-Term(TMT6plex); C7(Carbamidomethyl)	283	292	N	C	31	1	1	AT5G44120.3	RmlC-like cupins superfamily protein	0.00129969	7.48919	2.90481
cTDNLDDPSR	N-Term(TMT6plex); C1(Carbamidomethyl)	293	302	R	A	1	1	1	AT5G44120.3	RmlC-like cupins superfamily protein	0.00136147	10.3812	3.37591
tDNLDDPSR	N-Term(TMT6plex)	294	302	C	A	1	1	1	AT5G44120.3	RmlC-like cupins superfamily protein	0.0203176	35.8419	5.16357
wNANANAILYVTDGE	N-Term(TMT6plex)	346	360	Q	A	1	1	1	AT5G44120.3	RmlC-like cupins superfamily protein	0.991624	1.00352	0.00506295
aILYVTDGE	N-Term(TMT6plex)	352	360	N	A	3	1	1	AT5G44120.3	RmlC-like cupins superfamily protein	0.0705975	1.81122	0.85696
yVTDGEAQIQIVNDNGNR	N-Term(TMT6plex)	355	372	L	V	2	1	1	AT5G44120.3	RmlC-like cupins superfamily protein	0.0249055	1.31953	0.400023
vTDGEAQIQIVNDNGNR	N-Term(TMT6plex)	356	372	Y	V	2	1	1	AT5G44120.3	RmlC-like cupins superfamily protein	0.160725	2.53252	1.34058
dGEAQIQIVNDNGNR	N-Term(TMT6plex)	358	372	T	V	1	1	1	AT5G44120.3	RmlC-like cupins superfamily protein	0.0103187	3.22324	1.68851
gEAQIQIVNDNGNR	N-Term(TMT6plex)	359	372	D	V	3	1	1	AT5G44120.3	RmlC-like cupins superfamily protein	0.104173	1.97496	0.98182
tTLTHSSGPA	N-Term(TMT6plex)	453	462	E	S	2	1	1	AT5G44120.3	RmlC-like cupins superfamily protein	0.00437811	6.83027	2.77194
tTLTHSSGPAS	N-Term(TMT6plex)	453	463	E	Y	1	1	1	AT5G44120.3	RmlC-like cupins superfamily protein	0.00490586	2.63455	1.39756
tTLTHSSGPASYG	N-Term(TMT6plex)	453	465	E	R	1	1	1	AT5G44120.3	RmlC-like cupins superfamily protein	0.158788	1.66079	0.731873

## Sheet: Cru2_AT1G03880.1
TMT TAILS proteomic quantitative information (Green are from GluC and red from Trypsin, the internal peptides are italic)
Sequence	Modifications	pep_start	pep_end	pep_res_before	pep_res_after	# PSMs	# Proteins	# Protein Groups	Protein.Group.	Accessions	pValue	prt6 vs col0 ratio	prt6 vs Col-0 (log2)
aLEPSQIIkSE	N-Term(TMT6plex); K9(TMT6plex)	37	47	N	G	1	1	1	AT1G03880.1	cruciferin 2	0.00446614	6.09549	2.60774
aETFmESPVFGEGQGQGQSQGFR	N-Term(TMT6plex); M5(Oxidation)	107	129	C	D	1	1	1	AT1G03880.1	cruciferin 2	0.302437	1.76431	0.819104
aETFMESPVFGEGQGQGQSQGFR	N-Term(TMT6plex)	107	129	C	D	1	1	1	AT1G03880.1	cruciferin 2	0.576069	1.05045	0.0710016
gEGQGQGQSQGFR	N-Term(TMT6plex)	117	129	F	D	1	1	1	AT1G03880.1	cruciferin 2	0.0439769	33.7211	5.07558
eGQGQGQSQGFR	N-Term(TMT6plex)	118	129	G	D	5	1	1	AT1G03880.1	cruciferin 2	0.00809552	13.8966	3.79666
gQGQGQSQGFR	N-Term(TMT6plex)	119	129	E	D	4	1	1	AT1G03880.1	cruciferin 2	0.000778926	26.8839	4.74867
gQGQGQSQGFRD	N-Term(TMT6plex)	119	130	E	M	2	1	1	AT1G03880.1	cruciferin 2	0.00461328	9.57365	3.25907
qGQGQSQGFR	N-Term(TMT6plex)	120	129	G	D	2	1	1	AT1G03880.1	cruciferin 2	0.000340521	32.3559	5.01596
gQGQSQGFR	N-Term(TMT6plex)	121	129	Q	D	3	1	1	AT1G03880.1	cruciferin 2	0.00348148	15.2438	3.93016
qGQSQGFR	N-Term(TMT6plex)	122	129	G	D	2	1	1	AT1G03880.1	cruciferin 2	0.000863642	25.1379	4.65179
gLEETLcTMR	N-Term(TMT6plex); C7(Carbamidomethyl)	270	279	N	C	7	1	1	AT1G03880.1	cruciferin 2	0.00193158	12.349	3.62632
gLEETLcTmR	N-Term(TMT6plex); C7(Carbamidomethyl); M9(Oxidation)	270	279	N	C	6	1	1	AT1G03880.1	cruciferin 2	0.00281911	6.2718	2.64888
cTENLDDPSDADVYkPSLGY	C1(Carbamidomethyl); K15(TMT6plex)	280	299	R	I	2	1	1	AT1G03880.1	cruciferin 2	0.0827141	3.37554	1.75512
cTENLDDPSDADVYkPS	C1(Carbamidomethyl); K15(TMT6plex)	280	296	R	L	1	1	1	AT1G03880.1	cruciferin 2	0.576069	1.05045	0.0710016
nLDDPSDAD	N-Term(TMT6plex)	283	291	E	V	1	1	1	AT1G03880.1	cruciferin 2	0.007685	8.09175	3.01645
kTNENAQVNTLAGR	K1(TMT6plex)	394	407	F	T	1	1	1	AT1G03880.1	cruciferin 2	0.0271324	4.34216	2.11841

## Sheet: Cru3_At4g28520.1
TMT TAILS proteomic quantitative information (Green are from GluC and red from Trypsin, the internal peptides are italic)
Sequence	Modifications	pep_start	pep_end	pep_res_before	pep_res_after	# PSMs	# Proteins	# Protein Groups	Protein.Group.	Accessions	pValue	prt6 vs col0 ratio	prt6 vs Col-0 (log2)
rQSLGVPPQLQNE	N-Term(TMT6plex)	24	36	A	C	16	1	1	AT4G28520.1	cruciferin 3	0.00752922	3.75826	1.91006
gVPPQLQNE	N-Term(TMT6plex)	28	36	L	C	1	1	1	AT4G28520.1	cruciferin 3	0.0111362	3.01141	1.59044
nLDNLDVLQATE	N-Term(TMT6plex)	38	49	C	T	2	1	1	AT4G28520.1	cruciferin 3	0.0247935	6.35256	2.66734
lDNLDVLQATE	N-Term(TMT6plex)	39	49	N	T	1	1	1	AT4G28520.1	cruciferin 3	0.310371	1.15722	0.210667
dNLDVLQATE	N-Term(TMT6plex)	40	49	L	T	1	1	1	AT4G28520.1	cruciferin 3	0.00188061	17.7555	4.1502
vGVSVARYVIE	N-Term(TMT6plex)	71	81	C	Q	1	1	1	AT4G28520.1	cruciferin 3	0.00206204	28.0232	4.80855
gQQGQPWEGQGQQGQQGR	N-Term(TMT6plex)	137	154	Q	Q	2	1	1	AT4G28520.1	cruciferin 3	0.164601	2.78275	1.47651
qPWEGQGQQGQQGR	N-Term(TMT6plex)	141	154	G	Q	1	1	1	AT4G28520.1	cruciferin 3	0.538273	1.35879	0.442327
wEGQGQQGQQGR	N-Term(TMT6plex)	143	154	P	Q	2	1	1	AT4G28520.1	cruciferin 3	0.370067	1.59079	0.669742
gQQGQPWEGQGQQGQQGFR	N-Term(TMT6plex)	172	190	Q	D	3	1	1	AT4G28520.1	cruciferin 3	0.35353	1.85663	0.892684
qQGQPWEGQGQQGQQGFR	N-Term(TMT6plex)	173	190	G	D	1	1	1	AT4G28520.1	cruciferin 3	0.00791524	7.98219	2.99679
qGQPWEGQGQQGQQGFR	N-Term(TMT6plex)	174	190	Q	D	1	1	1	AT4G28520.1	cruciferin 3	0.521846	1.82933	0.871312
gQPWEGQGQQGQQGFR	N-Term(TMT6plex)	175	190	Q	D	1	1	1	AT4G28520.1	cruciferin 3	0.00596412	28.6931	4.84263
qPWEGQGQQGQQGFR	N-Term(TMT6plex)	176	190	G	D	2	1	1	AT4G28520.1	cruciferin 3	0.172175	1.78838	0.838656
wEGQGQQGQQGFR	N-Term(TMT6plex)	178	190	P	D	1	1	1	AT4G28520.1	cruciferin 3	0.063803	2.47941	1.31
eGQGQQGQQGFR	N-Term(TMT6plex)	179	190	W	D	1	1	1	AT4G28520.1	cruciferin 3	0.0118327	19.3835	4.27676
gQGQQGQQGFR	N-Term(TMT6plex)	180	190	E	D	1	1	1	AT4G28520.1	cruciferin 3	0.0198937	8.93639	3.15969
gQGQQGQQGFR	N-Term(TMT6plex)	180	190	E	D	10	1	1	AT4G28520.1	cruciferin 3	0.0214388	5.15207	2.36515
gQGQQGQQGFRD	N-Term(TMT6plex)	180	191	E	M	5	1	1	AT4G28520.1	cruciferin 3	0.0256654	2.13519	1.09436
qGQQGQQGFR	N-Term(TMT6plex)	181	190	G	D	3	1	1	AT4G28520.1	cruciferin 3	0.00125773	5.81074	2.53872
gQQGQQGFR	N-Term(TMT6plex)	182	190	Q	D	4	1	1	AT4G28520.1	cruciferin 3	0.000361307	26.2081	4.71194
qQGQQGFR	N-Term(TMT6plex)	183	190	G	D	4	1	1	AT4G28520.1	cruciferin 3	0.00199882	16.1792	4.01607
dIANYQNQLDR	N-Term(TMT6plex)	230	240	L	N	1	1	1	AT4G28520.1	cruciferin 3	0.0721663	1.53906	0.622052
kIDVQLAQQLQNQQDSR	K1(TMT6plex)	282	298	L	G	1	1	1	AT4G28520.1	cruciferin 3	0.0308525	4.68148	2.22696
gLEETIcSMR	N-Term(TMT6plex); C7(Carbamidomethyl)	334	343	N	S	26	1	1	AT4G28520.1	cruciferin 3	0.00158617	4.57363	2.19334
gLEETIcSmR	N-Term(TMT6plex); C7(Carbamidomethyl); M9(Oxidation)	334	343	N	S	27	1	1	AT4G28520.1	cruciferin 3	0.0030964	3.94685	1.9807
tIcSMRSHE	N-Term(TMT6plex); C3(Carbamidomethyl)	338	346	E	N	1	1	1	AT4G28520.1	cruciferin 3	0.00875118	7.88289	2.97872
sHENIDDPAR	N-Term(TMT6plex)	344	353	R	A	3	1	1	AT4G28520.1	cruciferin 3	0.177989	1.26327	0.337162
sVNSYTLPILE	N-Term(TMT6plex)	366	376	T	Y	2	1	1	AT4G28520.1	cruciferin 3	0.00253296	4.52482	2.17786
sYTLPILE	N-Term(TMT6plex)	369	376	N	Y	1	1	1	AT4G28520.1	cruciferin 3	0.111738	8.26517	3.04704
aMVLPkYNMNANE	N-Term(TMT6plex); K6(TMT6plex)	391	403	N	I	1	1	1	AT4G28520.1	cruciferin 3	0.0297043	2.12941	1.09045
eILYcTGGQGR	N-Term(TMT6plex); C5(Carbamidomethyl)	403	413	N	I	1	1	1	AT4G28520.1	cruciferin 3	0.00237798	23.4588	4.55206

## Sheet: 12S2_AT1g03890.1
TMT TAILS proteomic quantitative information (Green are from GluC and red from Trypsin, the internal peptides are italic)
Sequence	Modifications	pep_start	pep_end	pep_res_before	pep_res_after	# PSMs	# Proteins	# Protein Groups	Protein.Group.	Accessions	pValue	prt6 vs col0 ratio	prt6 vs Col-0 (log2)
eAPFPNAc	N-Term(TMT6plex); C8(Carbamidomethyl)	29	36	R	H	1	1	1	AT1G03890.1	RmlC-like cupins superfamily protein	0.00745563	7.41219	2.8899
aPFPNAcHFSQ	N-Term(TMT6plex); C7(Carbamidomethyl)	30	40	E	I	1	1	1	AT1G03890.1	RmlC-like cupins superfamily protein	0.00602785	20.1875	4.33539
aPFPNAcHFS	N-Term(TMT6plex); C7(Carbamidomethyl)	30	39	E	Q	1	1	1	AT1G03890.1	RmlC-like cupins superfamily protein	0.0089984	9.59229	3.26188
aPFPNAcH	N-Term(TMT6plex); C7(Carbamidomethyl)	30	37	E	F	1	1	1	AT1G03890.1	RmlC-like cupins superfamily protein	0.000510457	4.0082	2.00296
sLAPAQATkFE	N-Term(TMT6plex); K9(TMT6plex)	43	53	N	A	1	1	1	AT1G03890.1	RmlC-like cupins superfamily protein	0.000311014	2.65586	1.40918
pETFAEVEGSSGR	N-Term(TMT6plex)	113	125	C	G	1	1	1	AT1G03890.1	RmlC-like cupins superfamily protein	0.0132008	4.50434	2.17132
gIEETYcTAkIHENIDDPER	N-Term(TMT6plex); C7(Carbamidomethyl); K10(TMT6plex)	271	290	N	S	1	1	1	AT1G03890.1	RmlC-like cupins superfamily protein	0.0161361	6.72906	2.75041
GVNEEEAkR	K8(TMT6plex)	425	433	Y	I	1	1	1	AT1G03890.1	RmlC-like cupins superfamily protein	0.128939	2.3228	1.21587

## Sheet: At2S
TMT TAILS proteomic quantitative information (Green are from GluC and red from Trypsin, the internal peptides are italic)
Sequence	Modifications	pep_start	pep_end	pep_res_before	pep_res_after	# PSMs	# Proteins	# Protein Groups	Protein.Group.	Accessions	pValue	prt6 vs col0 ratio	prt6 vs Col-0 (log2)
qQLFQQccNE	N-Term(TMT6plex); C7(Carbamidomethyl); C8(Carbamidomethyl)	91	100	E	L	1	1	1	AT4G27140.1	seed storage albumin 1	0.948691	1.03161	0.0449038
pQGPQQGHQILQQccSE	N-Term(TMT6plex); C14(Carbamidomethyl); C15(Carbamidomethyl)	89	105	N	L	2	1	1	AT4G27150.1	seed storage albumin 2	0.453587	1.40842	0.494074
gPQQGHQILQQccSE	N-Term(TMT6plex); C12(Carbamidomethyl); C13(Carbamidomethyl)	91	105	Q	L	2	1	1	AT4G27150.1	seed storage albumin 2	0.136763	1.39309	0.478289
gHQILQQccSE	N-Term(TMT6plex); C8(Carbamidomethyl); C9(Carbamidomethyl)	95	105	Q	L	2	1	1	AT4G27150.1	seed storage albumin 2	0.482533	1.32472	0.405686
fEGPQQGYQLLQQccNE	N-Term(TMT6plex); C14(Carbamidomethyl); C15(Carbamidomethyl)	82	98	D	L	1	1	1	AT4G27160.1	seed storage albumin 3	0.911684	0.880691	-0.183293
eGPQQGYQLLQQccNE	N-Term(TMT6plex); C13(Carbamidomethyl); C14(Carbamidomethyl)	83	98	F	L	1	1	1	AT4G27160.1	seed storage albumin 3	0.684472	1.33838	0.420488
gPQQGYQLLQQccNE	N-Term(TMT6plex); C12(Carbamidomethyl); C13(Carbamidomethyl)	84	98	E	L	4	1	1	AT4G27160.1	seed storage albumin 3	0.471988	1.20543	0.269551
qGYQLLQQccNE	N-Term(TMT6plex); C9(Carbamidomethyl); C10(Carbamidomethyl)	87	98	Q	L	3	1	1	AT4G27160.1	seed storage albumin 3	0.426137	1.2401	0.310452
gYQLLQQccNE	N-Term(TMT6plex); C8(Carbamidomethyl); C9(Carbamidomethyl)	88	98	Q	L	3	1	1	AT4G27160.1	seed storage albumin 3	0.0191293	1.44002	0.526088
LLQkccSE	K4(TMT6plex); C5(Carbamidomethyl); C6(Carbamidomethyl)	94	101	Q	L	1	1	1	AT4G27170.1	seed storage albumin 4	0.216022	0.887131	-0.172782
gQQHQPEQVR	N-Term(TMT6plex)	125	134	Q	K	2	1	1	AT4G27170.1	seed storage albumin 4	0.00588408	4.85451	2.27932

## Sheet: ADH1_AT1G77120.1
TMT TAILS proteomic quantitative information (Green are from GluC and red from Trypsin, the internal peptides are italic)
Sequence	Modifications	pep_start	pep_end	pep_res_before	pep_res_after	# PSMs	# Proteins	# Protein Groups	Protein.Group.	Accessions	pValue	prt6 vs col0 ratio	prt6 vs Col-0 (log2)
sTTGQIIRckAAVAWE	N-Term(Acetyl); C9(Carbamidomethyl); K10(TMT6plex)	2	17	M	A	2	1	1	AT1G77120.1	alcohol dehydrogenase 1	0.000186394	3.11924	1.64119
aVGLGAAEGAR	N-Term(TMT6plex)	205	215	G	I	1	1	1	AT1G77120.1	alcohol dehydrogenase 1	0.00410005	4.26754	2.09341

[truncated: 10 more sheets: PDC2_At5g54960.1, PYL2_AT2g26040.1, RD21A_At1g47128.1, RD19A_At4g39090.1, CP1_At4g36880.1, SLP2_AT4g34980.1, SASP_At3g14067, SCPL48_AT3G45010.1, At4g36195.1, CYSB_At3G12490.2]
